# Supplementary material for: Targeted Quantification of Phosphorylation Sites Identifies STRIPAK-Dependent Phosphorylation of the Hippo Pathway-Related Kinase SmKIN3
Source: mBio. 2021 May 4;12(3):e00658-21. doi: 10.1128/mBio.00658-21 (PMC8262875; doi:10.1128/mBio.00658-21)
Supplement: DATA SET S1 [file mbio.00658-21-sd001.xlsx]

## Sheet: non-phosphorylated SIS spikeIn
# A total of 30µg of digested protein material per sample was used and 3µg was subjected to PRM analysis by nano-LC-MS/MS
# The table gives the final amount of non-phosphorylated SIS peptides on column (i.e. in 3 µg digest)
Peptide.Sequence	amount on column (fmol)
FGLSPSR	30
FALGVSNPSALR	30
SEPQAPVESSSSRPTTSAK	1
STASPAIGGLVNK	1
RVGSIQSVR	0.5
VQSEPVLADLYSQPEK	1
EQRPLTPEPPR	0.5
RPSDTSSSSERPTSPLSPAR	1
KEQRPLTPEPPR	0.1
SPAMGPIANR	0.15
VSVPSSPVK	0.25
GTPTVNAPGTPK	1.4
APTGENELRQPNK	0.5
DTILASDDDTVSGTPSK	0.2
ASPAIPETVATIK	0.1
SDSASPNALSPVR	0.1
SLPTPPPAPLTK	0.5
SMSAPPQDLVPPQAGAFGNLR	0.5
GESIASPISSR	0.25
NHYAPSAISR	0.2
RPSAPPILHPDELTPAR	0.5
GPSIGLPATPK	0.25
LTNPTSPPGPNFTAER	0.05
STSGLVSGSGTVGLPSSPRPGVNR	0.4
ETTIEEEELNK	60
LVGSPCAIR	60
GVVDSEDLPLNLSR	60
ENPPPLQQQLSHPVLQQEK	0.05
EDEYNAQQQQGYGSPQQR	8
KPLSGTLSIR	5
EFIIENDEVESIR	20
IYSPPPISSTPQLHNDSSPR	3
GSPPPPETPIVEPGVIPGGGIEAR	0.5
LNISPIEK	3
LGTPSALDSPIK	0.8
SIVGSPDYMAPEVLR	0.25
LGRPQSVATPLSPGK	0.8
DSVASSVLDTLQEEGSPTEPNRR	1
GLQQAPSLK	3
SDNVLLDAR	3
QISNNDGTGGLAVIK	4

## Sheet: phosphorylated SIS SpikeIn
# A total of 400 µg of digested protein material per sample was subjected to phosphopeptide enrichment and 25% of the eluate was subjected to PRM analysis by nano-LC-MS/MS
# The table gives the final amount of phosphorylated SIS peptides on column (i.e. in 100 µg of protein digest prior to enrichment)
# lower case characters denote phosphorylated amino acids
Peptide.Sequence	amount on column (fmol)
FGLsPSR	0.8192
FALGVSNPsALR	0.8192
SEPQAPVESSSsRPTTSAK	2.048
SEPQAPVESSsSRPTTSAK	2.048
STAsPAIGGLVNK	0.8192
SGsLFGGR	0.8192
RVGsIQSVR	1.024
VGsIQSVR	0.8192
VQsEPVLADLYSQPEK	0.8192
RPSDTSSSSERPTsPLSPAR	1.024
RPSDTSsSSERPTSPLSPAR	1.024
LASLAEEPSEENsGDELR	2.048
KEQRPLtPEPPR	1.024
RPsDTSSSSERPTSPLSPAR	1.024
LASLAEEPSEENsGDELRLVR	2.048
LPsPPPAPEIQIGPK	2.048
VSVPSsPVK	0.4096
YEKTsPEEPPR	0.4096
YEKtsPEEPPR	0.4096
TsPEEPPR	0.4096
YEKtSPEEPPR	0.4096
GTPTVNAPGtPK	2.048
APtGENELRQPNK	1.024
APtGENELR	1.024
DTILAsDDDTVSGTPSK	0.4096
AsPAIPETVATIK	0.4096
ASPAIPEtVAtIK	0.4096
SDsAsPNALSPVR	1.024
SLPtPPPAPLTK	1.024
LIDFsDEQDQLSVVK	0.8192
LIDFsDEQDQLSVVKK	2.048
GPSIGLPAtPK	0.8192
GESIASPIsSR	1.024
NHYAPSAIsR	2.048
SSIDNsIGGR	4.096
LVQGQsEPDR	4.096
LPsIGEATQDNR	0.8192
SVsKNDRGESIASPISSR	0.8192
RPsAPPILHPDELTPAR	1.024
GESIAsPISSR	1.024
LTNPTsPPGPNFTAER	0.4096
LtNPTSPPGPNFTAER	0.4096
STSGLVSGSGTVGLPSsPRPGVNR	1.024
TTVPSASQTKsPVR	2.048
RQsASARPPSAPEQPAAVR	1.024
TSIGsDHGNPSAQNR	2.048
DRsPPPPYRDR	1.024
LVGsPCAIR	0.8192
GVVDSEDLPLNLsR	0.8192
SPQKPVLSAsPTK	1.024
EPQLLQQHsAPSLQK	0.8192
ENPPPLQQQLsHPVLQQEK	0.8192
KPLSGtLSIR	2.048
EDEYNAQQQQGYGsPQQR	2.048
KPLSGTLsIR	2.048
EFIIENDEVEsIR	2.048
IYsPPPISSTPQLHNDSSPR	1.024
GsPPPPETPIVEPGVIPGGGIEAR	1.024
LNIsPIEK	1.024
LGTPSALDsPIK	1.024
sIVGSPDYMAPEVLR	1.024
sIVGSPDYmAPEVLR	1.024
LGRPQsVATPLSPGK	1.024
LGRPQSVATPLsPGK	1.024
DSVASSVLDTLQEEGsPTEPNRR	1.024
VPsGEPGKAELER	1.024
TSsPDRQPPTGPSSSR	1.024
QIsNNDGTGGLAVIK	2.048
GLQQAPsLK	2.048
sDNVLLDAR	0.8192

## Sheet: DS_NonPhospho SIS_spikeIn
# SIS peptides were spiked into a background matrix and aliquots corresponding to 3 µg of digested protein per dilution point were subjected to PRM analysis by nano-LC-MS/MS in triplicates
# The table gives the final amount of phosphorylated SIS peptides on column per dilution point
	amount on column (fmol)
Peptide.Sequence	DS0	DS8	DS7	DS6	DS5	DS4	DS3	DS2	DS1
FALGVSNPSALR	0	0.067	0.133	0.267	1.067	4.267	17.067	68.267	273.067
FGLSPSR	0	0.067	0.133	0.267	1.067	4.267	17.067	68.267	273.067
SEPQAPVESSSSRPTTSAK	0	0.067	0.133	0.267	1.067	4.267	17.067	68.267	273.067
SGSLFGGR	0	0.133	0.267	0.533	2.133	8.533	34.133	136.533	546.133
STASPAIGGLVNK	0	0.067	0.133	0.267	1.067	4.267	17.067	68.267	273.067
RVGSIQSVR	0	0.133	0.267	0.533	2.133	8.533	34.133	136.533	546.133
VGSIQSVR	0	0.067	0.133	0.267	1.067	4.267	17.067	68.267	273.067
EQRPLTPEPPR	0	0.067	0.133	0.267	1.067	4.267	17.067	68.267	273.067
KEQRPLTPEPPR	0	0.027	0.053	0.107	0.427	1.707	6.827	27.307	109.227
LASLAEEPSEENSGDELR	0	0.027	0.053	0.107	0.427	1.707	6.827	27.307	109.227
LASLAEEPSEENSGDELRLVR	0	0.333	0.667	1.333	5.333	21.333	85.333	341.333	1365.33
RPSDTSSSSERPTSPLSPAR	0	0.133	0.267	0.533	2.133	8.533	34.133	136.533	546.133
VQSEPVLADLYSQPEK	0	0.067	0.133	0.267	1.067	4.267	17.067	68.267	273.067
LPSPPPAPEIQIGPK	0	0.133	0.267	0.533	2.133	8.533	34.133	136.533	546.133
LPSPPPAPEIQIGPKSPAMGPIANR	0	0.133	0.267	0.533	2.133	8.533	34.133	136.533	546.133
SPAMGPIANR	0	0.033	0.067	0.133	0.533	2.133	8.533	34.133	136.533
VSVPSSPVK	0	0.027	0.053	0.107	0.427	1.707	6.827	27.307	109.227
APTGENELR	0	0.133	0.267	0.533	2.133	8.533	34.133	136.533	546.133
APTGENELRQPNK	0	0.133	0.267	0.533	2.133	8.533	34.133	136.533	546.133
GTPTVNAPGTPK	0	0.033	0.067	0.133	0.533	2.133	8.533	34.133	136.533
ASPAIPETVATIK	0	0.027	0.053	0.107	0.427	1.707	6.827	27.307	109.227
DTILASDDDTVSGTPSK	0	0.033	0.067	0.133	0.533	2.133	8.533	34.133	136.533
SDSASPNALSPVR	0	0.027	0.053	0.107	0.427	1.707	6.827	27.307	109.227
SLPTPPPAPLTK	0	0.027	0.053	0.107	0.427	1.707	6.827	27.307	109.227
GESIASPISSR	0	0.033	0.067	0.133	0.533	2.133	8.533	34.133	136.533
GPSIGLPATPK	0	0.033	0.067	0.133	0.533	2.133	8.533	34.133	136.533
LIDFSDEQDQLSVVK	0	0.133	0.267	0.533	2.133	8.533	34.133	136.533	546.133
LPSIGEATQDNR	0	0.033	0.067	0.133	0.533	2.133	8.533	34.133	136.533
LRHEVPRSPDEAK	0	0.667	1.333	2.667	10.667	42.667	170.667	682.667	2730.67
NHYAPSAISR	0	0.133	0.267	0.533	2.133	8.533	34.133	136.533	546.133
RPSAPPILHPDELTPAR	0	0.033	0.067	0.133	0.533	2.133	8.533	34.133	136.533
SMSAPPQDLVPPQAGAFGNLR	0	0.267	0.533	1.067	4.267	17.067	68.267	273.067	1092.27
SSIDNSIGGR	0	0.067	0.133	0.267	1.067	4.267	17.067	68.267	273.067
SVSKNDRGESIASPISSR	0	0.027	0.053	0.107	0.427	1.707	6.827	27.307	109.227
YRPTSPTSSR	0	0.667	1.333	2.667	10.667	42.667	170.667	682.667	2730.67
LTNPTSPPGPNFTAER	0	0.027	0.053	0.107	0.427	1.707	6.827	27.307	109.227
STSGLVSGSGTVGLPSSPRPGVNR	0	0.013	0.027	0.053	0.213	0.853	3.413	13.653	54.613
TSIGSDHGNPSAQNR	0	0.133	0.267	0.533	2.133	8.533	34.133	136.533	546.133
TTVPSASQTKSPVR	0	0.133	0.267	0.533	2.133	8.533	34.133	136.533	546.133
ETTIEEEELNK	0	0.133	0.267	0.533	2.133	8.533	34.133	136.533	546.133
GVVDSEDLPLNLSR	0	0.133	0.267	0.533	2.133	8.533	34.133	136.533	546.133
LVGSPCAIR	0	0.133	0.267	0.533	2.133	8.533	34.133	136.533	546.133
ENPPPLQQQLSHPVLQQEK	0	0.027	0.053	0.107	0.427	1.707	6.827	27.307	109.227
EPQLLQQHSAPSLQK	0	0.067	0.133	0.267	1.067	4.267	17.067	68.267	273.067
RESVVMPTPKPVAER	0	0.2	0.4	0.8	3.2	12.8	51.2	204.8	819.2
SPQKPVLSASPTK	0	0.2	0.4	0.8	3.2	12.8	51.2	204.8	819.2
EDEYNAQQQQGYGSPQQR	0	0.333	0.667	1.333	5.333	21.333	85.333	341.333	1365.33
EFIIENDEVESIR	0	0.667	1.333	2.667	10.667	42.667	170.667	682.667	2730.67
KPLSGTLSIR	0	0.067	0.133	0.267	1.067	4.267	17.067	68.267	273.067
GSPPPPETPIVEPGVIPGGGIEAR	0	0.067	0.133	0.267	1.067	4.267	17.067	68.267	273.067
IYSPPPISSTPQLHNDSSPR	0	0.027	0.053	0.107	0.427	1.707	6.827	27.307	109.227
LNISPIEK	0	0.067	0.133	0.267	1.067	4.267	17.067	68.267	273.067
LGRPQSVATPLSPGK	0	0.267	0.533	1.067	4.267	17.067	68.267	273.067	1092.27
LGTPSALDSPIK	0	0.027	0.053	0.107	0.427	1.707	6.827	27.307	109.227
SIVGSPDYMAPEVLR	0	0.04	0.08	0.16	0.64	2.56	10.24	40.96	163.84
DSVASSVLDTLQEEGSPTEPNRR	0	0.133	0.267	0.533	2.133	8.533	34.133	136.533	546.133
VPSGEPGKAELER	0	0.033	0.067	0.133	0.533	2.133	8.533	34.133	136.533
GLQQAPSLK	0	0.133	0.267	0.533	2.133	8.533	34.133	136.533	546.133
QISNNDGTGGLAVIK	0	0.267	0.533	1.067	4.267	17.067	68.267	273.067	1092.27
SDNVLLDAR	0	0.133	0.267	0.533	2.133	8.533	34.133	136.533	546.133

## Sheet: DS_Phospho SIS_spikeIn
# A total of 200 µg of background peptide matrix was subjected to phosphopeptide enrichment and 1/6 of the eluate was subjected to triplicate PRM analysis by nano-LC-MS/MS
# The table gives the final amount of phosphorylated SIS peptides on column per dilution point
# lower case characters denote phosphorylated amino acids
	amount on column (fmol)
Peptide.Sequence	DS0	DS8	DS7	DS6	DS5	DS4	DS3	DS2	DS1
FGLsPSR	0	0.2	0.4	0.8	3.2	12.8	51.2	204.8	819.2
FALGVSNPsALR	0	0.2	0.4	0.8	3.2	12.8	51.2	204.8	819.2
SEPQAPVESSSsRPTTSAK	0	0.5	1	2	8	32	128	512	2048
SEPQAPVESSsSRPTTSAK	0	0.5	1	2	8	32	128	512	2048
STAsPAIGGLVNK	0	0.2	0.4	0.8	3.2	12.8	51.2	204.8	819.2
SGsLFGGR	0	0.2	0.4	0.8	3.2	12.8	51.2	204.8	819.2
RVGsIQSVR	0	0.25	0.5	1	4	16	64	256	1024
VGsIQSVR	0	0.2	0.4	0.8	3.2	12.8	51.2	204.8	819.2
VQsEPVLADLYSQPEK	0	0.2	0.4	0.8	3.2	12.8	51.2	204.8	819.2
RPSDTSSSSERPTsPLSPAR	0	0.25	0.5	1	4	16	64	256	1024
RPSDTSsSSERPTSPLSPAR	0	0.25	0.5	1	4	16	64	256	1024
LASLAEEPSEENsGDELR	0	0.5	1	2	8	32	128	512	2048
KEQRPLtPEPPR	0	0.25	0.5	1	4	16	64	256	1024
RPsDTSSSSERPTSPLSPAR	0	0.25	0.5	1	4	16	64	256	1024
LASLAEEPSEENsGDELRLVR	0	0.5	1	2	8	32	128	512	2048
LPsPPPAPEIQIGPK	0	0.5	1	2	8	32	128	512	2048
VSVPSsPVK	0	0.1	0.2	0.4	1.6	6.4	25.6	102.4	409.6
YEKTsPEEPPR	0	0.1	0.2	0.4	1.6	6.4	25.6	102.4	409.6
YEKtsPEEPPR	0	0.1	0.2	0.4	1.6	6.4	25.6	102.4	409.6
TsPEEPPR	0	0.1	0.2	0.4	1.6	6.4	25.6	102.4	409.6
YEKtSPEEPPR	0	0.1	0.2	0.4	1.6	6.4	25.6	102.4	409.6
GTPTVNAPGtPK	0	0.5	1	2	8	32	128	512	2048
APtGENELRQPNK	0	0.25	0.5	1	4	16	64	256	1024
APtGENELR	0	0.25	0.5	1	4	16	64	256	1024
DTILAsDDDTVSGTPSK	0	0.1	0.2	0.4	1.6	6.4	25.6	102.4	409.6
AsPAIPETVATIK	0	0.1	0.2	0.4	1.6	6.4	25.6	102.4	409.6
ASPAIPEtVAtIK	0	0.1	0.2	0.4	1.6	6.4	25.6	102.4	409.6
SDsAsPNALSPVR	0	0.25	0.5	1	4	16	64	256	1024
SLPtPPPAPLTK	0	0.25	0.5	1	4	16	64	256	1024
LIDFsDEQDQLSVVK	0	0.2	0.4	0.8	3.2	12.8	51.2	204.8	819.2
LIDFsDEQDQLSVVKK	0	0.5	1	2	8	32	128	512	2048
GPSIGLPAtPK	0	0.2	0.4	0.8	3.2	12.8	51.2	204.8	819.2
GESIASPIsSR	0	0.25	0.5	1	4	16	64	256	1024
NHYAPSAIsR	0	0.5	1	2	8	32	128	512	2048
SSIDNsIGGR	0	1	2	4	16	64	256	1024	4096
LVQGQsEPDR	0	1	2	4	16	64	256	1024	4096
LPsIGEATQDNR	0	0.2	0.4	0.8	3.2	12.8	51.2	204.8	819.2
SVsKNDRGESIASPISSR	0	0.2	0.4	0.8	3.2	12.8	51.2	204.8	819.2
RPsAPPILHPDELTPAR	0	0.25	0.5	1	4	16	64	256	1024
GESIAsPISSR	0	0.25	0.5	1	4	16	64	256	1024
LTNPTsPPGPNFTAER	0	0.1	0.2	0.4	1.6	6.4	25.6	102.4	409.6
LtNPTSPPGPNFTAER	0	0.1	0.2	0.4	1.6	6.4	25.6	102.4	409.6
STSGLVSGSGTVGLPSsPRPGVNR	0	0.25	0.5	1	4	16	64	256	1024
TTVPSASQTKsPVR	0	0.5	1	2	8	32	128	512	2048
RQsASARPPSAPEQPAAVR	0	0.25	0.5	1	4	16	64	256	1024
TSIGsDHGNPSAQNR	0	0.5	1	2	8	32	128	512	2048
DRsPPPPYRDR	0	0.25	0.5	1	4	16	64	256	1024
LVGsPCAIR	0	0.2	0.4	0.8	3.2	12.8	51.2	204.8	819.2
GVVDSEDLPLNLsR	0	0.2	0.4	0.8	3.2	12.8	51.2	204.8	819.2
SPQKPVLSAsPTK	0	0.25	0.5	1	4	16	64	256	1024
EPQLLQQHsAPSLQK	0	0.2	0.4	0.8	3.2	12.8	51.2	204.8	819.2
ENPPPLQQQLsHPVLQQEK	0	0.2	0.4	0.8	3.2	12.8	51.2	204.8	819.2
KPLSGtLSIR	0	0.5	1	2	8	32	128	512	2048
EDEYNAQQQQGYGsPQQR	0	0.5	1	2	8	32	128	512	2048
KPLSGTLsIR	0	0.5	1	2	8	32	128	512	2048
EFIIENDEVEsIR	0	0.5	1	2	8	32	128	512	2048
IYsPPPISSTPQLHNDSSPR	0	0.25	0.5	1	4	16	64	256	1024
GsPPPPETPIVEPGVIPGGGIEAR	0	0.25	0.5	1	4	16	64	256	1024
LNIsPIEK	0	0.25	0.5	1	4	16	64	256	1024
LGTPSALDsPIK	0	0.25	0.5	1	4	16	64	256	1024
sIVGSPDYMAPEVLR	0	0.25	0.5	1	4	16	64	256	1024
sIVGSPDYmAPEVLR	0	0.25	0.5	1	4	16	64	256	1024
LGRPQsVATPLSPGK	0	0.25	0.5	1	4	16	64	256	1024
LGRPQSVATPLsPGK	0	0.25	0.5	1	4	16	64	256	1024
DSVASSVLDTLQEEGsPTEPNRR	0	0.25	0.5	1	4	16	64	256	1024
VPsGEPGKAELER	0	0.25	0.5	1	4	16	64	256	1024
tSSPDRQPPTGPSSSR	0	0.25	0.5	1	4	16	64	256	1024
QIsNNDGTGGLAVIK	0	0.5	1	2	8	32	128	512	2048
GLQQAPsLK	0	0.5	1	2	8	32	128	512	2048
sDNVLLDAR	0	0.2	0.4	0.8	3.2	12.8	51.2	204.8	819.2

## Sheet: DS_NonPhospho_SIS_Area
# Peak areas of of non-phosphorylated SIS peptide dilution series measurements as calculated by Skyline
File Name	Protein Name	Modified Sequence Full Names	Peptide Sequence	Isotope Label Type	Peptide Retention Time	Total Area
QExactiveHF02_08391_background_1.raw	SMAC_00109	FALGVSNPSALR	FALGVSNPSALR	light	73.79	2597032960
QExactiveHF02_08392_background_2.raw	SMAC_00109	FALGVSNPSALR	FALGVSNPSALR	light	73.76	2741957888
QExactiveHF02_08393_background_3.raw	SMAC_00109	FALGVSNPSALR	FALGVSNPSALR	light	73.76	2839657984
QExactiveHF02_08394_DS8-1.raw	SMAC_00109	FALGVSNPSALR	FALGVSNPSALR	light	73.81	2995060480
QExactiveHF02_08395_DS8-2.raw	SMAC_00109	FALGVSNPSALR	FALGVSNPSALR	light	73.9	3053632256
QExactiveHF02_08396_DS8-3.raw	SMAC_00109	FALGVSNPSALR	FALGVSNPSALR	light	73.94	3076839424
QExactiveHF02_08400_DS6-1.raw	SMAC_00109	FALGVSNPSALR	FALGVSNPSALR	light	74.07	2951347200
QExactiveHF02_08401_DS6-2.raw	SMAC_00109	FALGVSNPSALR	FALGVSNPSALR	light	73.95	3061498624
QExactiveHF02_08402_DS6-3.raw	SMAC_00109	FALGVSNPSALR	FALGVSNPSALR	light	73.99	3209612288
QExactiveHF02_08397_DS7-1.raw	SMAC_00109	FALGVSNPSALR	FALGVSNPSALR	light	73.95	2760561152
QExactiveHF02_08398_DS7-2.raw	SMAC_00109	FALGVSNPSALR	FALGVSNPSALR	light	73.98	2764118528
QExactiveHF02_08399_DS7-3.raw	SMAC_00109	FALGVSNPSALR	FALGVSNPSALR	light	73.95	2842507520
QExactiveHF02_08403_DS5-1.raw	SMAC_00109	FALGVSNPSALR	FALGVSNPSALR	light	74.02	3129354496
QExactiveHF02_08404_DS5-2.raw	SMAC_00109	FALGVSNPSALR	FALGVSNPSALR	light	74.13	3072012800
QExactiveHF02_08405_DS5-3.raw	SMAC_00109	FALGVSNPSALR	FALGVSNPSALR	light	74.17	3069126656
QExactiveHF02_08406_DS4-1.raw	SMAC_00109	FALGVSNPSALR	FALGVSNPSALR	light	74.13	2835354624
QExactiveHF02_08407_DS4-2.raw	SMAC_00109	FALGVSNPSALR	FALGVSNPSALR	light	74.14	2956170752
QExactiveHF02_08408_DS4-3.raw	SMAC_00109	FALGVSNPSALR	FALGVSNPSALR	light	74.13	3262284032
QExactiveHF02_08409_DS3-1.raw	SMAC_00109	FALGVSNPSALR	FALGVSNPSALR	light	74.16	2420408832
QExactiveHF02_08410_DS3-2.raw	SMAC_00109	FALGVSNPSALR	FALGVSNPSALR	light	74.13	2784261120
QExactiveHF02_08411_DS3-3.raw	SMAC_00109	FALGVSNPSALR	FALGVSNPSALR	light	74.24	2699433728
QExactiveHF02_08412_DS2-1.raw	SMAC_00109	FALGVSNPSALR	FALGVSNPSALR	light	74.36	2701387520
QExactiveHF02_08413_DS2-2.raw	SMAC_00109	FALGVSNPSALR	FALGVSNPSALR	light	74.31	2699875840
QExactiveHF02_08414_DS2-3.raw	SMAC_00109	FALGVSNPSALR	FALGVSNPSALR	light	74.3	2691025920
QExactiveHF02_08415_DS1-1.raw	SMAC_00109	FALGVSNPSALR	FALGVSNPSALR	light	74.24	2647603200
QExactiveHF02_08416_DS1-2.raw	SMAC_00109	FALGVSNPSALR	FALGVSNPSALR	light	74.23	2510462976
QExactiveHF02_08417_DS1-3.raw	SMAC_00109	FALGVSNPSALR	FALGVSNPSALR	light	74.2	2551533056
QExactiveHF02_08418_DS0-1.raw	SMAC_00109	FALGVSNPSALR	FALGVSNPSALR	light	74.17	2313857280
QExactiveHF02_08419_DS0-2.raw	SMAC_00109	FALGVSNPSALR	FALGVSNPSALR	light	74.21	2527839744
QExactiveHF02_08420_DS0-3.raw	SMAC_00109	FALGVSNPSALR	FALGVSNPSALR	light	74.29	2404133376
QExactiveHF02_08391_background_1.raw	SMAC_00109	FALGVSNPSALR[Label:13C(6)15N(4) (C-term R)]	FALGVSNPSALR	heavy	73.79	11332507
QExactiveHF02_08392_background_2.raw	SMAC_00109	FALGVSNPSALR[Label:13C(6)15N(4) (C-term R)]	FALGVSNPSALR	heavy	73.76	11940945
QExactiveHF02_08393_background_3.raw	SMAC_00109	FALGVSNPSALR[Label:13C(6)15N(4) (C-term R)]	FALGVSNPSALR	heavy	73.76	12150337
QExactiveHF02_08394_DS8-1.raw	SMAC_00109	FALGVSNPSALR[Label:13C(6)15N(4) (C-term R)]	FALGVSNPSALR	heavy	73.81	19393952
QExactiveHF02_08395_DS8-2.raw	SMAC_00109	FALGVSNPSALR[Label:13C(6)15N(4) (C-term R)]	FALGVSNPSALR	heavy	73.9	19153180
QExactiveHF02_08396_DS8-3.raw	SMAC_00109	FALGVSNPSALR[Label:13C(6)15N(4) (C-term R)]	FALGVSNPSALR	heavy	73.94	21732552
QExactiveHF02_08400_DS6-1.raw	SMAC_00109	FALGVSNPSALR[Label:13C(6)15N(4) (C-term R)]	FALGVSNPSALR	heavy	74.07	24193704
QExactiveHF02_08401_DS6-2.raw	SMAC_00109	FALGVSNPSALR[Label:13C(6)15N(4) (C-term R)]	FALGVSNPSALR	heavy	73.95	26557402
QExactiveHF02_08402_DS6-3.raw	SMAC_00109	FALGVSNPSALR[Label:13C(6)15N(4) (C-term R)]	FALGVSNPSALR	heavy	73.99	27432460
QExactiveHF02_08397_DS7-1.raw	SMAC_00109	FALGVSNPSALR[Label:13C(6)15N(4) (C-term R)]	FALGVSNPSALR	heavy	73.95	36122104
QExactiveHF02_08398_DS7-2.raw	SMAC_00109	FALGVSNPSALR[Label:13C(6)15N(4) (C-term R)]	FALGVSNPSALR	heavy	73.98	36493988
QExactiveHF02_08399_DS7-3.raw	SMAC_00109	FALGVSNPSALR[Label:13C(6)15N(4) (C-term R)]	FALGVSNPSALR	heavy	73.95	34645256
QExactiveHF02_08403_DS5-1.raw	SMAC_00109	FALGVSNPSALR[Label:13C(6)15N(4) (C-term R)]	FALGVSNPSALR	heavy	74.02	90584976
QExactiveHF02_08404_DS5-2.raw	SMAC_00109	FALGVSNPSALR[Label:13C(6)15N(4) (C-term R)]	FALGVSNPSALR	heavy	74.13	89013352
QExactiveHF02_08405_DS5-3.raw	SMAC_00109	FALGVSNPSALR[Label:13C(6)15N(4) (C-term R)]	FALGVSNPSALR	heavy	74.17	82246704
QExactiveHF02_08406_DS4-1.raw	SMAC_00109	FALGVSNPSALR[Label:13C(6)15N(4) (C-term R)]	FALGVSNPSALR	heavy	74.13	300291552
QExactiveHF02_08407_DS4-2.raw	SMAC_00109	FALGVSNPSALR[Label:13C(6)15N(4) (C-term R)]	FALGVSNPSALR	heavy	74.14	303573344
QExactiveHF02_08408_DS4-3.raw	SMAC_00109	FALGVSNPSALR[Label:13C(6)15N(4) (C-term R)]	FALGVSNPSALR	heavy	74.13	355449152
QExactiveHF02_08409_DS3-1.raw	SMAC_00109	FALGVSNPSALR[Label:13C(6)15N(4) (C-term R)]	FALGVSNPSALR	heavy	74.16	1358404096
QExactiveHF02_08410_DS3-2.raw	SMAC_00109	FALGVSNPSALR[Label:13C(6)15N(4) (C-term R)]	FALGVSNPSALR	heavy	74.13	1434100352
QExactiveHF02_08411_DS3-3.raw	SMAC_00109	FALGVSNPSALR[Label:13C(6)15N(4) (C-term R)]	FALGVSNPSALR	heavy	74.24	1333795840
QExactiveHF02_08412_DS2-1.raw	SMAC_00109	FALGVSNPSALR[Label:13C(6)15N(4) (C-term R)]	FALGVSNPSALR	heavy	74.36	5886883840
QExactiveHF02_08413_DS2-2.raw	SMAC_00109	FALGVSNPSALR[Label:13C(6)15N(4) (C-term R)]	FALGVSNPSALR	heavy	74.31	6252314624
QExactiveHF02_08414_DS2-3.raw	SMAC_00109	FALGVSNPSALR[Label:13C(6)15N(4) (C-term R)]	FALGVSNPSALR	heavy	74.3	6385539072
QExactiveHF02_08415_DS1-1.raw	SMAC_00109	FALGVSNPSALR[Label:13C(6)15N(4) (C-term R)]	FALGVSNPSALR	heavy	74.24	32693489664
QExactiveHF02_08416_DS1-2.raw	SMAC_00109	FALGVSNPSALR[Label:13C(6)15N(4) (C-term R)]	FALGVSNPSALR	heavy	74.23	33285971968
QExactiveHF02_08417_DS1-3.raw	SMAC_00109	FALGVSNPSALR[Label:13C(6)15N(4) (C-term R)]	FALGVSNPSALR	heavy	74.2	34132217856
QExactiveHF02_08418_DS0-1.raw	SMAC_00109	FALGVSNPSALR[Label:13C(6)15N(4) (C-term R)]	FALGVSNPSALR	heavy	74.17	27666024
QExactiveHF02_08419_DS0-2.raw	SMAC_00109	FALGVSNPSALR[Label:13C(6)15N(4) (C-term R)]	FALGVSNPSALR	heavy	74.21	15502197
QExactiveHF02_08420_DS0-3.raw	SMAC_00109	FALGVSNPSALR[Label:13C(6)15N(4) (C-term R)]	FALGVSNPSALR	heavy	74.29	12025976
QExactiveHF02_08391_background_1.raw	SMAC_00109	FGLSPSR	FGLSPSR	light	24.86	521665088
QExactiveHF02_08392_background_2.raw	SMAC_00109	FGLSPSR	FGLSPSR	light	24.82	667601472
QExactiveHF02_08393_background_3.raw	SMAC_00109	FGLSPSR	FGLSPSR	light	24.71	799102720
QExactiveHF02_08394_DS8-1.raw	SMAC_00109	FGLSPSR	FGLSPSR	light	24.86	914783360
QExactiveHF02_08395_DS8-2.raw	SMAC_00109	FGLSPSR	FGLSPSR	light	25.08	744519808
QExactiveHF02_08396_DS8-3.raw	SMAC_00109	FGLSPSR	FGLSPSR	light	25.13	906780480
QExactiveHF02_08400_DS6-1.raw	SMAC_00109	FGLSPSR	FGLSPSR	light	25.19	1355169280
QExactiveHF02_08401_DS6-2.raw	SMAC_00109	FGLSPSR	FGLSPSR	light	25.08	1456274432
QExactiveHF02_08402_DS6-3.raw	SMAC_00109	FGLSPSR	FGLSPSR	light	25.05	1463243904
QExactiveHF02_08397_DS7-1.raw	SMAC_00109	FGLSPSR	FGLSPSR	light	25.21	1371632896
QExactiveHF02_08398_DS7-2.raw	SMAC_00109	FGLSPSR	FGLSPSR	light	25.08	1424744960
QExactiveHF02_08399_DS7-3.raw	SMAC_00109	FGLSPSR	FGLSPSR	light	25.12	1526928384
QExactiveHF02_08403_DS5-1.raw	SMAC_00109	FGLSPSR	FGLSPSR	light	25.13	1392383744
QExactiveHF02_08404_DS5-2.raw	SMAC_00109	FGLSPSR	FGLSPSR	light	25.26	1451804416
QExactiveHF02_08405_DS5-3.raw	SMAC_00109	FGLSPSR	FGLSPSR	light	25.36	1376772480
QExactiveHF02_08406_DS4-1.raw	SMAC_00109	FGLSPSR	FGLSPSR	light	25.27	1169710592
QExactiveHF02_08407_DS4-2.raw	SMAC_00109	FGLSPSR	FGLSPSR	light	25.32	1500012544
QExactiveHF02_08408_DS4-3.raw	SMAC_00109	FGLSPSR	FGLSPSR	light	25.25	1475581696
QExactiveHF02_08409_DS3-1.raw	SMAC_00109	FGLSPSR	FGLSPSR	light	25.27	1242983424
QExactiveHF02_08410_DS3-2.raw	SMAC_00109	FGLSPSR	FGLSPSR	light	25.25	1401045248
QExactiveHF02_08411_DS3-3.raw	SMAC_00109	FGLSPSR	FGLSPSR	light	25.3	1318902656
QExactiveHF02_08412_DS2-1.raw	SMAC_00109	FGLSPSR	FGLSPSR	light	25.44	1329970432
QExactiveHF02_08413_DS2-2.raw	SMAC_00109	FGLSPSR	FGLSPSR	light	25.47	1285339264
QExactiveHF02_08414_DS2-3.raw	SMAC_00109	FGLSPSR	FGLSPSR	light	25.43	1414381440
QExactiveHF02_08415_DS1-1.raw	SMAC_00109	FGLSPSR	FGLSPSR	light	25.24	1340314112
QExactiveHF02_08416_DS1-2.raw	SMAC_00109	FGLSPSR	FGLSPSR	light	25.24	1290933632
QExactiveHF02_08417_DS1-3.raw	SMAC_00109	FGLSPSR	FGLSPSR	light	25.22	1403250304
QExactiveHF02_08418_DS0-1.raw	SMAC_00109	FGLSPSR	FGLSPSR	light	25.21	1203856512
QExactiveHF02_08419_DS0-2.raw	SMAC_00109	FGLSPSR	FGLSPSR	light	25.24	1211887104
QExactiveHF02_08420_DS0-3.raw	SMAC_00109	FGLSPSR	FGLSPSR	light	25.36	1200225024
QExactiveHF02_08391_background_1.raw	SMAC_00109	FGLSPSR[Label:13C(6)15N(4) (C-term R)]	FGLSPSR	heavy	24.86	2782363
QExactiveHF02_08392_background_2.raw	SMAC_00109	FGLSPSR[Label:13C(6)15N(4) (C-term R)]	FGLSPSR	heavy	24.82	3807832
QExactiveHF02_08393_background_3.raw	SMAC_00109	FGLSPSR[Label:13C(6)15N(4) (C-term R)]	FGLSPSR	heavy	24.71	2700988
QExactiveHF02_08394_DS8-1.raw	SMAC_00109	FGLSPSR[Label:13C(6)15N(4) (C-term R)]	FGLSPSR	heavy	24.86	6499028
QExactiveHF02_08395_DS8-2.raw	SMAC_00109	FGLSPSR[Label:13C(6)15N(4) (C-term R)]	FGLSPSR	heavy	25.08	7577288
QExactiveHF02_08396_DS8-3.raw	SMAC_00109	FGLSPSR[Label:13C(6)15N(4) (C-term R)]	FGLSPSR	heavy	25.13	6103351
QExactiveHF02_08400_DS6-1.raw	SMAC_00109	FGLSPSR[Label:13C(6)15N(4) (C-term R)]	FGLSPSR	heavy	25.19	18576948
QExactiveHF02_08401_DS6-2.raw	SMAC_00109	FGLSPSR[Label:13C(6)15N(4) (C-term R)]	FGLSPSR	heavy	25.08	20046342
QExactiveHF02_08402_DS6-3.raw	SMAC_00109	FGLSPSR[Label:13C(6)15N(4) (C-term R)]	FGLSPSR	heavy	25.05	19947104
QExactiveHF02_08397_DS7-1.raw	SMAC_00109	FGLSPSR[Label:13C(6)15N(4) (C-term R)]	FGLSPSR	heavy	25.21	30879568
QExactiveHF02_08398_DS7-2.raw	SMAC_00109	FGLSPSR[Label:13C(6)15N(4) (C-term R)]	FGLSPSR	heavy	25.08	31345588
QExactiveHF02_08399_DS7-3.raw	SMAC_00109	FGLSPSR[Label:13C(6)15N(4) (C-term R)]	FGLSPSR	heavy	25.12	28729244
QExactiveHF02_08403_DS5-1.raw	SMAC_00109	FGLSPSR[Label:13C(6)15N(4) (C-term R)]	FGLSPSR	heavy	25.13	63754880
QExactiveHF02_08404_DS5-2.raw	SMAC_00109	FGLSPSR[Label:13C(6)15N(4) (C-term R)]	FGLSPSR	heavy	25.26	67135056
QExactiveHF02_08405_DS5-3.raw	SMAC_00109	FGLSPSR[Label:13C(6)15N(4) (C-term R)]	FGLSPSR	heavy	25.36	65057700
QExactiveHF02_08406_DS4-1.raw	SMAC_00109	FGLSPSR[Label:13C(6)15N(4) (C-term R)]	FGLSPSR	heavy	25.27	207966352
QExactiveHF02_08407_DS4-2.raw	SMAC_00109	FGLSPSR[Label:13C(6)15N(4) (C-term R)]	FGLSPSR	heavy	25.32	226868592
QExactiveHF02_08408_DS4-3.raw	SMAC_00109	FGLSPSR[Label:13C(6)15N(4) (C-term R)]	FGLSPSR	heavy	25.25	223758496
QExactiveHF02_08409_DS3-1.raw	SMAC_00109	FGLSPSR[Label:13C(6)15N(4) (C-term R)]	FGLSPSR	heavy	25.27	958627712
QExactiveHF02_08410_DS3-2.raw	SMAC_00109	FGLSPSR[Label:13C(6)15N(4) (C-term R)]	FGLSPSR	heavy	25.25	936156544
QExactiveHF02_08411_DS3-3.raw	SMAC_00109	FGLSPSR[Label:13C(6)15N(4) (C-term R)]	FGLSPSR	heavy	25.3	1025610624
QExactiveHF02_08412_DS2-1.raw	SMAC_00109	FGLSPSR[Label:13C(6)15N(4) (C-term R)]	FGLSPSR	heavy	25.44	3364550656
QExactiveHF02_08413_DS2-2.raw	SMAC_00109	FGLSPSR[Label:13C(6)15N(4) (C-term R)]	FGLSPSR	heavy	25.47	3901521920
QExactiveHF02_08414_DS2-3.raw	SMAC_00109	FGLSPSR[Label:13C(6)15N(4) (C-term R)]	FGLSPSR	heavy	25.43	3547498496
QExactiveHF02_08415_DS1-1.raw	SMAC_00109	FGLSPSR[Label:13C(6)15N(4) (C-term R)]	FGLSPSR	heavy	25.24	17026797568
QExactiveHF02_08416_DS1-2.raw	SMAC_00109	FGLSPSR[Label:13C(6)15N(4) (C-term R)]	FGLSPSR	heavy	25.24	19317176320
QExactiveHF02_08417_DS1-3.raw	SMAC_00109	FGLSPSR[Label:13C(6)15N(4) (C-term R)]	FGLSPSR	heavy	25.22	18048817152
QExactiveHF02_08418_DS0-1.raw	SMAC_00109	FGLSPSR[Label:13C(6)15N(4) (C-term R)]	FGLSPSR	heavy	25.21	6730599
QExactiveHF02_08419_DS0-2.raw	SMAC_00109	FGLSPSR[Label:13C(6)15N(4) (C-term R)]	FGLSPSR	heavy	25.24	7669788
QExactiveHF02_08420_DS0-3.raw	SMAC_00109	FGLSPSR[Label:13C(6)15N(4) (C-term R)]	FGLSPSR	heavy	25.36	6153010
QExactiveHF02_08391_background_1.raw	SMAC_00192	STASPAIGGLVNK	STASPAIGGLVNK	light	51.94	35056896
QExactiveHF02_08392_background_2.raw	SMAC_00192	STASPAIGGLVNK	STASPAIGGLVNK	light	51.89	39818752
QExactiveHF02_08393_background_3.raw	SMAC_00192	STASPAIGGLVNK	STASPAIGGLVNK	light	51.81	30038126
QExactiveHF02_08394_DS8-1.raw	SMAC_00192	STASPAIGGLVNK	STASPAIGGLVNK	light	51.93	42703480
QExactiveHF02_08395_DS8-2.raw	SMAC_00192	STASPAIGGLVNK	STASPAIGGLVNK	light	52.15	30049664
QExactiveHF02_08396_DS8-3.raw	SMAC_00192	STASPAIGGLVNK	STASPAIGGLVNK	light	52.26	30573936
QExactiveHF02_08400_DS6-1.raw	SMAC_00192	STASPAIGGLVNK	STASPAIGGLVNK	light	52.33	40586764
QExactiveHF02_08401_DS6-2.raw	SMAC_00192	STASPAIGGLVNK	STASPAIGGLVNK	light	52.24	48019776
QExactiveHF02_08402_DS6-3.raw	SMAC_00192	STASPAIGGLVNK	STASPAIGGLVNK	light	52.21	43167328
QExactiveHF02_08397_DS7-1.raw	SMAC_00192	STASPAIGGLVNK	STASPAIGGLVNK	light	52.32	45531536
QExactiveHF02_08398_DS7-2.raw	SMAC_00192	STASPAIGGLVNK	STASPAIGGLVNK	light	52.23	42988424
QExactiveHF02_08399_DS7-3.raw	SMAC_00192	STASPAIGGLVNK	STASPAIGGLVNK	light	52.25	43495048
QExactiveHF02_08403_DS5-1.raw	SMAC_00192	STASPAIGGLVNK	STASPAIGGLVNK	light	52.27	40870252
QExactiveHF02_08404_DS5-2.raw	SMAC_00192	STASPAIGGLVNK	STASPAIGGLVNK	light	52.39	42216512
QExactiveHF02_08405_DS5-3.raw	SMAC_00192	STASPAIGGLVNK	STASPAIGGLVNK	light	52.51	42469228
QExactiveHF02_08406_DS4-1.raw	SMAC_00192	STASPAIGGLVNK	STASPAIGGLVNK	light	52.45	40648328
QExactiveHF02_08407_DS4-2.raw	SMAC_00192	STASPAIGGLVNK	STASPAIGGLVNK	light	52.49	41626644
QExactiveHF02_08408_DS4-3.raw	SMAC_00192	STASPAIGGLVNK	STASPAIGGLVNK	light	52.46	42002976
QExactiveHF02_08409_DS3-1.raw	SMAC_00192	STASPAIGGLVNK	STASPAIGGLVNK	light	52.44	40538604
QExactiveHF02_08410_DS3-2.raw	SMAC_00192	STASPAIGGLVNK	STASPAIGGLVNK	light	52.44	39295468
QExactiveHF02_08411_DS3-3.raw	SMAC_00192	STASPAIGGLVNK	STASPAIGGLVNK	light	52.5	39057644
QExactiveHF02_08412_DS2-1.raw	SMAC_00192	STASPAIGGLVNK	STASPAIGGLVNK	light	52.73	35270740
QExactiveHF02_08413_DS2-2.raw	SMAC_00192	STASPAIGGLVNK	STASPAIGGLVNK	light	52.68	43406568
QExactiveHF02_08414_DS2-3.raw	SMAC_00192	STASPAIGGLVNK	STASPAIGGLVNK	light	52.69	36337952
QExactiveHF02_08415_DS1-1.raw	SMAC_00192	STASPAIGGLVNK	STASPAIGGLVNK	light	52.53	42726596
QExactiveHF02_08416_DS1-2.raw	SMAC_00192	STASPAIGGLVNK	STASPAIGGLVNK	light	52.5	41102776
QExactiveHF02_08417_DS1-3.raw	SMAC_00192	STASPAIGGLVNK	STASPAIGGLVNK	light	52.44	42658464
QExactiveHF02_08418_DS0-1.raw	SMAC_00192	STASPAIGGLVNK	STASPAIGGLVNK	light	52.42	29390548
QExactiveHF02_08419_DS0-2.raw	SMAC_00192	STASPAIGGLVNK	STASPAIGGLVNK	light	52.54	34869516
QExactiveHF02_08420_DS0-3.raw	SMAC_00192	STASPAIGGLVNK	STASPAIGGLVNK	light	52.66	28432872
QExactiveHF02_08391_background_1.raw	SMAC_00192	STASPAIGGLVNK[Label:13C(6)15N(2) (C-term K)]	STASPAIGGLVNK	heavy	51.94	4005851
QExactiveHF02_08392_background_2.raw	SMAC_00192	STASPAIGGLVNK[Label:13C(6)15N(2) (C-term K)]	STASPAIGGLVNK	heavy	51.89	4738036
QExactiveHF02_08393_background_3.raw	SMAC_00192	STASPAIGGLVNK[Label:13C(6)15N(2) (C-term K)]	STASPAIGGLVNK	heavy	51.81	4955122
QExactiveHF02_08394_DS8-1.raw	SMAC_00192	STASPAIGGLVNK[Label:13C(6)15N(2) (C-term K)]	STASPAIGGLVNK	heavy	51.93	9885269
QExactiveHF02_08395_DS8-2.raw	SMAC_00192	STASPAIGGLVNK[Label:13C(6)15N(2) (C-term K)]	STASPAIGGLVNK	heavy	52.15	9409042
QExactiveHF02_08396_DS8-3.raw	SMAC_00192	STASPAIGGLVNK[Label:13C(6)15N(2) (C-term K)]	STASPAIGGLVNK	heavy	52.26	9020386
QExactiveHF02_08400_DS6-1.raw	SMAC_00192	STASPAIGGLVNK[Label:13C(6)15N(2) (C-term K)]	STASPAIGGLVNK	heavy	52.33	13383512
QExactiveHF02_08401_DS6-2.raw	SMAC_00192	STASPAIGGLVNK[Label:13C(6)15N(2) (C-term K)]	STASPAIGGLVNK	heavy	52.24	13596992
QExactiveHF02_08402_DS6-3.raw	SMAC_00192	STASPAIGGLVNK[Label:13C(6)15N(2) (C-term K)]	STASPAIGGLVNK	heavy	52.21	13910827
QExactiveHF02_08397_DS7-1.raw	SMAC_00192	STASPAIGGLVNK[Label:13C(6)15N(2) (C-term K)]	STASPAIGGLVNK	heavy	52.32	18099310
QExactiveHF02_08398_DS7-2.raw	SMAC_00192	STASPAIGGLVNK[Label:13C(6)15N(2) (C-term K)]	STASPAIGGLVNK	heavy	52.23	19184300
QExactiveHF02_08399_DS7-3.raw	SMAC_00192	STASPAIGGLVNK[Label:13C(6)15N(2) (C-term K)]	STASPAIGGLVNK	heavy	52.25	20041962
QExactiveHF02_08403_DS5-1.raw	SMAC_00192	STASPAIGGLVNK[Label:13C(6)15N(2) (C-term K)]	STASPAIGGLVNK	heavy	52.27	49573356
QExactiveHF02_08404_DS5-2.raw	SMAC_00192	STASPAIGGLVNK[Label:13C(6)15N(2) (C-term K)]	STASPAIGGLVNK	heavy	52.39	51078104
QExactiveHF02_08405_DS5-3.raw	SMAC_00192	STASPAIGGLVNK[Label:13C(6)15N(2) (C-term K)]	STASPAIGGLVNK	heavy	52.51	47242536
QExactiveHF02_08406_DS4-1.raw	SMAC_00192	STASPAIGGLVNK[Label:13C(6)15N(2) (C-term K)]	STASPAIGGLVNK	heavy	52.45	180455472
QExactiveHF02_08407_DS4-2.raw	SMAC_00192	STASPAIGGLVNK[Label:13C(6)15N(2) (C-term K)]	STASPAIGGLVNK	heavy	52.49	223500016
QExactiveHF02_08408_DS4-3.raw	SMAC_00192	STASPAIGGLVNK[Label:13C(6)15N(2) (C-term K)]	STASPAIGGLVNK	heavy	52.46	222152192
QExactiveHF02_08409_DS3-1.raw	SMAC_00192	STASPAIGGLVNK[Label:13C(6)15N(2) (C-term K)]	STASPAIGGLVNK	heavy	52.44	879041536
QExactiveHF02_08410_DS3-2.raw	SMAC_00192	STASPAIGGLVNK[Label:13C(6)15N(2) (C-term K)]	STASPAIGGLVNK	heavy	52.44	1009401728
QExactiveHF02_08411_DS3-3.raw	SMAC_00192	STASPAIGGLVNK[Label:13C(6)15N(2) (C-term K)]	STASPAIGGLVNK	heavy	52.5	1022057088
QExactiveHF02_08412_DS2-1.raw	SMAC_00192	STASPAIGGLVNK[Label:13C(6)15N(2) (C-term K)]	STASPAIGGLVNK	heavy	52.73	3654477568
QExactiveHF02_08413_DS2-2.raw	SMAC_00192	STASPAIGGLVNK[Label:13C(6)15N(2) (C-term K)]	STASPAIGGLVNK	heavy	52.68	3826699520
QExactiveHF02_08414_DS2-3.raw	SMAC_00192	STASPAIGGLVNK[Label:13C(6)15N(2) (C-term K)]	STASPAIGGLVNK	heavy	52.69	3879491072
QExactiveHF02_08415_DS1-1.raw	SMAC_00192	STASPAIGGLVNK[Label:13C(6)15N(2) (C-term K)]	STASPAIGGLVNK	heavy	52.53	18921646080
QExactiveHF02_08416_DS1-2.raw	SMAC_00192	STASPAIGGLVNK[Label:13C(6)15N(2) (C-term K)]	STASPAIGGLVNK	heavy	52.5	19222441984
QExactiveHF02_08417_DS1-3.raw	SMAC_00192	STASPAIGGLVNK[Label:13C(6)15N(2) (C-term K)]	STASPAIGGLVNK	heavy	52.44	21992978432
QExactiveHF02_08418_DS0-1.raw	SMAC_00192	STASPAIGGLVNK[Label:13C(6)15N(2) (C-term K)]	STASPAIGGLVNK	heavy	52.42	5325907
QExactiveHF02_08419_DS0-2.raw	SMAC_00192	STASPAIGGLVNK[Label:13C(6)15N(2) (C-term K)]	STASPAIGGLVNK	heavy	52.54	4059972
QExactiveHF02_08420_DS0-3.raw	SMAC_00192	STASPAIGGLVNK[Label:13C(6)15N(2) (C-term K)]	STASPAIGGLVNK	heavy	52.66	3825175
QExactiveHF02_08391_background_1.raw	SMAC_00192	SEPQAPVESSSSRPTTSAK	SEPQAPVESSSSRPTTSAK	light	10.71	22223818
QExactiveHF02_08392_background_2.raw	SMAC_00192	SEPQAPVESSSSRPTTSAK	SEPQAPVESSSSRPTTSAK	light	10.54	29128554
QExactiveHF02_08393_background_3.raw	SMAC_00192	SEPQAPVESSSSRPTTSAK	SEPQAPVESSSSRPTTSAK	light	10.44	23619698
QExactiveHF02_08394_DS8-1.raw	SMAC_00192	SEPQAPVESSSSRPTTSAK	SEPQAPVESSSSRPTTSAK	light	10.54	37499720
QExactiveHF02_08395_DS8-2.raw	SMAC_00192	SEPQAPVESSSSRPTTSAK	SEPQAPVESSSSRPTTSAK	light	10.64	28529220
QExactiveHF02_08396_DS8-3.raw	SMAC_00192	SEPQAPVESSSSRPTTSAK	SEPQAPVESSSSRPTTSAK	light	10.62	27785516
QExactiveHF02_08400_DS6-1.raw	SMAC_00192	SEPQAPVESSSSRPTTSAK	SEPQAPVESSSSRPTTSAK	light	10.6	39304936
QExactiveHF02_08401_DS6-2.raw	SMAC_00192	SEPQAPVESSSSRPTTSAK	SEPQAPVESSSSRPTTSAK	light	10.64	40681328
QExactiveHF02_08402_DS6-3.raw	SMAC_00192	SEPQAPVESSSSRPTTSAK	SEPQAPVESSSSRPTTSAK	light	10.56	39210220
QExactiveHF02_08397_DS7-1.raw	SMAC_00192	SEPQAPVESSSSRPTTSAK	SEPQAPVESSSSRPTTSAK	light	10.66	43644580
QExactiveHF02_08398_DS7-2.raw	SMAC_00192	SEPQAPVESSSSRPTTSAK	SEPQAPVESSSSRPTTSAK	light	10.62	41703256
QExactiveHF02_08399_DS7-3.raw	SMAC_00192	SEPQAPVESSSSRPTTSAK	SEPQAPVESSSSRPTTSAK	light	10.6	39476336
QExactiveHF02_08403_DS5-1.raw	SMAC_00192	SEPQAPVESSSSRPTTSAK	SEPQAPVESSSSRPTTSAK	light	10.62	35880244
QExactiveHF02_08404_DS5-2.raw	SMAC_00192	SEPQAPVESSSSRPTTSAK	SEPQAPVESSSSRPTTSAK	light	10.69	39474944
QExactiveHF02_08405_DS5-3.raw	SMAC_00192	SEPQAPVESSSSRPTTSAK	SEPQAPVESSSSRPTTSAK	light	10.67	35521624
QExactiveHF02_08406_DS4-1.raw	SMAC_00192	SEPQAPVESSSSRPTTSAK	SEPQAPVESSSSRPTTSAK	light	10.65	31488564
QExactiveHF02_08407_DS4-2.raw	SMAC_00192	SEPQAPVESSSSRPTTSAK	SEPQAPVESSSSRPTTSAK	light	10.66	32355248
QExactiveHF02_08408_DS4-3.raw	SMAC_00192	SEPQAPVESSSSRPTTSAK	SEPQAPVESSSSRPTTSAK	light	10.68	31997506
QExactiveHF02_08409_DS3-1.raw	SMAC_00192	SEPQAPVESSSSRPTTSAK	SEPQAPVESSSSRPTTSAK	light	10.59	32914622
QExactiveHF02_08410_DS3-2.raw	SMAC_00192	SEPQAPVESSSSRPTTSAK	SEPQAPVESSSSRPTTSAK	light	10.68	37829504
QExactiveHF02_08411_DS3-3.raw	SMAC_00192	SEPQAPVESSSSRPTTSAK	SEPQAPVESSSSRPTTSAK	light	10.64	36334360
QExactiveHF02_08412_DS2-1.raw	SMAC_00192	SEPQAPVESSSSRPTTSAK	SEPQAPVESSSSRPTTSAK	light	10.71	34900992
QExactiveHF02_08413_DS2-2.raw	SMAC_00192	SEPQAPVESSSSRPTTSAK	SEPQAPVESSSSRPTTSAK	light	10.73	32512260
QExactiveHF02_08414_DS2-3.raw	SMAC_00192	SEPQAPVESSSSRPTTSAK	SEPQAPVESSSSRPTTSAK	light	10.75	32834720
QExactiveHF02_08415_DS1-1.raw	SMAC_00192	SEPQAPVESSSSRPTTSAK	SEPQAPVESSSSRPTTSAK	light	10.69	51477080
QExactiveHF02_08416_DS1-2.raw	SMAC_00192	SEPQAPVESSSSRPTTSAK	SEPQAPVESSSSRPTTSAK	light	10.68	47695228
QExactiveHF02_08417_DS1-3.raw	SMAC_00192	SEPQAPVESSSSRPTTSAK	SEPQAPVESSSSRPTTSAK	light	10.72	50732200
QExactiveHF02_08418_DS0-1.raw	SMAC_00192	SEPQAPVESSSSRPTTSAK	SEPQAPVESSSSRPTTSAK	light	10.68	30332280
QExactiveHF02_08419_DS0-2.raw	SMAC_00192	SEPQAPVESSSSRPTTSAK	SEPQAPVESSSSRPTTSAK	light	10.64	30529898
QExactiveHF02_08420_DS0-3.raw	SMAC_00192	SEPQAPVESSSSRPTTSAK	SEPQAPVESSSSRPTTSAK	light	10.66	26859526
QExactiveHF02_08391_background_1.raw	SMAC_00192	SEPQAPVESSSSRPTTSAK[Label:13C(6)15N(2) (C-term K)]	SEPQAPVESSSSRPTTSAK	heavy	10.71	401135
QExactiveHF02_08392_background_2.raw	SMAC_00192	SEPQAPVESSSSRPTTSAK[Label:13C(6)15N(2) (C-term K)]	SEPQAPVESSSSRPTTSAK	heavy	10.54	488661
QExactiveHF02_08393_background_3.raw	SMAC_00192	SEPQAPVESSSSRPTTSAK[Label:13C(6)15N(2) (C-term K)]	SEPQAPVESSSSRPTTSAK	heavy	10.44	222017
QExactiveHF02_08394_DS8-1.raw	SMAC_00192	SEPQAPVESSSSRPTTSAK[Label:13C(6)15N(2) (C-term K)]	SEPQAPVESSSSRPTTSAK	heavy	10.54	3770667
QExactiveHF02_08395_DS8-2.raw	SMAC_00192	SEPQAPVESSSSRPTTSAK[Label:13C(6)15N(2) (C-term K)]	SEPQAPVESSSSRPTTSAK	heavy	10.64	1943383
QExactiveHF02_08396_DS8-3.raw	SMAC_00192	SEPQAPVESSSSRPTTSAK[Label:13C(6)15N(2) (C-term K)]	SEPQAPVESSSSRPTTSAK	heavy	10.62	1906268
QExactiveHF02_08400_DS6-1.raw	SMAC_00192	SEPQAPVESSSSRPTTSAK[Label:13C(6)15N(2) (C-term K)]	SEPQAPVESSSSRPTTSAK	heavy	10.6	5442486
QExactiveHF02_08401_DS6-2.raw	SMAC_00192	SEPQAPVESSSSRPTTSAK[Label:13C(6)15N(2) (C-term K)]	SEPQAPVESSSSRPTTSAK	heavy	10.64	6857822
QExactiveHF02_08402_DS6-3.raw	SMAC_00192	SEPQAPVESSSSRPTTSAK[Label:13C(6)15N(2) (C-term K)]	SEPQAPVESSSSRPTTSAK	heavy	10.56	5699065
QExactiveHF02_08397_DS7-1.raw	SMAC_00192	SEPQAPVESSSSRPTTSAK[Label:13C(6)15N(2) (C-term K)]	SEPQAPVESSSSRPTTSAK	heavy	10.66	11627416
QExactiveHF02_08398_DS7-2.raw	SMAC_00192	SEPQAPVESSSSRPTTSAK[Label:13C(6)15N(2) (C-term K)]	SEPQAPVESSSSRPTTSAK	heavy	10.62	11148416
QExactiveHF02_08399_DS7-3.raw	SMAC_00192	SEPQAPVESSSSRPTTSAK[Label:13C(6)15N(2) (C-term K)]	SEPQAPVESSSSRPTTSAK	heavy	10.6	10599415
QExactiveHF02_08403_DS5-1.raw	SMAC_00192	SEPQAPVESSSSRPTTSAK[Label:13C(6)15N(2) (C-term K)]	SEPQAPVESSSSRPTTSAK	heavy	10.62	26973432
QExactiveHF02_08404_DS5-2.raw	SMAC_00192	SEPQAPVESSSSRPTTSAK[Label:13C(6)15N(2) (C-term K)]	SEPQAPVESSSSRPTTSAK	heavy	10.69	30772190
QExactiveHF02_08405_DS5-3.raw	SMAC_00192	SEPQAPVESSSSRPTTSAK[Label:13C(6)15N(2) (C-term K)]	SEPQAPVESSSSRPTTSAK	heavy	10.67	23769084
QExactiveHF02_08406_DS4-1.raw	SMAC_00192	SEPQAPVESSSSRPTTSAK[Label:13C(6)15N(2) (C-term K)]	SEPQAPVESSSSRPTTSAK	heavy	10.65	98005280
QExactiveHF02_08407_DS4-2.raw	SMAC_00192	SEPQAPVESSSSRPTTSAK[Label:13C(6)15N(2) (C-term K)]	SEPQAPVESSSSRPTTSAK	heavy	10.66	102478208
QExactiveHF02_08408_DS4-3.raw	SMAC_00192	SEPQAPVESSSSRPTTSAK[Label:13C(6)15N(2) (C-term K)]	SEPQAPVESSSSRPTTSAK	heavy	10.68	110048552
QExactiveHF02_08409_DS3-1.raw	SMAC_00192	SEPQAPVESSSSRPTTSAK[Label:13C(6)15N(2) (C-term K)]	SEPQAPVESSSSRPTTSAK	heavy	10.59	451606816
QExactiveHF02_08410_DS3-2.raw	SMAC_00192	SEPQAPVESSSSRPTTSAK[Label:13C(6)15N(2) (C-term K)]	SEPQAPVESSSSRPTTSAK	heavy	10.68	481405856
QExactiveHF02_08411_DS3-3.raw	SMAC_00192	SEPQAPVESSSSRPTTSAK[Label:13C(6)15N(2) (C-term K)]	SEPQAPVESSSSRPTTSAK	heavy	10.64	439376928
QExactiveHF02_08412_DS2-1.raw	SMAC_00192	SEPQAPVESSSSRPTTSAK[Label:13C(6)15N(2) (C-term K)]	SEPQAPVESSSSRPTTSAK	heavy	10.71	1376411008
QExactiveHF02_08413_DS2-2.raw	SMAC_00192	SEPQAPVESSSSRPTTSAK[Label:13C(6)15N(2) (C-term K)]	SEPQAPVESSSSRPTTSAK	heavy	10.73	1444181504
QExactiveHF02_08414_DS2-3.raw	SMAC_00192	SEPQAPVESSSSRPTTSAK[Label:13C(6)15N(2) (C-term K)]	SEPQAPVESSSSRPTTSAK	heavy	10.75	1429228032
QExactiveHF02_08415_DS1-1.raw	SMAC_00192	SEPQAPVESSSSRPTTSAK[Label:13C(6)15N(2) (C-term K)]	SEPQAPVESSSSRPTTSAK	heavy	10.69	6120989696
QExactiveHF02_08416_DS1-2.raw	SMAC_00192	SEPQAPVESSSSRPTTSAK[Label:13C(6)15N(2) (C-term K)]	SEPQAPVESSSSRPTTSAK	heavy	10.68	6340178432
QExactiveHF02_08417_DS1-3.raw	SMAC_00192	SEPQAPVESSSSRPTTSAK[Label:13C(6)15N(2) (C-term K)]	SEPQAPVESSSSRPTTSAK	heavy	10.72	6092192768
QExactiveHF02_08418_DS0-1.raw	SMAC_00192	SEPQAPVESSSSRPTTSAK[Label:13C(6)15N(2) (C-term K)]	SEPQAPVESSSSRPTTSAK	heavy	10.68	3231105
QExactiveHF02_08419_DS0-2.raw	SMAC_00192	SEPQAPVESSSSRPTTSAK[Label:13C(6)15N(2) (C-term K)]	SEPQAPVESSSSRPTTSAK	heavy	10.64	1091053
QExactiveHF02_08420_DS0-3.raw	SMAC_00192	SEPQAPVESSSSRPTTSAK[Label:13C(6)15N(2) (C-term K)]	SEPQAPVESSSSRPTTSAK	heavy	10.66	869478
QExactiveHF02_08391_background_1.raw	SMAC_00192	SGSLFGGR	SGSLFGGR	light	19.53	742
QExactiveHF02_08392_background_2.raw	SMAC_00192	SGSLFGGR	SGSLFGGR	light	19.48	12214
QExactiveHF02_08393_background_3.raw	SMAC_00192	SGSLFGGR	SGSLFGGR	light	19.5	0
QExactiveHF02_08394_DS8-1.raw	SMAC_00192	SGSLFGGR	SGSLFGGR	light	19.27	857194
QExactiveHF02_08395_DS8-2.raw	SMAC_00192	SGSLFGGR	SGSLFGGR	light	19.46	1194657
QExactiveHF02_08396_DS8-3.raw	SMAC_00192	SGSLFGGR	SGSLFGGR	light	19.46	1263709
QExactiveHF02_08400_DS6-1.raw	SMAC_00192	SGSLFGGR	SGSLFGGR	light	19.5	1696090
QExactiveHF02_08401_DS6-2.raw	SMAC_00192	SGSLFGGR	SGSLFGGR	light	19.46	1093751
QExactiveHF02_08402_DS6-3.raw	SMAC_00192	SGSLFGGR	SGSLFGGR	light	19.42	1224475
QExactiveHF02_08397_DS7-1.raw	SMAC_00192	SGSLFGGR	SGSLFGGR	light	19.52	1495045
QExactiveHF02_08398_DS7-2.raw	SMAC_00192	SGSLFGGR	SGSLFGGR	light	19.47	982837
QExactiveHF02_08399_DS7-3.raw	SMAC_00192	SGSLFGGR	SGSLFGGR	light	19.46	1122136
QExactiveHF02_08403_DS5-1.raw	SMAC_00192	SGSLFGGR	SGSLFGGR	light	19.48	1293645
QExactiveHF02_08404_DS5-2.raw	SMAC_00192	SGSLFGGR	SGSLFGGR	light	19.59	1414539
QExactiveHF02_08405_DS5-3.raw	SMAC_00192	SGSLFGGR	SGSLFGGR	light	19.65	1119356
QExactiveHF02_08406_DS4-1.raw	SMAC_00192	SGSLFGGR	SGSLFGGR	light	19.55	1389645
QExactiveHF02_08407_DS4-2.raw	SMAC_00192	SGSLFGGR	SGSLFGGR	light	19.62	1584251
QExactiveHF02_08408_DS4-3.raw	SMAC_00192	SGSLFGGR	SGSLFGGR	light	19.55	630775
QExactiveHF02_08409_DS3-1.raw	SMAC_00192	SGSLFGGR	SGSLFGGR	light	19.55	1935598
QExactiveHF02_08410_DS3-2.raw	SMAC_00192	SGSLFGGR	SGSLFGGR	light	19.56	1381566
QExactiveHF02_08411_DS3-3.raw	SMAC_00192	SGSLFGGR	SGSLFGGR	light	19.62	968556
QExactiveHF02_08412_DS2-1.raw	SMAC_00192	SGSLFGGR	SGSLFGGR	light	19.72	1357958
QExactiveHF02_08413_DS2-2.raw	SMAC_00192	SGSLFGGR	SGSLFGGR	light	19.77	772332
QExactiveHF02_08414_DS2-3.raw	SMAC_00192	SGSLFGGR	SGSLFGGR	light	19.71	836141
QExactiveHF02_08415_DS1-1.raw	SMAC_00192	SGSLFGGR	SGSLFGGR	light	19.59	663635
QExactiveHF02_08416_DS1-2.raw	SMAC_00192	SGSLFGGR	SGSLFGGR	light	19.62	485170
QExactiveHF02_08417_DS1-3.raw	SMAC_00192	SGSLFGGR	SGSLFGGR	light	19.62	413884
QExactiveHF02_08418_DS0-1.raw	SMAC_00192	SGSLFGGR	SGSLFGGR	light	19.47	85694
QExactiveHF02_08419_DS0-2.raw	SMAC_00192	SGSLFGGR	SGSLFGGR	light	19.93	3325
QExactiveHF02_08420_DS0-3.raw	SMAC_00192	SGSLFGGR	SGSLFGGR	light	19.98	0
QExactiveHF02_08391_background_1.raw	SMAC_00192	SGSLFGGR[Label:13C(6)15N(4) (C-term R)]	SGSLFGGR	heavy	19.53	88462
QExactiveHF02_08392_background_2.raw	SMAC_00192	SGSLFGGR[Label:13C(6)15N(4) (C-term R)]	SGSLFGGR	heavy	19.48	249256
QExactiveHF02_08393_background_3.raw	SMAC_00192	SGSLFGGR[Label:13C(6)15N(4) (C-term R)]	SGSLFGGR	heavy	19.5	199941
QExactiveHF02_08394_DS8-1.raw	SMAC_00192	SGSLFGGR[Label:13C(6)15N(4) (C-term R)]	SGSLFGGR	heavy	19.27	695270
QExactiveHF02_08395_DS8-2.raw	SMAC_00192	SGSLFGGR[Label:13C(6)15N(4) (C-term R)]	SGSLFGGR	heavy	19.46	1005542
QExactiveHF02_08396_DS8-3.raw	SMAC_00192	SGSLFGGR[Label:13C(6)15N(4) (C-term R)]	SGSLFGGR	heavy	19.46	1050972
QExactiveHF02_08400_DS6-1.raw	SMAC_00192	SGSLFGGR[Label:13C(6)15N(4) (C-term R)]	SGSLFGGR	heavy	19.5	2176650
QExactiveHF02_08401_DS6-2.raw	SMAC_00192	SGSLFGGR[Label:13C(6)15N(4) (C-term R)]	SGSLFGGR	heavy	19.46	1096049
QExactiveHF02_08402_DS6-3.raw	SMAC_00192	SGSLFGGR[Label:13C(6)15N(4) (C-term R)]	SGSLFGGR	heavy	19.42	1078000
QExactiveHF02_08397_DS7-1.raw	SMAC_00192	SGSLFGGR[Label:13C(6)15N(4) (C-term R)]	SGSLFGGR	heavy	19.52	4684205
QExactiveHF02_08398_DS7-2.raw	SMAC_00192	SGSLFGGR[Label:13C(6)15N(4) (C-term R)]	SGSLFGGR	heavy	19.47	3028730
QExactiveHF02_08399_DS7-3.raw	SMAC_00192	SGSLFGGR[Label:13C(6)15N(4) (C-term R)]	SGSLFGGR	heavy	19.46	3428607
QExactiveHF02_08403_DS5-1.raw	SMAC_00192	SGSLFGGR[Label:13C(6)15N(4) (C-term R)]	SGSLFGGR	heavy	19.48	11023066
QExactiveHF02_08404_DS5-2.raw	SMAC_00192	SGSLFGGR[Label:13C(6)15N(4) (C-term R)]	SGSLFGGR	heavy	19.59	12053538
QExactiveHF02_08405_DS5-3.raw	SMAC_00192	SGSLFGGR[Label:13C(6)15N(4) (C-term R)]	SGSLFGGR	heavy	19.65	8159233
QExactiveHF02_08406_DS4-1.raw	SMAC_00192	SGSLFGGR[Label:13C(6)15N(4) (C-term R)]	SGSLFGGR	heavy	19.55	59629408
QExactiveHF02_08407_DS4-2.raw	SMAC_00192	SGSLFGGR[Label:13C(6)15N(4) (C-term R)]	SGSLFGGR	heavy	19.62	51400808
QExactiveHF02_08408_DS4-3.raw	SMAC_00192	SGSLFGGR[Label:13C(6)15N(4) (C-term R)]	SGSLFGGR	heavy	19.55	34045108
QExactiveHF02_08409_DS3-1.raw	SMAC_00192	SGSLFGGR[Label:13C(6)15N(4) (C-term R)]	SGSLFGGR	heavy	19.55	378921024
QExactiveHF02_08410_DS3-2.raw	SMAC_00192	SGSLFGGR[Label:13C(6)15N(4) (C-term R)]	SGSLFGGR	heavy	19.56	296470880
QExactiveHF02_08411_DS3-3.raw	SMAC_00192	SGSLFGGR[Label:13C(6)15N(4) (C-term R)]	SGSLFGGR	heavy	19.62	231043200
QExactiveHF02_08412_DS2-1.raw	SMAC_00192	SGSLFGGR[Label:13C(6)15N(4) (C-term R)]	SGSLFGGR	heavy	19.72	856274688
QExactiveHF02_08413_DS2-2.raw	SMAC_00192	SGSLFGGR[Label:13C(6)15N(4) (C-term R)]	SGSLFGGR	heavy	19.77	652959808
QExactiveHF02_08414_DS2-3.raw	SMAC_00192	SGSLFGGR[Label:13C(6)15N(4) (C-term R)]	SGSLFGGR	heavy	19.71	568813312
QExactiveHF02_08415_DS1-1.raw	SMAC_00192	SGSLFGGR[Label:13C(6)15N(4) (C-term R)]	SGSLFGGR	heavy	19.59	3215906816
QExactiveHF02_08416_DS1-2.raw	SMAC_00192	SGSLFGGR[Label:13C(6)15N(4) (C-term R)]	SGSLFGGR	heavy	19.62	1998276992
QExactiveHF02_08417_DS1-3.raw	SMAC_00192	SGSLFGGR[Label:13C(6)15N(4) (C-term R)]	SGSLFGGR	heavy	19.62	1853612672
QExactiveHF02_08418_DS0-1.raw	SMAC_00192	SGSLFGGR[Label:13C(6)15N(4) (C-term R)]	SGSLFGGR	heavy	19.47	70130
QExactiveHF02_08419_DS0-2.raw	SMAC_00192	SGSLFGGR[Label:13C(6)15N(4) (C-term R)]	SGSLFGGR	heavy	19.93	196307
QExactiveHF02_08420_DS0-3.raw	SMAC_00192	SGSLFGGR[Label:13C(6)15N(4) (C-term R)]	SGSLFGGR	heavy	19.98	51512
QExactiveHF02_08391_background_1.raw	SMAC_00609	RVGSIQSVR	RVGSIQSVR	light	8.14	356700
QExactiveHF02_08392_background_2.raw	SMAC_00609	RVGSIQSVR	RVGSIQSVR	light	8.11	530663
QExactiveHF02_08393_background_3.raw	SMAC_00609	RVGSIQSVR	RVGSIQSVR	light	8.11	526977
QExactiveHF02_08394_DS8-1.raw	SMAC_00609	RVGSIQSVR	RVGSIQSVR	light	8.12	914733
QExactiveHF02_08395_DS8-2.raw	SMAC_00609	RVGSIQSVR	RVGSIQSVR	light	8.16	501132
QExactiveHF02_08396_DS8-3.raw	SMAC_00609	RVGSIQSVR	RVGSIQSVR	light	8.19	544933
QExactiveHF02_08400_DS6-1.raw	SMAC_00609	RVGSIQSVR	RVGSIQSVR	light	8.15	848095
QExactiveHF02_08401_DS6-2.raw	SMAC_00609	RVGSIQSVR	RVGSIQSVR	light	8.17	1100873
QExactiveHF02_08402_DS6-3.raw	SMAC_00609	RVGSIQSVR	RVGSIQSVR	light	8.16	1078112
QExactiveHF02_08397_DS7-1.raw	SMAC_00609	RVGSIQSVR	RVGSIQSVR	light	8.19	1037687
QExactiveHF02_08398_DS7-2.raw	SMAC_00609	RVGSIQSVR	RVGSIQSVR	light	8.2	939041
QExactiveHF02_08399_DS7-3.raw	SMAC_00609	RVGSIQSVR	RVGSIQSVR	light	8.17	1088323
QExactiveHF02_08403_DS5-1.raw	SMAC_00609	RVGSIQSVR	RVGSIQSVR	light	8.19	1024765
QExactiveHF02_08404_DS5-2.raw	SMAC_00609	RVGSIQSVR	RVGSIQSVR	light	8.22	1504868
QExactiveHF02_08405_DS5-3.raw	SMAC_00609	RVGSIQSVR	RVGSIQSVR	light	8.23	1395830
QExactiveHF02_08406_DS4-1.raw	SMAC_00609	RVGSIQSVR	RVGSIQSVR	light	8.18	996874
QExactiveHF02_08407_DS4-2.raw	SMAC_00609	RVGSIQSVR	RVGSIQSVR	light	8.22	1242502
QExactiveHF02_08408_DS4-3.raw	SMAC_00609	RVGSIQSVR	RVGSIQSVR	light	8.2	1375540
QExactiveHF02_08409_DS3-1.raw	SMAC_00609	RVGSIQSVR	RVGSIQSVR	light	8.16	1066198
QExactiveHF02_08410_DS3-2.raw	SMAC_00609	RVGSIQSVR	RVGSIQSVR	light	8.15	1293497
QExactiveHF02_08411_DS3-3.raw	SMAC_00609	RVGSIQSVR	RVGSIQSVR	light	8.2	1082716
QExactiveHF02_08412_DS2-1.raw	SMAC_00609	RVGSIQSVR	RVGSIQSVR	light	8.22	973296
QExactiveHF02_08413_DS2-2.raw	SMAC_00609	RVGSIQSVR	RVGSIQSVR	light	8.26	1270952
QExactiveHF02_08414_DS2-3.raw	SMAC_00609	RVGSIQSVR	RVGSIQSVR	light	8.24	1344632
QExactiveHF02_08415_DS1-1.raw	SMAC_00609	RVGSIQSVR	RVGSIQSVR	light	8.17	1069837
QExactiveHF02_08416_DS1-2.raw	SMAC_00609	RVGSIQSVR	RVGSIQSVR	light	8.15	1146570
QExactiveHF02_08417_DS1-3.raw	SMAC_00609	RVGSIQSVR	RVGSIQSVR	light	8.17	1306167
QExactiveHF02_08418_DS0-1.raw	SMAC_00609	RVGSIQSVR	RVGSIQSVR	light	8.13	1165574
QExactiveHF02_08419_DS0-2.raw	SMAC_00609	RVGSIQSVR	RVGSIQSVR	light	8.17	1210101
QExactiveHF02_08420_DS0-3.raw	SMAC_00609	RVGSIQSVR	RVGSIQSVR	light	8.18	1061174
QExactiveHF02_08391_background_1.raw	SMAC_00609	RVGSIQSVR[Label:13C(6)15N(4) (C-term R)]	RVGSIQSVR	heavy	8.14	3844411
QExactiveHF02_08392_background_2.raw	SMAC_00609	RVGSIQSVR[Label:13C(6)15N(4) (C-term R)]	RVGSIQSVR	heavy	8.11	3615781
QExactiveHF02_08393_background_3.raw	SMAC_00609	RVGSIQSVR[Label:13C(6)15N(4) (C-term R)]	RVGSIQSVR	heavy	8.11	4125199
QExactiveHF02_08394_DS8-1.raw	SMAC_00609	RVGSIQSVR[Label:13C(6)15N(4) (C-term R)]	RVGSIQSVR	heavy	8.12	9325840
QExactiveHF02_08395_DS8-2.raw	SMAC_00609	RVGSIQSVR[Label:13C(6)15N(4) (C-term R)]	RVGSIQSVR	heavy	8.16	5464848
QExactiveHF02_08396_DS8-3.raw	SMAC_00609	RVGSIQSVR[Label:13C(6)15N(4) (C-term R)]	RVGSIQSVR	heavy	8.19	5424398
QExactiveHF02_08400_DS6-1.raw	SMAC_00609	RVGSIQSVR[Label:13C(6)15N(4) (C-term R)]	RVGSIQSVR	heavy	8.15	8928206
QExactiveHF02_08401_DS6-2.raw	SMAC_00609	RVGSIQSVR[Label:13C(6)15N(4) (C-term R)]	RVGSIQSVR	heavy	8.17	10399667
QExactiveHF02_08402_DS6-3.raw	SMAC_00609	RVGSIQSVR[Label:13C(6)15N(4) (C-term R)]	RVGSIQSVR	heavy	8.16	10782591
QExactiveHF02_08397_DS7-1.raw	SMAC_00609	RVGSIQSVR[Label:13C(6)15N(4) (C-term R)]	RVGSIQSVR	heavy	8.19	15852521
QExactiveHF02_08398_DS7-2.raw	SMAC_00609	RVGSIQSVR[Label:13C(6)15N(4) (C-term R)]	RVGSIQSVR	heavy	8.2	15127732
QExactiveHF02_08399_DS7-3.raw	SMAC_00609	RVGSIQSVR[Label:13C(6)15N(4) (C-term R)]	RVGSIQSVR	heavy	8.17	16201824
QExactiveHF02_08403_DS5-1.raw	SMAC_00609	RVGSIQSVR[Label:13C(6)15N(4) (C-term R)]	RVGSIQSVR	heavy	8.19	29876168
QExactiveHF02_08404_DS5-2.raw	SMAC_00609	RVGSIQSVR[Label:13C(6)15N(4) (C-term R)]	RVGSIQSVR	heavy	8.22	30471252
QExactiveHF02_08405_DS5-3.raw	SMAC_00609	RVGSIQSVR[Label:13C(6)15N(4) (C-term R)]	RVGSIQSVR	heavy	8.23	29230654
QExactiveHF02_08406_DS4-1.raw	SMAC_00609	RVGSIQSVR[Label:13C(6)15N(4) (C-term R)]	RVGSIQSVR	heavy	8.18	90693408
QExactiveHF02_08407_DS4-2.raw	SMAC_00609	RVGSIQSVR[Label:13C(6)15N(4) (C-term R)]	RVGSIQSVR	heavy	8.22	91879832
QExactiveHF02_08408_DS4-3.raw	SMAC_00609	RVGSIQSVR[Label:13C(6)15N(4) (C-term R)]	RVGSIQSVR	heavy	8.2	94588368
QExactiveHF02_08409_DS3-1.raw	SMAC_00609	RVGSIQSVR[Label:13C(6)15N(4) (C-term R)]	RVGSIQSVR	heavy	8.16	447957952
QExactiveHF02_08410_DS3-2.raw	SMAC_00609	RVGSIQSVR[Label:13C(6)15N(4) (C-term R)]	RVGSIQSVR	heavy	8.15	462767328
QExactiveHF02_08411_DS3-3.raw	SMAC_00609	RVGSIQSVR[Label:13C(6)15N(4) (C-term R)]	RVGSIQSVR	heavy	8.2	483155136
QExactiveHF02_08412_DS2-1.raw	SMAC_00609	RVGSIQSVR[Label:13C(6)15N(4) (C-term R)]	RVGSIQSVR	heavy	8.22	1826090752
QExactiveHF02_08413_DS2-2.raw	SMAC_00609	RVGSIQSVR[Label:13C(6)15N(4) (C-term R)]	RVGSIQSVR	heavy	8.26	1916999936
QExactiveHF02_08414_DS2-3.raw	SMAC_00609	RVGSIQSVR[Label:13C(6)15N(4) (C-term R)]	RVGSIQSVR	heavy	8.24	1808155648
QExactiveHF02_08415_DS1-1.raw	SMAC_00609	RVGSIQSVR[Label:13C(6)15N(4) (C-term R)]	RVGSIQSVR	heavy	8.17	6671589376
QExactiveHF02_08416_DS1-2.raw	SMAC_00609	RVGSIQSVR[Label:13C(6)15N(4) (C-term R)]	RVGSIQSVR	heavy	8.15	7945707008
QExactiveHF02_08417_DS1-3.raw	SMAC_00609	RVGSIQSVR[Label:13C(6)15N(4) (C-term R)]	RVGSIQSVR	heavy	8.17	7487958016
QExactiveHF02_08418_DS0-1.raw	SMAC_00609	RVGSIQSVR[Label:13C(6)15N(4) (C-term R)]	RVGSIQSVR	heavy	8.13	6978172
QExactiveHF02_08419_DS0-2.raw	SMAC_00609	RVGSIQSVR[Label:13C(6)15N(4) (C-term R)]	RVGSIQSVR	heavy	8.17	6896632
QExactiveHF02_08420_DS0-3.raw	SMAC_00609	RVGSIQSVR[Label:13C(6)15N(4) (C-term R)]	RVGSIQSVR	heavy	8.18	6817178
QExactiveHF02_08391_background_1.raw	SMAC_00609	VGSIQSVR	VGSIQSVR	light	10.86	3924692
QExactiveHF02_08392_background_2.raw	SMAC_00609	VGSIQSVR	VGSIQSVR	light	10.86	5057311
QExactiveHF02_08393_background_3.raw	SMAC_00609	VGSIQSVR	VGSIQSVR	light	10.79	6419511
QExactiveHF02_08394_DS8-1.raw	SMAC_00609	VGSIQSVR	VGSIQSVR	light	10.86	6757113
QExactiveHF02_08395_DS8-2.raw	SMAC_00609	VGSIQSVR	VGSIQSVR	light	10.88	6294513
QExactiveHF02_08396_DS8-3.raw	SMAC_00609	VGSIQSVR	VGSIQSVR	light	10.94	6048701
QExactiveHF02_08400_DS6-1.raw	SMAC_00609	VGSIQSVR	VGSIQSVR	light	10.9	8261641
QExactiveHF02_08401_DS6-2.raw	SMAC_00609	VGSIQSVR	VGSIQSVR	light	10.93	8377990
QExactiveHF02_08402_DS6-3.raw	SMAC_00609	VGSIQSVR	VGSIQSVR	light	10.92	8296658
QExactiveHF02_08397_DS7-1.raw	SMAC_00609	VGSIQSVR	VGSIQSVR	light	10.95	7460920
QExactiveHF02_08398_DS7-2.raw	SMAC_00609	VGSIQSVR	VGSIQSVR	light	10.93	7333604
QExactiveHF02_08399_DS7-3.raw	SMAC_00609	VGSIQSVR	VGSIQSVR	light	10.93	6226048
QExactiveHF02_08403_DS5-1.raw	SMAC_00609	VGSIQSVR	VGSIQSVR	light	10.93	6850469
QExactiveHF02_08404_DS5-2.raw	SMAC_00609	VGSIQSVR	VGSIQSVR	light	10.97	6806838
QExactiveHF02_08405_DS5-3.raw	SMAC_00609	VGSIQSVR	VGSIQSVR	light	11.01	6701440
QExactiveHF02_08406_DS4-1.raw	SMAC_00609	VGSIQSVR	VGSIQSVR	light	10.93	6459027
QExactiveHF02_08407_DS4-2.raw	SMAC_00609	VGSIQSVR	VGSIQSVR	light	10.97	7390686
QExactiveHF02_08408_DS4-3.raw	SMAC_00609	VGSIQSVR	VGSIQSVR	light	10.97	5564080
QExactiveHF02_08409_DS3-1.raw	SMAC_00609	VGSIQSVR	VGSIQSVR	light	10.92	5571602
QExactiveHF02_08410_DS3-2.raw	SMAC_00609	VGSIQSVR	VGSIQSVR	light	10.95	6266201
QExactiveHF02_08411_DS3-3.raw	SMAC_00609	VGSIQSVR	VGSIQSVR	light	10.95	6745613
QExactiveHF02_08412_DS2-1.raw	SMAC_00609	VGSIQSVR	VGSIQSVR	light	10.98	5106540
QExactiveHF02_08413_DS2-2.raw	SMAC_00609	VGSIQSVR	VGSIQSVR	light	11.04	5465478
QExactiveHF02_08414_DS2-3.raw	SMAC_00609	VGSIQSVR	VGSIQSVR	light	11.02	5029805
QExactiveHF02_08415_DS1-1.raw	SMAC_00609	VGSIQSVR	VGSIQSVR	light	10.93	4436209
QExactiveHF02_08416_DS1-2.raw	SMAC_00609	VGSIQSVR	VGSIQSVR	light	10.92	3849406
QExactiveHF02_08417_DS1-3.raw	SMAC_00609	VGSIQSVR	VGSIQSVR	light	10.98	3803021
QExactiveHF02_08418_DS0-1.raw	SMAC_00609	VGSIQSVR	VGSIQSVR	light	10.94	5553261
QExactiveHF02_08419_DS0-2.raw	SMAC_00609	VGSIQSVR	VGSIQSVR	light	10.92	5072863
QExactiveHF02_08420_DS0-3.raw	SMAC_00609	VGSIQSVR	VGSIQSVR	light	10.95	5678812
QExactiveHF02_08391_background_1.raw	SMAC_00609	VGSIQSVR[Label:13C(6)15N(4) (C-term R)]	VGSIQSVR	heavy	10.86	318621
QExactiveHF02_08392_background_2.raw	SMAC_00609	VGSIQSVR[Label:13C(6)15N(4) (C-term R)]	VGSIQSVR	heavy	10.86	565296
QExactiveHF02_08393_background_3.raw	SMAC_00609	VGSIQSVR[Label:13C(6)15N(4) (C-term R)]	VGSIQSVR	heavy	10.79	343991
QExactiveHF02_08394_DS8-1.raw	SMAC_00609	VGSIQSVR[Label:13C(6)15N(4) (C-term R)]	VGSIQSVR	heavy	10.86	2608884
QExactiveHF02_08395_DS8-2.raw	SMAC_00609	VGSIQSVR[Label:13C(6)15N(4) (C-term R)]	VGSIQSVR	heavy	10.88	1562309
QExactiveHF02_08396_DS8-3.raw	SMAC_00609	VGSIQSVR[Label:13C(6)15N(4) (C-term R)]	VGSIQSVR	heavy	10.94	1778149
QExactiveHF02_08400_DS6-1.raw	SMAC_00609	VGSIQSVR[Label:13C(6)15N(4) (C-term R)]	VGSIQSVR	heavy	10.9	5845651
QExactiveHF02_08401_DS6-2.raw	SMAC_00609	VGSIQSVR[Label:13C(6)15N(4) (C-term R)]	VGSIQSVR	heavy	10.93	5706870
QExactiveHF02_08402_DS6-3.raw	SMAC_00609	VGSIQSVR[Label:13C(6)15N(4) (C-term R)]	VGSIQSVR	heavy	10.92	5820269
QExactiveHF02_08397_DS7-1.raw	SMAC_00609	VGSIQSVR[Label:13C(6)15N(4) (C-term R)]	VGSIQSVR	heavy	10.95	11178836
QExactiveHF02_08398_DS7-2.raw	SMAC_00609	VGSIQSVR[Label:13C(6)15N(4) (C-term R)]	VGSIQSVR	heavy	10.93	9015885
QExactiveHF02_08399_DS7-3.raw	SMAC_00609	VGSIQSVR[Label:13C(6)15N(4) (C-term R)]	VGSIQSVR	heavy	10.93	10044398
QExactiveHF02_08403_DS5-1.raw	SMAC_00609	VGSIQSVR[Label:13C(6)15N(4) (C-term R)]	VGSIQSVR	heavy	10.93	27085418
QExactiveHF02_08404_DS5-2.raw	SMAC_00609	VGSIQSVR[Label:13C(6)15N(4) (C-term R)]	VGSIQSVR	heavy	10.97	26897904
QExactiveHF02_08405_DS5-3.raw	SMAC_00609	VGSIQSVR[Label:13C(6)15N(4) (C-term R)]	VGSIQSVR	heavy	11.01	21000136
QExactiveHF02_08406_DS4-1.raw	SMAC_00609	VGSIQSVR[Label:13C(6)15N(4) (C-term R)]	VGSIQSVR	heavy	10.93	89100032
QExactiveHF02_08407_DS4-2.raw	SMAC_00609	VGSIQSVR[Label:13C(6)15N(4) (C-term R)]	VGSIQSVR	heavy	10.97	95823368
QExactiveHF02_08408_DS4-3.raw	SMAC_00609	VGSIQSVR[Label:13C(6)15N(4) (C-term R)]	VGSIQSVR	heavy	10.97	95431920
QExactiveHF02_08409_DS3-1.raw	SMAC_00609	VGSIQSVR[Label:13C(6)15N(4) (C-term R)]	VGSIQSVR	heavy	10.92	423891072
QExactiveHF02_08410_DS3-2.raw	SMAC_00609	VGSIQSVR[Label:13C(6)15N(4) (C-term R)]	VGSIQSVR	heavy	10.95	371912320
QExactiveHF02_08411_DS3-3.raw	SMAC_00609	VGSIQSVR[Label:13C(6)15N(4) (C-term R)]	VGSIQSVR	heavy	10.95	354080928
QExactiveHF02_08412_DS2-1.raw	SMAC_00609	VGSIQSVR[Label:13C(6)15N(4) (C-term R)]	VGSIQSVR	heavy	10.98	1333695488
QExactiveHF02_08413_DS2-2.raw	SMAC_00609	VGSIQSVR[Label:13C(6)15N(4) (C-term R)]	VGSIQSVR	heavy	11.04	1341904128
QExactiveHF02_08414_DS2-3.raw	SMAC_00609	VGSIQSVR[Label:13C(6)15N(4) (C-term R)]	VGSIQSVR	heavy	11.02	1250881920
QExactiveHF02_08415_DS1-1.raw	SMAC_00609	VGSIQSVR[Label:13C(6)15N(4) (C-term R)]	VGSIQSVR	heavy	10.93	5546877952
QExactiveHF02_08416_DS1-2.raw	SMAC_00609	VGSIQSVR[Label:13C(6)15N(4) (C-term R)]	VGSIQSVR	heavy	10.92	4960973824
QExactiveHF02_08417_DS1-3.raw	SMAC_00609	VGSIQSVR[Label:13C(6)15N(4) (C-term R)]	VGSIQSVR	heavy	10.98	4117071872
QExactiveHF02_08418_DS0-1.raw	SMAC_00609	VGSIQSVR[Label:13C(6)15N(4) (C-term R)]	VGSIQSVR	heavy	10.94	635396
QExactiveHF02_08419_DS0-2.raw	SMAC_00609	VGSIQSVR[Label:13C(6)15N(4) (C-term R)]	VGSIQSVR	heavy	10.92	413581
QExactiveHF02_08420_DS0-3.raw	SMAC_00609	VGSIQSVR[Label:13C(6)15N(4) (C-term R)]	VGSIQSVR	heavy	10.95	381942
QExactiveHF02_08391_background_1.raw	SMAC_04815	IYSPPPISSTPQLHNDSSPR	IYSPPPISSTPQLHNDSSPR	light	63.52	105742720
QExactiveHF02_08392_background_2.raw	SMAC_04815	IYSPPPISSTPQLHNDSSPR	IYSPPPISSTPQLHNDSSPR	light	63.46	136798912
QExactiveHF02_08393_background_3.raw	SMAC_04815	IYSPPPISSTPQLHNDSSPR	IYSPPPISSTPQLHNDSSPR	light	63.47	139299040
QExactiveHF02_08394_DS8-1.raw	SMAC_04815	IYSPPPISSTPQLHNDSSPR	IYSPPPISSTPQLHNDSSPR	light	63.52	151513088
QExactiveHF02_08395_DS8-2.raw	SMAC_04815	IYSPPPISSTPQLHNDSSPR	IYSPPPISSTPQLHNDSSPR	light	63.59	143658496
QExactiveHF02_08396_DS8-3.raw	SMAC_04815	IYSPPPISSTPQLHNDSSPR	IYSPPPISSTPQLHNDSSPR	light	63.67	143749488
QExactiveHF02_08400_DS6-1.raw	SMAC_04815	IYSPPPISSTPQLHNDSSPR	IYSPPPISSTPQLHNDSSPR	light	63.75	129563120
QExactiveHF02_08401_DS6-2.raw	SMAC_04815	IYSPPPISSTPQLHNDSSPR	IYSPPPISSTPQLHNDSSPR	light	63.68	135567552
QExactiveHF02_08402_DS6-3.raw	SMAC_04815	IYSPPPISSTPQLHNDSSPR	IYSPPPISSTPQLHNDSSPR	light	63.7	136267776
QExactiveHF02_08397_DS7-1.raw	SMAC_04815	IYSPPPISSTPQLHNDSSPR	IYSPPPISSTPQLHNDSSPR	light	63.67	138721360
QExactiveHF02_08398_DS7-2.raw	SMAC_04815	IYSPPPISSTPQLHNDSSPR	IYSPPPISSTPQLHNDSSPR	light	63.7	141250336
QExactiveHF02_08399_DS7-3.raw	SMAC_04815	IYSPPPISSTPQLHNDSSPR	IYSPPPISSTPQLHNDSSPR	light	63.64	137141264
QExactiveHF02_08403_DS5-1.raw	SMAC_04815	IYSPPPISSTPQLHNDSSPR	IYSPPPISSTPQLHNDSSPR	light	63.7	132642736
QExactiveHF02_08404_DS5-2.raw	SMAC_04815	IYSPPPISSTPQLHNDSSPR	IYSPPPISSTPQLHNDSSPR	light	63.76	124249024
QExactiveHF02_08405_DS5-3.raw	SMAC_04815	IYSPPPISSTPQLHNDSSPR	IYSPPPISSTPQLHNDSSPR	light	63.86	119971232
QExactiveHF02_08406_DS4-1.raw	SMAC_04815	IYSPPPISSTPQLHNDSSPR	IYSPPPISSTPQLHNDSSPR	light	63.8	120263840
QExactiveHF02_08407_DS4-2.raw	SMAC_04815	IYSPPPISSTPQLHNDSSPR	IYSPPPISSTPQLHNDSSPR	light	63.85	129993776
QExactiveHF02_08408_DS4-3.raw	SMAC_04815	IYSPPPISSTPQLHNDSSPR	IYSPPPISSTPQLHNDSSPR	light	63.84	124645040
QExactiveHF02_08409_DS3-1.raw	SMAC_04815	IYSPPPISSTPQLHNDSSPR	IYSPPPISSTPQLHNDSSPR	light	63.82	120262816
QExactiveHF02_08410_DS3-2.raw	SMAC_04815	IYSPPPISSTPQLHNDSSPR	IYSPPPISSTPQLHNDSSPR	light	63.81	123106512
QExactiveHF02_08411_DS3-3.raw	SMAC_04815	IYSPPPISSTPQLHNDSSPR	IYSPPPISSTPQLHNDSSPR	light	63.88	129218680
QExactiveHF02_08412_DS2-1.raw	SMAC_04815	IYSPPPISSTPQLHNDSSPR	IYSPPPISSTPQLHNDSSPR	light	64	117894480
QExactiveHF02_08413_DS2-2.raw	SMAC_04815	IYSPPPISSTPQLHNDSSPR	IYSPPPISSTPQLHNDSSPR	light	63.99	122895312
QExactiveHF02_08414_DS2-3.raw	SMAC_04815	IYSPPPISSTPQLHNDSSPR	IYSPPPISSTPQLHNDSSPR	light	63.99	122245136
QExactiveHF02_08415_DS1-1.raw	SMAC_04815	IYSPPPISSTPQLHNDSSPR	IYSPPPISSTPQLHNDSSPR	light	63.91	123554552
QExactiveHF02_08416_DS1-2.raw	SMAC_04815	IYSPPPISSTPQLHNDSSPR	IYSPPPISSTPQLHNDSSPR	light	63.92	125821592
QExactiveHF02_08417_DS1-3.raw	SMAC_04815	IYSPPPISSTPQLHNDSSPR	IYSPPPISSTPQLHNDSSPR	light	63.86	131829872
QExactiveHF02_08418_DS0-1.raw	SMAC_04815	IYSPPPISSTPQLHNDSSPR	IYSPPPISSTPQLHNDSSPR	light	63.8	108797632
QExactiveHF02_08419_DS0-2.raw	SMAC_04815	IYSPPPISSTPQLHNDSSPR	IYSPPPISSTPQLHNDSSPR	light	63.92	112880864
QExactiveHF02_08420_DS0-3.raw	SMAC_04815	IYSPPPISSTPQLHNDSSPR	IYSPPPISSTPQLHNDSSPR	light	63.98	104942880
QExactiveHF02_08391_background_1.raw	SMAC_04815	IYSPPPISSTPQLHNDSSPR[Label:13C(6)15N(4) (C-term R)]	IYSPPPISSTPQLHNDSSPR	heavy	63.52	760331
QExactiveHF02_08392_background_2.raw	SMAC_04815	IYSPPPISSTPQLHNDSSPR[Label:13C(6)15N(4) (C-term R)]	IYSPPPISSTPQLHNDSSPR	heavy	63.46	951553
QExactiveHF02_08393_background_3.raw	SMAC_04815	IYSPPPISSTPQLHNDSSPR[Label:13C(6)15N(4) (C-term R)]	IYSPPPISSTPQLHNDSSPR	heavy	63.47	1022800
QExactiveHF02_08394_DS8-1.raw	SMAC_04815	IYSPPPISSTPQLHNDSSPR[Label:13C(6)15N(4) (C-term R)]	IYSPPPISSTPQLHNDSSPR	heavy	63.52	2526737
QExactiveHF02_08395_DS8-2.raw	SMAC_04815	IYSPPPISSTPQLHNDSSPR[Label:13C(6)15N(4) (C-term R)]	IYSPPPISSTPQLHNDSSPR	heavy	63.59	2667409
QExactiveHF02_08396_DS8-3.raw	SMAC_04815	IYSPPPISSTPQLHNDSSPR[Label:13C(6)15N(4) (C-term R)]	IYSPPPISSTPQLHNDSSPR	heavy	63.67	2180522
QExactiveHF02_08400_DS6-1.raw	SMAC_04815	IYSPPPISSTPQLHNDSSPR[Label:13C(6)15N(4) (C-term R)]	IYSPPPISSTPQLHNDSSPR	heavy	63.75	2730690
QExactiveHF02_08401_DS6-2.raw	SMAC_04815	IYSPPPISSTPQLHNDSSPR[Label:13C(6)15N(4) (C-term R)]	IYSPPPISSTPQLHNDSSPR	heavy	63.68	3258333
QExactiveHF02_08402_DS6-3.raw	SMAC_04815	IYSPPPISSTPQLHNDSSPR[Label:13C(6)15N(4) (C-term R)]	IYSPPPISSTPQLHNDSSPR	heavy	63.7	3134194
QExactiveHF02_08397_DS7-1.raw	SMAC_04815	IYSPPPISSTPQLHNDSSPR[Label:13C(6)15N(4) (C-term R)]	IYSPPPISSTPQLHNDSSPR	heavy	63.67	4633591
QExactiveHF02_08398_DS7-2.raw	SMAC_04815	IYSPPPISSTPQLHNDSSPR[Label:13C(6)15N(4) (C-term R)]	IYSPPPISSTPQLHNDSSPR	heavy	63.7	4717903
QExactiveHF02_08399_DS7-3.raw	SMAC_04815	IYSPPPISSTPQLHNDSSPR[Label:13C(6)15N(4) (C-term R)]	IYSPPPISSTPQLHNDSSPR	heavy	63.64	4757026
QExactiveHF02_08403_DS5-1.raw	SMAC_04815	IYSPPPISSTPQLHNDSSPR[Label:13C(6)15N(4) (C-term R)]	IYSPPPISSTPQLHNDSSPR	heavy	63.7	11699586
QExactiveHF02_08404_DS5-2.raw	SMAC_04815	IYSPPPISSTPQLHNDSSPR[Label:13C(6)15N(4) (C-term R)]	IYSPPPISSTPQLHNDSSPR	heavy	63.76	11867998
QExactiveHF02_08405_DS5-3.raw	SMAC_04815	IYSPPPISSTPQLHNDSSPR[Label:13C(6)15N(4) (C-term R)]	IYSPPPISSTPQLHNDSSPR	heavy	63.86	10790109
QExactiveHF02_08406_DS4-1.raw	SMAC_04815	IYSPPPISSTPQLHNDSSPR[Label:13C(6)15N(4) (C-term R)]	IYSPPPISSTPQLHNDSSPR	heavy	63.8	49103392
QExactiveHF02_08407_DS4-2.raw	SMAC_04815	IYSPPPISSTPQLHNDSSPR[Label:13C(6)15N(4) (C-term R)]	IYSPPPISSTPQLHNDSSPR	heavy	63.85	50333820
QExactiveHF02_08408_DS4-3.raw	SMAC_04815	IYSPPPISSTPQLHNDSSPR[Label:13C(6)15N(4) (C-term R)]	IYSPPPISSTPQLHNDSSPR	heavy	63.84	49867328
QExactiveHF02_08409_DS3-1.raw	SMAC_04815	IYSPPPISSTPQLHNDSSPR[Label:13C(6)15N(4) (C-term R)]	IYSPPPISSTPQLHNDSSPR	heavy	63.82	241211872
QExactiveHF02_08410_DS3-2.raw	SMAC_04815	IYSPPPISSTPQLHNDSSPR[Label:13C(6)15N(4) (C-term R)]	IYSPPPISSTPQLHNDSSPR	heavy	63.81	238887104
QExactiveHF02_08411_DS3-3.raw	SMAC_04815	IYSPPPISSTPQLHNDSSPR[Label:13C(6)15N(4) (C-term R)]	IYSPPPISSTPQLHNDSSPR	heavy	63.88	241517280
QExactiveHF02_08412_DS2-1.raw	SMAC_04815	IYSPPPISSTPQLHNDSSPR[Label:13C(6)15N(4) (C-term R)]	IYSPPPISSTPQLHNDSSPR	heavy	64	840477376
QExactiveHF02_08413_DS2-2.raw	SMAC_04815	IYSPPPISSTPQLHNDSSPR[Label:13C(6)15N(4) (C-term R)]	IYSPPPISSTPQLHNDSSPR	heavy	63.99	904103680
QExactiveHF02_08414_DS2-3.raw	SMAC_04815	IYSPPPISSTPQLHNDSSPR[Label:13C(6)15N(4) (C-term R)]	IYSPPPISSTPQLHNDSSPR	heavy	63.99	854152000
QExactiveHF02_08415_DS1-1.raw	SMAC_04815	IYSPPPISSTPQLHNDSSPR[Label:13C(6)15N(4) (C-term R)]	IYSPPPISSTPQLHNDSSPR	heavy	63.91	5311233024
QExactiveHF02_08416_DS1-2.raw	SMAC_04815	IYSPPPISSTPQLHNDSSPR[Label:13C(6)15N(4) (C-term R)]	IYSPPPISSTPQLHNDSSPR	heavy	63.92	5121698816
QExactiveHF02_08417_DS1-3.raw	SMAC_04815	IYSPPPISSTPQLHNDSSPR[Label:13C(6)15N(4) (C-term R)]	IYSPPPISSTPQLHNDSSPR	heavy	63.86	5374357504
QExactiveHF02_08418_DS0-1.raw	SMAC_04815	IYSPPPISSTPQLHNDSSPR[Label:13C(6)15N(4) (C-term R)]	IYSPPPISSTPQLHNDSSPR	heavy	63.8	6554729
QExactiveHF02_08419_DS0-2.raw	SMAC_04815	IYSPPPISSTPQLHNDSSPR[Label:13C(6)15N(4) (C-term R)]	IYSPPPISSTPQLHNDSSPR	heavy	63.92	1094312
QExactiveHF02_08420_DS0-3.raw	SMAC_04815	IYSPPPISSTPQLHNDSSPR[Label:13C(6)15N(4) (C-term R)]	IYSPPPISSTPQLHNDSSPR	heavy	63.98	870471
QExactiveHF02_08391_background_1.raw	SMAC_04815	LNISPIEK	LNISPIEK	light	49.04	158141888
QExactiveHF02_08392_background_2.raw	SMAC_04815	LNISPIEK	LNISPIEK	light	48.98	181049280
QExactiveHF02_08393_background_3.raw	SMAC_04815	LNISPIEK	LNISPIEK	light	48.93	149587120
QExactiveHF02_08394_DS8-1.raw	SMAC_04815	LNISPIEK	LNISPIEK	light	49.03	169366656
QExactiveHF02_08395_DS8-2.raw	SMAC_04815	LNISPIEK	LNISPIEK	light	49.3	150793408
QExactiveHF02_08396_DS8-3.raw	SMAC_04815	LNISPIEK	LNISPIEK	light	49.43	147541952
QExactiveHF02_08400_DS6-1.raw	SMAC_04815	LNISPIEK	LNISPIEK	light	49.54	194829088
QExactiveHF02_08401_DS6-2.raw	SMAC_04815	LNISPIEK	LNISPIEK	light	49.38	221710272
QExactiveHF02_08402_DS6-3.raw	SMAC_04815	LNISPIEK	LNISPIEK	light	49.35	211979008
QExactiveHF02_08397_DS7-1.raw	SMAC_04815	LNISPIEK	LNISPIEK	light	49.5	211183616
QExactiveHF02_08398_DS7-2.raw	SMAC_04815	LNISPIEK	LNISPIEK	light	49.39	199874112
QExactiveHF02_08399_DS7-3.raw	SMAC_04815	LNISPIEK	LNISPIEK	light	49.39	207257056
QExactiveHF02_08403_DS5-1.raw	SMAC_04815	LNISPIEK	LNISPIEK	light	49.45	221551344
QExactiveHF02_08404_DS5-2.raw	SMAC_04815	LNISPIEK	LNISPIEK	light	49.6	224761568
QExactiveHF02_08405_DS5-3.raw	SMAC_04815	LNISPIEK	LNISPIEK	light	49.75	189388160
QExactiveHF02_08406_DS4-1.raw	SMAC_04815	LNISPIEK	LNISPIEK	light	49.7	187860256
QExactiveHF02_08407_DS4-2.raw	SMAC_04815	LNISPIEK	LNISPIEK	light	49.71	235957696
QExactiveHF02_08408_DS4-3.raw	SMAC_04815	LNISPIEK	LNISPIEK	light	49.64	242799648
QExactiveHF02_08409_DS3-1.raw	SMAC_04815	LNISPIEK	LNISPIEK	light	49.61	210231536
QExactiveHF02_08410_DS3-2.raw	SMAC_04815	LNISPIEK	LNISPIEK	light	49.64	226594224
QExactiveHF02_08411_DS3-3.raw	SMAC_04815	LNISPIEK	LNISPIEK	light	49.72	199515760
QExactiveHF02_08412_DS2-1.raw	SMAC_04815	LNISPIEK	LNISPIEK	light	50	194588128
QExactiveHF02_08413_DS2-2.raw	SMAC_04815	LNISPIEK	LNISPIEK	light	49.95	207877280
QExactiveHF02_08414_DS2-3.raw	SMAC_04815	LNISPIEK	LNISPIEK	light	49.91	184134336
QExactiveHF02_08415_DS1-1.raw	SMAC_04815	LNISPIEK	LNISPIEK	light	49.75	206997344
QExactiveHF02_08416_DS1-2.raw	SMAC_04815	LNISPIEK	LNISPIEK	light	49.72	194279520
QExactiveHF02_08417_DS1-3.raw	SMAC_04815	LNISPIEK	LNISPIEK	light	49.63	204800464
QExactiveHF02_08418_DS0-1.raw	SMAC_04815	LNISPIEK	LNISPIEK	light	49.72	2783979
QExactiveHF02_08419_DS0-2.raw	SMAC_04815	LNISPIEK	LNISPIEK	light	49.67	9978681
QExactiveHF02_08420_DS0-3.raw	SMAC_04815	LNISPIEK	LNISPIEK	light	48.83	0
QExactiveHF02_08391_background_1.raw	SMAC_04815	LNISPIEK[Label:13C(6)15N(2) (C-term K)]	LNISPIEK	heavy	49.04	365506
QExactiveHF02_08392_background_2.raw	SMAC_04815	LNISPIEK[Label:13C(6)15N(2) (C-term K)]	LNISPIEK	heavy	48.98	429981
QExactiveHF02_08393_background_3.raw	SMAC_04815	LNISPIEK[Label:13C(6)15N(2) (C-term K)]	LNISPIEK	heavy	48.93	366013
QExactiveHF02_08394_DS8-1.raw	SMAC_04815	LNISPIEK[Label:13C(6)15N(2) (C-term K)]	LNISPIEK	heavy	49.03	6104801
QExactiveHF02_08395_DS8-2.raw	SMAC_04815	LNISPIEK[Label:13C(6)15N(2) (C-term K)]	LNISPIEK	heavy	49.3	5087417
QExactiveHF02_08396_DS8-3.raw	SMAC_04815	LNISPIEK[Label:13C(6)15N(2) (C-term K)]	LNISPIEK	heavy	49.43	5202660
QExactiveHF02_08400_DS6-1.raw	SMAC_04815	LNISPIEK[Label:13C(6)15N(2) (C-term K)]	LNISPIEK	heavy	49.54	12782163
QExactiveHF02_08401_DS6-2.raw	SMAC_04815	LNISPIEK[Label:13C(6)15N(2) (C-term K)]	LNISPIEK	heavy	49.38	12587010
QExactiveHF02_08402_DS6-3.raw	SMAC_04815	LNISPIEK[Label:13C(6)15N(2) (C-term K)]	LNISPIEK	heavy	49.35	13564356
QExactiveHF02_08397_DS7-1.raw	SMAC_04815	LNISPIEK[Label:13C(6)15N(2) (C-term K)]	LNISPIEK	heavy	49.5	17531554
QExactiveHF02_08398_DS7-2.raw	SMAC_04815	LNISPIEK[Label:13C(6)15N(2) (C-term K)]	LNISPIEK	heavy	49.39	19738392
QExactiveHF02_08399_DS7-3.raw	SMAC_04815	LNISPIEK[Label:13C(6)15N(2) (C-term K)]	LNISPIEK	heavy	49.39	20318144
QExactiveHF02_08403_DS5-1.raw	SMAC_04815	LNISPIEK[Label:13C(6)15N(2) (C-term K)]	LNISPIEK	heavy	49.45	55511484
QExactiveHF02_08404_DS5-2.raw	SMAC_04815	LNISPIEK[Label:13C(6)15N(2) (C-term K)]	LNISPIEK	heavy	49.6	56294712
QExactiveHF02_08405_DS5-3.raw	SMAC_04815	LNISPIEK[Label:13C(6)15N(2) (C-term K)]	LNISPIEK	heavy	49.75	51430336
QExactiveHF02_08406_DS4-1.raw	SMAC_04815	LNISPIEK[Label:13C(6)15N(2) (C-term K)]	LNISPIEK	heavy	49.7	233363520
QExactiveHF02_08407_DS4-2.raw	SMAC_04815	LNISPIEK[Label:13C(6)15N(2) (C-term K)]	LNISPIEK	heavy	49.71	242997536
QExactiveHF02_08408_DS4-3.raw	SMAC_04815	LNISPIEK[Label:13C(6)15N(2) (C-term K)]	LNISPIEK	heavy	49.64	252266496
QExactiveHF02_08409_DS3-1.raw	SMAC_04815	LNISPIEK[Label:13C(6)15N(2) (C-term K)]	LNISPIEK	heavy	49.61	980206592
QExactiveHF02_08410_DS3-2.raw	SMAC_04815	LNISPIEK[Label:13C(6)15N(2) (C-term K)]	LNISPIEK	heavy	49.64	1062188992
QExactiveHF02_08411_DS3-3.raw	SMAC_04815	LNISPIEK[Label:13C(6)15N(2) (C-term K)]	LNISPIEK	heavy	49.72	1139308032
QExactiveHF02_08412_DS2-1.raw	SMAC_04815	LNISPIEK[Label:13C(6)15N(2) (C-term K)]	LNISPIEK	heavy	50	3410123776
QExactiveHF02_08413_DS2-2.raw	SMAC_04815	LNISPIEK[Label:13C(6)15N(2) (C-term K)]	LNISPIEK	heavy	49.95	3845867264
QExactiveHF02_08414_DS2-3.raw	SMAC_04815	LNISPIEK[Label:13C(6)15N(2) (C-term K)]	LNISPIEK	heavy	49.91	4016426752
QExactiveHF02_08415_DS1-1.raw	SMAC_04815	LNISPIEK[Label:13C(6)15N(2) (C-term K)]	LNISPIEK	heavy	49.75	18045755392
QExactiveHF02_08416_DS1-2.raw	SMAC_04815	LNISPIEK[Label:13C(6)15N(2) (C-term K)]	LNISPIEK	heavy	49.72	20478853120
QExactiveHF02_08417_DS1-3.raw	SMAC_04815	LNISPIEK[Label:13C(6)15N(2) (C-term K)]	LNISPIEK	heavy	49.63	22177116160
QExactiveHF02_08418_DS0-1.raw	SMAC_04815	LNISPIEK[Label:13C(6)15N(2) (C-term K)]	LNISPIEK	heavy	49.72	92408
QExactiveHF02_08419_DS0-2.raw	SMAC_04815	LNISPIEK[Label:13C(6)15N(2) (C-term K)]	LNISPIEK	heavy	49.67	190372
QExactiveHF02_08420_DS0-3.raw	SMAC_04815	LNISPIEK[Label:13C(6)15N(2) (C-term K)]	LNISPIEK	heavy	48.83	37637
QExactiveHF02_08391_background_1.raw	SMAC_04815	GSPPPPETPIVEPGVIPGGGIEAR	GSPPPPETPIVEPGVIPGGGIEAR	light	98.25	2333247
QExactiveHF02_08392_background_2.raw	SMAC_04815	GSPPPPETPIVEPGVIPGGGIEAR	GSPPPPETPIVEPGVIPGGGIEAR	light	98.17	2369415
QExactiveHF02_08393_background_3.raw	SMAC_04815	GSPPPPETPIVEPGVIPGGGIEAR	GSPPPPETPIVEPGVIPGGGIEAR	light	98.2	2477635
QExactiveHF02_08394_DS8-1.raw	SMAC_04815	GSPPPPETPIVEPGVIPGGGIEAR	GSPPPPETPIVEPGVIPGGGIEAR	light	98.32	2545154
QExactiveHF02_08395_DS8-2.raw	SMAC_04815	GSPPPPETPIVEPGVIPGGGIEAR	GSPPPPETPIVEPGVIPGGGIEAR	light	98.41	1905371
QExactiveHF02_08396_DS8-3.raw	SMAC_04815	GSPPPPETPIVEPGVIPGGGIEAR	GSPPPPETPIVEPGVIPGGGIEAR	light	98.44	1943742
QExactiveHF02_08400_DS6-1.raw	SMAC_04815	GSPPPPETPIVEPGVIPGGGIEAR	GSPPPPETPIVEPGVIPGGGIEAR	light	98.52	1864282
QExactiveHF02_08401_DS6-2.raw	SMAC_04815	GSPPPPETPIVEPGVIPGGGIEAR	GSPPPPETPIVEPGVIPGGGIEAR	light	98.43	2373570
QExactiveHF02_08402_DS6-3.raw	SMAC_04815	GSPPPPETPIVEPGVIPGGGIEAR	GSPPPPETPIVEPGVIPGGGIEAR	light	98.47	2132785
QExactiveHF02_08397_DS7-1.raw	SMAC_04815	GSPPPPETPIVEPGVIPGGGIEAR	GSPPPPETPIVEPGVIPGGGIEAR	light	98.46	1726584
QExactiveHF02_08398_DS7-2.raw	SMAC_04815	GSPPPPETPIVEPGVIPGGGIEAR	GSPPPPETPIVEPGVIPGGGIEAR	light	98.46	2130540
QExactiveHF02_08399_DS7-3.raw	SMAC_04815	GSPPPPETPIVEPGVIPGGGIEAR	GSPPPPETPIVEPGVIPGGGIEAR	light	98.45	1985198
QExactiveHF02_08403_DS5-1.raw	SMAC_04815	GSPPPPETPIVEPGVIPGGGIEAR	GSPPPPETPIVEPGVIPGGGIEAR	light	98.57	2010707
QExactiveHF02_08404_DS5-2.raw	SMAC_04815	GSPPPPETPIVEPGVIPGGGIEAR	GSPPPPETPIVEPGVIPGGGIEAR	light	98.55	2043658
QExactiveHF02_08405_DS5-3.raw	SMAC_04815	GSPPPPETPIVEPGVIPGGGIEAR	GSPPPPETPIVEPGVIPGGGIEAR	light	98.65	2114875
QExactiveHF02_08406_DS4-1.raw	SMAC_04815	GSPPPPETPIVEPGVIPGGGIEAR	GSPPPPETPIVEPGVIPGGGIEAR	light	98.63	1969238
QExactiveHF02_08407_DS4-2.raw	SMAC_04815	GSPPPPETPIVEPGVIPGGGIEAR	GSPPPPETPIVEPGVIPGGGIEAR	light	98.69	2230565
QExactiveHF02_08408_DS4-3.raw	SMAC_04815	GSPPPPETPIVEPGVIPGGGIEAR	GSPPPPETPIVEPGVIPGGGIEAR	light	98.65	1935698
QExactiveHF02_08409_DS3-1.raw	SMAC_04815	GSPPPPETPIVEPGVIPGGGIEAR	GSPPPPETPIVEPGVIPGGGIEAR	light	98.65	2269543
QExactiveHF02_08410_DS3-2.raw	SMAC_04815	GSPPPPETPIVEPGVIPGGGIEAR	GSPPPPETPIVEPGVIPGGGIEAR	light	98.63	2439762
QExactiveHF02_08411_DS3-3.raw	SMAC_04815	GSPPPPETPIVEPGVIPGGGIEAR	GSPPPPETPIVEPGVIPGGGIEAR	light	98.75	1646717
QExactiveHF02_08412_DS2-1.raw	SMAC_04815	GSPPPPETPIVEPGVIPGGGIEAR	GSPPPPETPIVEPGVIPGGGIEAR	light	98.84	1743794
QExactiveHF02_08413_DS2-2.raw	SMAC_04815	GSPPPPETPIVEPGVIPGGGIEAR	GSPPPPETPIVEPGVIPGGGIEAR	light	98.88	1850803
QExactiveHF02_08414_DS2-3.raw	SMAC_04815	GSPPPPETPIVEPGVIPGGGIEAR	GSPPPPETPIVEPGVIPGGGIEAR	light	98.82	1525301
QExactiveHF02_08415_DS1-1.raw	SMAC_04815	GSPPPPETPIVEPGVIPGGGIEAR	GSPPPPETPIVEPGVIPGGGIEAR	light	98.78	2069661
QExactiveHF02_08416_DS1-2.raw	SMAC_04815	GSPPPPETPIVEPGVIPGGGIEAR	GSPPPPETPIVEPGVIPGGGIEAR	light	98.78	2080793
QExactiveHF02_08417_DS1-3.raw	SMAC_04815	GSPPPPETPIVEPGVIPGGGIEAR	GSPPPPETPIVEPGVIPGGGIEAR	light	98.69	2107576
QExactiveHF02_08418_DS0-1.raw	SMAC_04815	GSPPPPETPIVEPGVIPGGGIEAR	GSPPPPETPIVEPGVIPGGGIEAR	light	98.71	1596879
QExactiveHF02_08419_DS0-2.raw	SMAC_04815	GSPPPPETPIVEPGVIPGGGIEAR	GSPPPPETPIVEPGVIPGGGIEAR	light	98.78	1485451
QExactiveHF02_08420_DS0-3.raw	SMAC_04815	GSPPPPETPIVEPGVIPGGGIEAR	GSPPPPETPIVEPGVIPGGGIEAR	light	98.9	27381
QExactiveHF02_08391_background_1.raw	SMAC_04815	GSPPPPETPIVEPGVIPGGGIEAR[Label:13C(6)15N(4) (C-term R)]	GSPPPPETPIVEPGVIPGGGIEAR	heavy	98.25	270012
QExactiveHF02_08392_background_2.raw	SMAC_04815	GSPPPPETPIVEPGVIPGGGIEAR[Label:13C(6)15N(4) (C-term R)]	GSPPPPETPIVEPGVIPGGGIEAR	heavy	98.17	379613
QExactiveHF02_08393_background_3.raw	SMAC_04815	GSPPPPETPIVEPGVIPGGGIEAR[Label:13C(6)15N(4) (C-term R)]	GSPPPPETPIVEPGVIPGGGIEAR	heavy	98.2	302751
QExactiveHF02_08394_DS8-1.raw	SMAC_04815	GSPPPPETPIVEPGVIPGGGIEAR[Label:13C(6)15N(4) (C-term R)]	GSPPPPETPIVEPGVIPGGGIEAR	heavy	98.32	1305986
QExactiveHF02_08395_DS8-2.raw	SMAC_04815	GSPPPPETPIVEPGVIPGGGIEAR[Label:13C(6)15N(4) (C-term R)]	GSPPPPETPIVEPGVIPGGGIEAR	heavy	98.41	1436016
QExactiveHF02_08396_DS8-3.raw	SMAC_04815	GSPPPPETPIVEPGVIPGGGIEAR[Label:13C(6)15N(4) (C-term R)]	GSPPPPETPIVEPGVIPGGGIEAR	heavy	98.44	1376684
QExactiveHF02_08400_DS6-1.raw	SMAC_04815	GSPPPPETPIVEPGVIPGGGIEAR[Label:13C(6)15N(4) (C-term R)]	GSPPPPETPIVEPGVIPGGGIEAR	heavy	98.52	2313314
QExactiveHF02_08401_DS6-2.raw	SMAC_04815	GSPPPPETPIVEPGVIPGGGIEAR[Label:13C(6)15N(4) (C-term R)]	GSPPPPETPIVEPGVIPGGGIEAR	heavy	98.43	2235170
QExactiveHF02_08402_DS6-3.raw	SMAC_04815	GSPPPPETPIVEPGVIPGGGIEAR[Label:13C(6)15N(4) (C-term R)]	GSPPPPETPIVEPGVIPGGGIEAR	heavy	98.47	1980093
QExactiveHF02_08397_DS7-1.raw	SMAC_04815	GSPPPPETPIVEPGVIPGGGIEAR[Label:13C(6)15N(4) (C-term R)]	GSPPPPETPIVEPGVIPGGGIEAR	heavy	98.46	4100913
QExactiveHF02_08398_DS7-2.raw	SMAC_04815	GSPPPPETPIVEPGVIPGGGIEAR[Label:13C(6)15N(4) (C-term R)]	GSPPPPETPIVEPGVIPGGGIEAR	heavy	98.46	3496868
QExactiveHF02_08399_DS7-3.raw	SMAC_04815	GSPPPPETPIVEPGVIPGGGIEAR[Label:13C(6)15N(4) (C-term R)]	GSPPPPETPIVEPGVIPGGGIEAR	heavy	98.45	3709705
QExactiveHF02_08403_DS5-1.raw	SMAC_04815	GSPPPPETPIVEPGVIPGGGIEAR[Label:13C(6)15N(4) (C-term R)]	GSPPPPETPIVEPGVIPGGGIEAR	heavy	98.57	12203398
QExactiveHF02_08404_DS5-2.raw	SMAC_04815	GSPPPPETPIVEPGVIPGGGIEAR[Label:13C(6)15N(4) (C-term R)]	GSPPPPETPIVEPGVIPGGGIEAR	heavy	98.55	12860495
QExactiveHF02_08405_DS5-3.raw	SMAC_04815	GSPPPPETPIVEPGVIPGGGIEAR[Label:13C(6)15N(4) (C-term R)]	GSPPPPETPIVEPGVIPGGGIEAR	heavy	98.65	10939435
QExactiveHF02_08406_DS4-1.raw	SMAC_04815	GSPPPPETPIVEPGVIPGGGIEAR[Label:13C(6)15N(4) (C-term R)]	GSPPPPETPIVEPGVIPGGGIEAR	heavy	98.63	48637424
QExactiveHF02_08407_DS4-2.raw	SMAC_04815	GSPPPPETPIVEPGVIPGGGIEAR[Label:13C(6)15N(4) (C-term R)]	GSPPPPETPIVEPGVIPGGGIEAR	heavy	98.69	54064792
QExactiveHF02_08408_DS4-3.raw	SMAC_04815	GSPPPPETPIVEPGVIPGGGIEAR[Label:13C(6)15N(4) (C-term R)]	GSPPPPETPIVEPGVIPGGGIEAR	heavy	98.65	59337488
QExactiveHF02_08409_DS3-1.raw	SMAC_04815	GSPPPPETPIVEPGVIPGGGIEAR[Label:13C(6)15N(4) (C-term R)]	GSPPPPETPIVEPGVIPGGGIEAR	heavy	98.65	277006048
QExactiveHF02_08410_DS3-2.raw	SMAC_04815	GSPPPPETPIVEPGVIPGGGIEAR[Label:13C(6)15N(4) (C-term R)]	GSPPPPETPIVEPGVIPGGGIEAR	heavy	98.63	292638336
QExactiveHF02_08411_DS3-3.raw	SMAC_04815	GSPPPPETPIVEPGVIPGGGIEAR[Label:13C(6)15N(4) (C-term R)]	GSPPPPETPIVEPGVIPGGGIEAR	heavy	98.75	260770672
QExactiveHF02_08412_DS2-1.raw	SMAC_04815	GSPPPPETPIVEPGVIPGGGIEAR[Label:13C(6)15N(4) (C-term R)]	GSPPPPETPIVEPGVIPGGGIEAR	heavy	98.84	829197056
QExactiveHF02_08413_DS2-2.raw	SMAC_04815	GSPPPPETPIVEPGVIPGGGIEAR[Label:13C(6)15N(4) (C-term R)]	GSPPPPETPIVEPGVIPGGGIEAR	heavy	98.88	897193088
QExactiveHF02_08414_DS2-3.raw	SMAC_04815	GSPPPPETPIVEPGVIPGGGIEAR[Label:13C(6)15N(4) (C-term R)]	GSPPPPETPIVEPGVIPGGGIEAR	heavy	98.82	823897728
QExactiveHF02_08415_DS1-1.raw	SMAC_04815	GSPPPPETPIVEPGVIPGGGIEAR[Label:13C(6)15N(4) (C-term R)]	GSPPPPETPIVEPGVIPGGGIEAR	heavy	98.78	5321664512
QExactiveHF02_08416_DS1-2.raw	SMAC_04815	GSPPPPETPIVEPGVIPGGGIEAR[Label:13C(6)15N(4) (C-term R)]	GSPPPPETPIVEPGVIPGGGIEAR	heavy	98.78	5293545472
QExactiveHF02_08417_DS1-3.raw	SMAC_04815	GSPPPPETPIVEPGVIPGGGIEAR[Label:13C(6)15N(4) (C-term R)]	GSPPPPETPIVEPGVIPGGGIEAR	heavy	98.69	5581396480
QExactiveHF02_08418_DS0-1.raw	SMAC_04815	GSPPPPETPIVEPGVIPGGGIEAR[Label:13C(6)15N(4) (C-term R)]	GSPPPPETPIVEPGVIPGGGIEAR	heavy	98.71	1897189
QExactiveHF02_08419_DS0-2.raw	SMAC_04815	GSPPPPETPIVEPGVIPGGGIEAR[Label:13C(6)15N(4) (C-term R)]	GSPPPPETPIVEPGVIPGGGIEAR	heavy	98.78	532891
QExactiveHF02_08420_DS0-3.raw	SMAC_04815	GSPPPPETPIVEPGVIPGGGIEAR[Label:13C(6)15N(4) (C-term R)]	GSPPPPETPIVEPGVIPGGGIEAR	heavy	98.9	22548
QExactiveHF02_08391_background_1.raw	SMAC_00680	LASLAEEPSEENSGDELR	LASLAEEPSEENSGDELR	light	62.1	27389234
QExactiveHF02_08392_background_2.raw	SMAC_00680	LASLAEEPSEENSGDELR	LASLAEEPSEENSGDELR	light	62.08	28905642
QExactiveHF02_08393_background_3.raw	SMAC_00680	LASLAEEPSEENSGDELR	LASLAEEPSEENSGDELR	light	62	32780466
QExactiveHF02_08394_DS8-1.raw	SMAC_00680	LASLAEEPSEENSGDELR	LASLAEEPSEENSGDELR	light	62.11	31358992
QExactiveHF02_08395_DS8-2.raw	SMAC_00680	LASLAEEPSEENSGDELR	LASLAEEPSEENSGDELR	light	62.19	37398188
QExactiveHF02_08396_DS8-3.raw	SMAC_00680	LASLAEEPSEENSGDELR	LASLAEEPSEENSGDELR	light	62.21	35570684
QExactiveHF02_08400_DS6-1.raw	SMAC_00680	LASLAEEPSEENSGDELR	LASLAEEPSEENSGDELR	light	62.28	32190626
QExactiveHF02_08401_DS6-2.raw	SMAC_00680	LASLAEEPSEENSGDELR	LASLAEEPSEENSGDELR	light	62.21	33823996
QExactiveHF02_08402_DS6-3.raw	SMAC_00680	LASLAEEPSEENSGDELR	LASLAEEPSEENSGDELR	light	62.24	33900940
QExactiveHF02_08397_DS7-1.raw	SMAC_00680	LASLAEEPSEENSGDELR	LASLAEEPSEENSGDELR	light	62.27	34916588
QExactiveHF02_08398_DS7-2.raw	SMAC_00680	LASLAEEPSEENSGDELR	LASLAEEPSEENSGDELR	light	62.24	35234964
QExactiveHF02_08399_DS7-3.raw	SMAC_00680	LASLAEEPSEENSGDELR	LASLAEEPSEENSGDELR	light	62.22	34292888
QExactiveHF02_08403_DS5-1.raw	SMAC_00680	LASLAEEPSEENSGDELR	LASLAEEPSEENSGDELR	light	62.21	32152764
QExactiveHF02_08404_DS5-2.raw	SMAC_00680	LASLAEEPSEENSGDELR	LASLAEEPSEENSGDELR	light	62.31	33369492
QExactiveHF02_08405_DS5-3.raw	SMAC_00680	LASLAEEPSEENSGDELR	LASLAEEPSEENSGDELR	light	62.4	32367064
QExactiveHF02_08406_DS4-1.raw	SMAC_00680	LASLAEEPSEENSGDELR	LASLAEEPSEENSGDELR	light	62.36	31684284
QExactiveHF02_08407_DS4-2.raw	SMAC_00680	LASLAEEPSEENSGDELR	LASLAEEPSEENSGDELR	light	62.37	35096196
QExactiveHF02_08408_DS4-3.raw	SMAC_00680	LASLAEEPSEENSGDELR	LASLAEEPSEENSGDELR	light	62.36	36859412
QExactiveHF02_08409_DS3-1.raw	SMAC_00680	LASLAEEPSEENSGDELR	LASLAEEPSEENSGDELR	light	62.32	33039874
QExactiveHF02_08410_DS3-2.raw	SMAC_00680	LASLAEEPSEENSGDELR	LASLAEEPSEENSGDELR	light	62.31	35489952
QExactiveHF02_08411_DS3-3.raw	SMAC_00680	LASLAEEPSEENSGDELR	LASLAEEPSEENSGDELR	light	62.39	36290760
QExactiveHF02_08412_DS2-1.raw	SMAC_00680	LASLAEEPSEENSGDELR	LASLAEEPSEENSGDELR	light	62.5	34442688
QExactiveHF02_08413_DS2-2.raw	SMAC_00680	LASLAEEPSEENSGDELR	LASLAEEPSEENSGDELR	light	62.5	35561508
QExactiveHF02_08414_DS2-3.raw	SMAC_00680	LASLAEEPSEENSGDELR	LASLAEEPSEENSGDELR	light	62.49	35879608
QExactiveHF02_08415_DS1-1.raw	SMAC_00680	LASLAEEPSEENSGDELR	LASLAEEPSEENSGDELR	light	62.41	36666228
QExactiveHF02_08416_DS1-2.raw	SMAC_00680	LASLAEEPSEENSGDELR	LASLAEEPSEENSGDELR	light	62.39	36097496
QExactiveHF02_08417_DS1-3.raw	SMAC_00680	LASLAEEPSEENSGDELR	LASLAEEPSEENSGDELR	light	62.33	38794564
QExactiveHF02_08418_DS0-1.raw	SMAC_00680	LASLAEEPSEENSGDELR	LASLAEEPSEENSGDELR	light	62.3	27331204
QExactiveHF02_08419_DS0-2.raw	SMAC_00680	LASLAEEPSEENSGDELR	LASLAEEPSEENSGDELR	light	62.36	29593902
QExactiveHF02_08420_DS0-3.raw	SMAC_00680	LASLAEEPSEENSGDELR	LASLAEEPSEENSGDELR	light	62.42	27324648
QExactiveHF02_08391_background_1.raw	SMAC_00680	LASLAEEPSEENSGDELR[Label:13C(6)15N(4) (C-term R)]	LASLAEEPSEENSGDELR	heavy	62.1	6345105
QExactiveHF02_08392_background_2.raw	SMAC_00680	LASLAEEPSEENSGDELR[Label:13C(6)15N(4) (C-term R)]	LASLAEEPSEENSGDELR	heavy	62.08	7197260
QExactiveHF02_08393_background_3.raw	SMAC_00680	LASLAEEPSEENSGDELR[Label:13C(6)15N(4) (C-term R)]	LASLAEEPSEENSGDELR	heavy	62	8051729
QExactiveHF02_08394_DS8-1.raw	SMAC_00680	LASLAEEPSEENSGDELR[Label:13C(6)15N(4) (C-term R)]	LASLAEEPSEENSGDELR	heavy	62.11	9882821
QExactiveHF02_08395_DS8-2.raw	SMAC_00680	LASLAEEPSEENSGDELR[Label:13C(6)15N(4) (C-term R)]	LASLAEEPSEENSGDELR	heavy	62.19	12015620
QExactiveHF02_08396_DS8-3.raw	SMAC_00680	LASLAEEPSEENSGDELR[Label:13C(6)15N(4) (C-term R)]	LASLAEEPSEENSGDELR	heavy	62.21	11037562
QExactiveHF02_08400_DS6-1.raw	SMAC_00680	LASLAEEPSEENSGDELR[Label:13C(6)15N(4) (C-term R)]	LASLAEEPSEENSGDELR	heavy	62.28	11273245
QExactiveHF02_08401_DS6-2.raw	SMAC_00680	LASLAEEPSEENSGDELR[Label:13C(6)15N(4) (C-term R)]	LASLAEEPSEENSGDELR	heavy	62.21	11232374
QExactiveHF02_08402_DS6-3.raw	SMAC_00680	LASLAEEPSEENSGDELR[Label:13C(6)15N(4) (C-term R)]	LASLAEEPSEENSGDELR	heavy	62.24	11418145
QExactiveHF02_08397_DS7-1.raw	SMAC_00680	LASLAEEPSEENSGDELR[Label:13C(6)15N(4) (C-term R)]	LASLAEEPSEENSGDELR	heavy	62.27	15318341
QExactiveHF02_08398_DS7-2.raw	SMAC_00680	LASLAEEPSEENSGDELR[Label:13C(6)15N(4) (C-term R)]	LASLAEEPSEENSGDELR	heavy	62.24	15415341
QExactiveHF02_08399_DS7-3.raw	SMAC_00680	LASLAEEPSEENSGDELR[Label:13C(6)15N(4) (C-term R)]	LASLAEEPSEENSGDELR	heavy	62.22	15571782
QExactiveHF02_08403_DS5-1.raw	SMAC_00680	LASLAEEPSEENSGDELR[Label:13C(6)15N(4) (C-term R)]	LASLAEEPSEENSGDELR	heavy	62.21	27656988
QExactiveHF02_08404_DS5-2.raw	SMAC_00680	LASLAEEPSEENSGDELR[Label:13C(6)15N(4) (C-term R)]	LASLAEEPSEENSGDELR	heavy	62.31	28323184
QExactiveHF02_08405_DS5-3.raw	SMAC_00680	LASLAEEPSEENSGDELR[Label:13C(6)15N(4) (C-term R)]	LASLAEEPSEENSGDELR	heavy	62.4	27026476
QExactiveHF02_08406_DS4-1.raw	SMAC_00680	LASLAEEPSEENSGDELR[Label:13C(6)15N(4) (C-term R)]	LASLAEEPSEENSGDELR	heavy	62.36	92584128
QExactiveHF02_08407_DS4-2.raw	SMAC_00680	LASLAEEPSEENSGDELR[Label:13C(6)15N(4) (C-term R)]	LASLAEEPSEENSGDELR	heavy	62.37	101542232
QExactiveHF02_08408_DS4-3.raw	SMAC_00680	LASLAEEPSEENSGDELR[Label:13C(6)15N(4) (C-term R)]	LASLAEEPSEENSGDELR	heavy	62.36	104130008
QExactiveHF02_08409_DS3-1.raw	SMAC_00680	LASLAEEPSEENSGDELR[Label:13C(6)15N(4) (C-term R)]	LASLAEEPSEENSGDELR	heavy	62.32	406025984
QExactiveHF02_08410_DS3-2.raw	SMAC_00680	LASLAEEPSEENSGDELR[Label:13C(6)15N(4) (C-term R)]	LASLAEEPSEENSGDELR	heavy	62.31	417106048
QExactiveHF02_08411_DS3-3.raw	SMAC_00680	LASLAEEPSEENSGDELR[Label:13C(6)15N(4) (C-term R)]	LASLAEEPSEENSGDELR	heavy	62.39	428786560
QExactiveHF02_08412_DS2-1.raw	SMAC_00680	LASLAEEPSEENSGDELR[Label:13C(6)15N(4) (C-term R)]	LASLAEEPSEENSGDELR	heavy	62.5	1473140352
QExactiveHF02_08413_DS2-2.raw	SMAC_00680	LASLAEEPSEENSGDELR[Label:13C(6)15N(4) (C-term R)]	LASLAEEPSEENSGDELR	heavy	62.5	1556802816
QExactiveHF02_08414_DS2-3.raw	SMAC_00680	LASLAEEPSEENSGDELR[Label:13C(6)15N(4) (C-term R)]	LASLAEEPSEENSGDELR	heavy	62.49	1535396864
QExactiveHF02_08415_DS1-1.raw	SMAC_00680	LASLAEEPSEENSGDELR[Label:13C(6)15N(4) (C-term R)]	LASLAEEPSEENSGDELR	heavy	62.41	8462699008
QExactiveHF02_08416_DS1-2.raw	SMAC_00680	LASLAEEPSEENSGDELR[Label:13C(6)15N(4) (C-term R)]	LASLAEEPSEENSGDELR	heavy	62.39	8009381376
QExactiveHF02_08417_DS1-3.raw	SMAC_00680	LASLAEEPSEENSGDELR[Label:13C(6)15N(4) (C-term R)]	LASLAEEPSEENSGDELR	heavy	62.33	8629835776
QExactiveHF02_08418_DS0-1.raw	SMAC_00680	LASLAEEPSEENSGDELR[Label:13C(6)15N(4) (C-term R)]	LASLAEEPSEENSGDELR	heavy	62.3	8408204
QExactiveHF02_08419_DS0-2.raw	SMAC_00680	LASLAEEPSEENSGDELR[Label:13C(6)15N(4) (C-term R)]	LASLAEEPSEENSGDELR	heavy	62.36	7201451
QExactiveHF02_08420_DS0-3.raw	SMAC_00680	LASLAEEPSEENSGDELR[Label:13C(6)15N(4) (C-term R)]	LASLAEEPSEENSGDELR	heavy	62.42	6658081
QExactiveHF02_08391_background_1.raw	SMAC_00680	LASLAEEPSEENSGDELRLVR	LASLAEEPSEENSGDELRLVR	light	#N/A	0
QExactiveHF02_08392_background_2.raw	SMAC_00680	LASLAEEPSEENSGDELRLVR	LASLAEEPSEENSGDELRLVR	light	73.59	0
QExactiveHF02_08393_background_3.raw	SMAC_00680	LASLAEEPSEENSGDELRLVR	LASLAEEPSEENSGDELRLVR	light	#N/A	0
QExactiveHF02_08394_DS8-1.raw	SMAC_00680	LASLAEEPSEENSGDELRLVR	LASLAEEPSEENSGDELRLVR	light	73.59	0
QExactiveHF02_08395_DS8-2.raw	SMAC_00680	LASLAEEPSEENSGDELRLVR	LASLAEEPSEENSGDELRLVR	light	73.67	0
QExactiveHF02_08396_DS8-3.raw	SMAC_00680	LASLAEEPSEENSGDELRLVR	LASLAEEPSEENSGDELRLVR	light	73.69	0
QExactiveHF02_08400_DS6-1.raw	SMAC_00680	LASLAEEPSEENSGDELRLVR	LASLAEEPSEENSGDELRLVR	light	73.81	0
QExactiveHF02_08401_DS6-2.raw	SMAC_00680	LASLAEEPSEENSGDELRLVR	LASLAEEPSEENSGDELRLVR	light	73.69	0
QExactiveHF02_08402_DS6-3.raw	SMAC_00680	LASLAEEPSEENSGDELRLVR	LASLAEEPSEENSGDELRLVR	light	73.75	0
QExactiveHF02_08397_DS7-1.raw	SMAC_00680	LASLAEEPSEENSGDELRLVR	LASLAEEPSEENSGDELRLVR	light	73.72	0
QExactiveHF02_08398_DS7-2.raw	SMAC_00680	LASLAEEPSEENSGDELRLVR	LASLAEEPSEENSGDELRLVR	light	73.77	0
QExactiveHF02_08399_DS7-3.raw	SMAC_00680	LASLAEEPSEENSGDELRLVR	LASLAEEPSEENSGDELRLVR	light	73.7	0
QExactiveHF02_08403_DS5-1.raw	SMAC_00680	LASLAEEPSEENSGDELRLVR	LASLAEEPSEENSGDELRLVR	light	73.77	0
QExactiveHF02_08404_DS5-2.raw	SMAC_00680	LASLAEEPSEENSGDELRLVR	LASLAEEPSEENSGDELRLVR	light	73.89	0
QExactiveHF02_08405_DS5-3.raw	SMAC_00680	LASLAEEPSEENSGDELRLVR	LASLAEEPSEENSGDELRLVR	light	73.94	0
QExactiveHF02_08406_DS4-1.raw	SMAC_00680	LASLAEEPSEENSGDELRLVR	LASLAEEPSEENSGDELRLVR	light	73.89	0
QExactiveHF02_08407_DS4-2.raw	SMAC_00680	LASLAEEPSEENSGDELRLVR	LASLAEEPSEENSGDELRLVR	light	73.92	0
QExactiveHF02_08408_DS4-3.raw	SMAC_00680	LASLAEEPSEENSGDELRLVR	LASLAEEPSEENSGDELRLVR	light	73.85	0
QExactiveHF02_08409_DS3-1.raw	SMAC_00680	LASLAEEPSEENSGDELRLVR	LASLAEEPSEENSGDELRLVR	light	73.86	0
QExactiveHF02_08410_DS3-2.raw	SMAC_00680	LASLAEEPSEENSGDELRLVR	LASLAEEPSEENSGDELRLVR	light	73.86	0
QExactiveHF02_08411_DS3-3.raw	SMAC_00680	LASLAEEPSEENSGDELRLVR	LASLAEEPSEENSGDELRLVR	light	73.99	0
QExactiveHF02_08412_DS2-1.raw	SMAC_00680	LASLAEEPSEENSGDELRLVR	LASLAEEPSEENSGDELRLVR	light	74.09	0
QExactiveHF02_08413_DS2-2.raw	SMAC_00680	LASLAEEPSEENSGDELRLVR	LASLAEEPSEENSGDELRLVR	light	74	4493
QExactiveHF02_08414_DS2-3.raw	SMAC_00680	LASLAEEPSEENSGDELRLVR	LASLAEEPSEENSGDELRLVR	light	74.03	0
QExactiveHF02_08415_DS1-1.raw	SMAC_00680	LASLAEEPSEENSGDELRLVR	LASLAEEPSEENSGDELRLVR	light	74	0
QExactiveHF02_08416_DS1-2.raw	SMAC_00680	LASLAEEPSEENSGDELRLVR	LASLAEEPSEENSGDELRLVR	light	74	0
QExactiveHF02_08417_DS1-3.raw	SMAC_00680	LASLAEEPSEENSGDELRLVR	LASLAEEPSEENSGDELRLVR	light	73.98	0
QExactiveHF02_08418_DS0-1.raw	SMAC_00680	LASLAEEPSEENSGDELRLVR	LASLAEEPSEENSGDELRLVR	light	73.9	0
QExactiveHF02_08419_DS0-2.raw	SMAC_00680	LASLAEEPSEENSGDELRLVR	LASLAEEPSEENSGDELRLVR	light	73.91	0
QExactiveHF02_08420_DS0-3.raw	SMAC_00680	LASLAEEPSEENSGDELRLVR	LASLAEEPSEENSGDELRLVR	light	74.01	0
QExactiveHF02_08391_background_1.raw	SMAC_00680	LASLAEEPSEENSGDELRLVR[Label:13C(6)15N(4) (C-term R)]	LASLAEEPSEENSGDELRLVR	heavy	#N/A	0
QExactiveHF02_08392_background_2.raw	SMAC_00680	LASLAEEPSEENSGDELRLVR[Label:13C(6)15N(4) (C-term R)]	LASLAEEPSEENSGDELRLVR	heavy	73.59	16196
QExactiveHF02_08393_background_3.raw	SMAC_00680	LASLAEEPSEENSGDELRLVR[Label:13C(6)15N(4) (C-term R)]	LASLAEEPSEENSGDELRLVR	heavy	#N/A	0
QExactiveHF02_08394_DS8-1.raw	SMAC_00680	LASLAEEPSEENSGDELRLVR[Label:13C(6)15N(4) (C-term R)]	LASLAEEPSEENSGDELRLVR	heavy	73.59	257533
QExactiveHF02_08395_DS8-2.raw	SMAC_00680	LASLAEEPSEENSGDELRLVR[Label:13C(6)15N(4) (C-term R)]	LASLAEEPSEENSGDELRLVR	heavy	73.67	332932
QExactiveHF02_08396_DS8-3.raw	SMAC_00680	LASLAEEPSEENSGDELRLVR[Label:13C(6)15N(4) (C-term R)]	LASLAEEPSEENSGDELRLVR	heavy	73.69	174196
QExactiveHF02_08400_DS6-1.raw	SMAC_00680	LASLAEEPSEENSGDELRLVR[Label:13C(6)15N(4) (C-term R)]	LASLAEEPSEENSGDELRLVR	heavy	73.81	163108
QExactiveHF02_08401_DS6-2.raw	SMAC_00680	LASLAEEPSEENSGDELRLVR[Label:13C(6)15N(4) (C-term R)]	LASLAEEPSEENSGDELRLVR	heavy	73.69	224498
QExactiveHF02_08402_DS6-3.raw	SMAC_00680	LASLAEEPSEENSGDELRLVR[Label:13C(6)15N(4) (C-term R)]	LASLAEEPSEENSGDELRLVR	heavy	73.75	286035
QExactiveHF02_08397_DS7-1.raw	SMAC_00680	LASLAEEPSEENSGDELRLVR[Label:13C(6)15N(4) (C-term R)]	LASLAEEPSEENSGDELRLVR	heavy	73.72	565757
QExactiveHF02_08398_DS7-2.raw	SMAC_00680	LASLAEEPSEENSGDELRLVR[Label:13C(6)15N(4) (C-term R)]	LASLAEEPSEENSGDELRLVR	heavy	73.77	553747
QExactiveHF02_08399_DS7-3.raw	SMAC_00680	LASLAEEPSEENSGDELRLVR[Label:13C(6)15N(4) (C-term R)]	LASLAEEPSEENSGDELRLVR	heavy	73.7	592493
QExactiveHF02_08403_DS5-1.raw	SMAC_00680	LASLAEEPSEENSGDELRLVR[Label:13C(6)15N(4) (C-term R)]	LASLAEEPSEENSGDELRLVR	heavy	73.77	1602607
QExactiveHF02_08404_DS5-2.raw	SMAC_00680	LASLAEEPSEENSGDELRLVR[Label:13C(6)15N(4) (C-term R)]	LASLAEEPSEENSGDELRLVR	heavy	73.89	1875151
QExactiveHF02_08405_DS5-3.raw	SMAC_00680	LASLAEEPSEENSGDELRLVR[Label:13C(6)15N(4) (C-term R)]	LASLAEEPSEENSGDELRLVR	heavy	73.94	1888389
QExactiveHF02_08406_DS4-1.raw	SMAC_00680	LASLAEEPSEENSGDELRLVR[Label:13C(6)15N(4) (C-term R)]	LASLAEEPSEENSGDELRLVR	heavy	73.89	8001306
QExactiveHF02_08407_DS4-2.raw	SMAC_00680	LASLAEEPSEENSGDELRLVR[Label:13C(6)15N(4) (C-term R)]	LASLAEEPSEENSGDELRLVR	heavy	73.92	12824818
QExactiveHF02_08408_DS4-3.raw	SMAC_00680	LASLAEEPSEENSGDELRLVR[Label:13C(6)15N(4) (C-term R)]	LASLAEEPSEENSGDELRLVR	heavy	73.85	14128536
QExactiveHF02_08409_DS3-1.raw	SMAC_00680	LASLAEEPSEENSGDELRLVR[Label:13C(6)15N(4) (C-term R)]	LASLAEEPSEENSGDELRLVR	heavy	73.86	48364592
QExactiveHF02_08410_DS3-2.raw	SMAC_00680	LASLAEEPSEENSGDELRLVR[Label:13C(6)15N(4) (C-term R)]	LASLAEEPSEENSGDELRLVR	heavy	73.86	56979920
QExactiveHF02_08411_DS3-3.raw	SMAC_00680	LASLAEEPSEENSGDELRLVR[Label:13C(6)15N(4) (C-term R)]	LASLAEEPSEENSGDELRLVR	heavy	73.99	62671708
QExactiveHF02_08412_DS2-1.raw	SMAC_00680	LASLAEEPSEENSGDELRLVR[Label:13C(6)15N(4) (C-term R)]	LASLAEEPSEENSGDELRLVR	heavy	74.09	184899472
QExactiveHF02_08413_DS2-2.raw	SMAC_00680	LASLAEEPSEENSGDELRLVR[Label:13C(6)15N(4) (C-term R)]	LASLAEEPSEENSGDELRLVR	heavy	74	205385600
QExactiveHF02_08414_DS2-3.raw	SMAC_00680	LASLAEEPSEENSGDELRLVR[Label:13C(6)15N(4) (C-term R)]	LASLAEEPSEENSGDELRLVR	heavy	74.03	201470992
QExactiveHF02_08415_DS1-1.raw	SMAC_00680	LASLAEEPSEENSGDELRLVR[Label:13C(6)15N(4) (C-term R)]	LASLAEEPSEENSGDELRLVR	heavy	74	1504987136
QExactiveHF02_08416_DS1-2.raw	SMAC_00680	LASLAEEPSEENSGDELRLVR[Label:13C(6)15N(4) (C-term R)]	LASLAEEPSEENSGDELRLVR	heavy	74	1272961920
QExactiveHF02_08417_DS1-3.raw	SMAC_00680	LASLAEEPSEENSGDELRLVR[Label:13C(6)15N(4) (C-term R)]	LASLAEEPSEENSGDELRLVR	heavy	73.98	1712890752
QExactiveHF02_08418_DS0-1.raw	SMAC_00680	LASLAEEPSEENSGDELRLVR[Label:13C(6)15N(4) (C-term R)]	LASLAEEPSEENSGDELRLVR	heavy	73.9	543818
QExactiveHF02_08419_DS0-2.raw	SMAC_00680	LASLAEEPSEENSGDELRLVR[Label:13C(6)15N(4) (C-term R)]	LASLAEEPSEENSGDELRLVR	heavy	73.91	100915
QExactiveHF02_08420_DS0-3.raw	SMAC_00680	LASLAEEPSEENSGDELRLVR[Label:13C(6)15N(4) (C-term R)]	LASLAEEPSEENSGDELRLVR	heavy	74.01	49406
QExactiveHF02_08391_background_1.raw	SMAC_00680	RPSDTSSSSERPTSPLSPAR	RPSDTSSSSERPTSPLSPAR	light	11.56	4299136
QExactiveHF02_08392_background_2.raw	SMAC_00680	RPSDTSSSSERPTSPLSPAR	RPSDTSSSSERPTSPLSPAR	light	11.49	5413034
QExactiveHF02_08393_background_3.raw	SMAC_00680	RPSDTSSSSERPTSPLSPAR	RPSDTSSSSERPTSPLSPAR	light	11.49	5711269
QExactiveHF02_08394_DS8-1.raw	SMAC_00680	RPSDTSSSSERPTSPLSPAR	RPSDTSSSSERPTSPLSPAR	light	11.56	5107134
QExactiveHF02_08395_DS8-2.raw	SMAC_00680	RPSDTSSSSERPTSPLSPAR	RPSDTSSSSERPTSPLSPAR	light	11.69	6078242
QExactiveHF02_08396_DS8-3.raw	SMAC_00680	RPSDTSSSSERPTSPLSPAR	RPSDTSSSSERPTSPLSPAR	light	11.63	5913777
QExactiveHF02_08400_DS6-1.raw	SMAC_00680	RPSDTSSSSERPTSPLSPAR	RPSDTSSSSERPTSPLSPAR	light	11.71	8378064
QExactiveHF02_08401_DS6-2.raw	SMAC_00680	RPSDTSSSSERPTSPLSPAR	RPSDTSSSSERPTSPLSPAR	light	11.69	7915661
QExactiveHF02_08402_DS6-3.raw	SMAC_00680	RPSDTSSSSERPTSPLSPAR	RPSDTSSSSERPTSPLSPAR	light	11.65	7523622
QExactiveHF02_08397_DS7-1.raw	SMAC_00680	RPSDTSSSSERPTSPLSPAR	RPSDTSSSSERPTSPLSPAR	light	11.75	8472699
QExactiveHF02_08398_DS7-2.raw	SMAC_00680	RPSDTSSSSERPTSPLSPAR	RPSDTSSSSERPTSPLSPAR	light	11.68	8244064
QExactiveHF02_08399_DS7-3.raw	SMAC_00680	RPSDTSSSSERPTSPLSPAR	RPSDTSSSSERPTSPLSPAR	light	11.69	8107481
QExactiveHF02_08403_DS5-1.raw	SMAC_00680	RPSDTSSSSERPTSPLSPAR	RPSDTSSSSERPTSPLSPAR	light	11.68	7713319
QExactiveHF02_08404_DS5-2.raw	SMAC_00680	RPSDTSSSSERPTSPLSPAR	RPSDTSSSSERPTSPLSPAR	light	11.72	8576872
QExactiveHF02_08405_DS5-3.raw	SMAC_00680	RPSDTSSSSERPTSPLSPAR	RPSDTSSSSERPTSPLSPAR	light	11.77	8250143
QExactiveHF02_08406_DS4-1.raw	SMAC_00680	RPSDTSSSSERPTSPLSPAR	RPSDTSSSSERPTSPLSPAR	light	11.76	7235000
QExactiveHF02_08407_DS4-2.raw	SMAC_00680	RPSDTSSSSERPTSPLSPAR	RPSDTSSSSERPTSPLSPAR	light	11.83	7758596
QExactiveHF02_08408_DS4-3.raw	SMAC_00680	RPSDTSSSSERPTSPLSPAR	RPSDTSSSSERPTSPLSPAR	light	11.76	7691867
QExactiveHF02_08409_DS3-1.raw	SMAC_00680	RPSDTSSSSERPTSPLSPAR	RPSDTSSSSERPTSPLSPAR	light	11.76	7593809
QExactiveHF02_08410_DS3-2.raw	SMAC_00680	RPSDTSSSSERPTSPLSPAR	RPSDTSSSSERPTSPLSPAR	light	11.75	7746164
QExactiveHF02_08411_DS3-3.raw	SMAC_00680	RPSDTSSSSERPTSPLSPAR	RPSDTSSSSERPTSPLSPAR	light	11.74	8197548
QExactiveHF02_08412_DS2-1.raw	SMAC_00680	RPSDTSSSSERPTSPLSPAR	RPSDTSSSSERPTSPLSPAR	light	11.89	7181321
QExactiveHF02_08413_DS2-2.raw	SMAC_00680	RPSDTSSSSERPTSPLSPAR	RPSDTSSSSERPTSPLSPAR	light	11.91	8345311
QExactiveHF02_08414_DS2-3.raw	SMAC_00680	RPSDTSSSSERPTSPLSPAR	RPSDTSSSSERPTSPLSPAR	light	11.95	8260376
QExactiveHF02_08415_DS1-1.raw	SMAC_00680	RPSDTSSSSERPTSPLSPAR	RPSDTSSSSERPTSPLSPAR	light	11.77	5618561
QExactiveHF02_08416_DS1-2.raw	SMAC_00680	RPSDTSSSSERPTSPLSPAR	RPSDTSSSSERPTSPLSPAR	light	11.8	6001990
QExactiveHF02_08417_DS1-3.raw	SMAC_00680	RPSDTSSSSERPTSPLSPAR	RPSDTSSSSERPTSPLSPAR	light	11.79	6176304
QExactiveHF02_08418_DS0-1.raw	SMAC_00680	RPSDTSSSSERPTSPLSPAR	RPSDTSSSSERPTSPLSPAR	light	11.77	7131864
QExactiveHF02_08419_DS0-2.raw	SMAC_00680	RPSDTSSSSERPTSPLSPAR	RPSDTSSSSERPTSPLSPAR	light	11.71	8036435
QExactiveHF02_08420_DS0-3.raw	SMAC_00680	RPSDTSSSSERPTSPLSPAR	RPSDTSSSSERPTSPLSPAR	light	11.78	7931676
QExactiveHF02_08391_background_1.raw	SMAC_00680	RPSDTSSSSERPTSPLSPAR[Label:13C(6)15N(4) (C-term R)]	RPSDTSSSSERPTSPLSPAR	heavy	11.56	766808
QExactiveHF02_08392_background_2.raw	SMAC_00680	RPSDTSSSSERPTSPLSPAR[Label:13C(6)15N(4) (C-term R)]	RPSDTSSSSERPTSPLSPAR	heavy	11.49	571962
QExactiveHF02_08393_background_3.raw	SMAC_00680	RPSDTSSSSERPTSPLSPAR[Label:13C(6)15N(4) (C-term R)]	RPSDTSSSSERPTSPLSPAR	heavy	11.49	702125
QExactiveHF02_08394_DS8-1.raw	SMAC_00680	RPSDTSSSSERPTSPLSPAR[Label:13C(6)15N(4) (C-term R)]	RPSDTSSSSERPTSPLSPAR	heavy	11.56	2025811
QExactiveHF02_08395_DS8-2.raw	SMAC_00680	RPSDTSSSSERPTSPLSPAR[Label:13C(6)15N(4) (C-term R)]	RPSDTSSSSERPTSPLSPAR	heavy	11.69	2362238
QExactiveHF02_08396_DS8-3.raw	SMAC_00680	RPSDTSSSSERPTSPLSPAR[Label:13C(6)15N(4) (C-term R)]	RPSDTSSSSERPTSPLSPAR	heavy	11.63	2462575
QExactiveHF02_08400_DS6-1.raw	SMAC_00680	RPSDTSSSSERPTSPLSPAR[Label:13C(6)15N(4) (C-term R)]	RPSDTSSSSERPTSPLSPAR	heavy	11.71	4866377
QExactiveHF02_08401_DS6-2.raw	SMAC_00680	RPSDTSSSSERPTSPLSPAR[Label:13C(6)15N(4) (C-term R)]	RPSDTSSSSERPTSPLSPAR	heavy	11.69	4756246
QExactiveHF02_08402_DS6-3.raw	SMAC_00680	RPSDTSSSSERPTSPLSPAR[Label:13C(6)15N(4) (C-term R)]	RPSDTSSSSERPTSPLSPAR	heavy	11.65	4993745
QExactiveHF02_08397_DS7-1.raw	SMAC_00680	RPSDTSSSSERPTSPLSPAR[Label:13C(6)15N(4) (C-term R)]	RPSDTSSSSERPTSPLSPAR	heavy	11.75	8303303
QExactiveHF02_08398_DS7-2.raw	SMAC_00680	RPSDTSSSSERPTSPLSPAR[Label:13C(6)15N(4) (C-term R)]	RPSDTSSSSERPTSPLSPAR	heavy	11.68	8216236
QExactiveHF02_08399_DS7-3.raw	SMAC_00680	RPSDTSSSSERPTSPLSPAR[Label:13C(6)15N(4) (C-term R)]	RPSDTSSSSERPTSPLSPAR	heavy	11.69	8413224
QExactiveHF02_08403_DS5-1.raw	SMAC_00680	RPSDTSSSSERPTSPLSPAR[Label:13C(6)15N(4) (C-term R)]	RPSDTSSSSERPTSPLSPAR	heavy	11.68	19557050
QExactiveHF02_08404_DS5-2.raw	SMAC_00680	RPSDTSSSSERPTSPLSPAR[Label:13C(6)15N(4) (C-term R)]	RPSDTSSSSERPTSPLSPAR	heavy	11.72	20190696
QExactiveHF02_08405_DS5-3.raw	SMAC_00680	RPSDTSSSSERPTSPLSPAR[Label:13C(6)15N(4) (C-term R)]	RPSDTSSSSERPTSPLSPAR	heavy	11.77	19418152
QExactiveHF02_08406_DS4-1.raw	SMAC_00680	RPSDTSSSSERPTSPLSPAR[Label:13C(6)15N(4) (C-term R)]	RPSDTSSSSERPTSPLSPAR	heavy	11.76	65642764
QExactiveHF02_08407_DS4-2.raw	SMAC_00680	RPSDTSSSSERPTSPLSPAR[Label:13C(6)15N(4) (C-term R)]	RPSDTSSSSERPTSPLSPAR	heavy	11.83	70836752
QExactiveHF02_08408_DS4-3.raw	SMAC_00680	RPSDTSSSSERPTSPLSPAR[Label:13C(6)15N(4) (C-term R)]	RPSDTSSSSERPTSPLSPAR	heavy	11.76	70161920
QExactiveHF02_08409_DS3-1.raw	SMAC_00680	RPSDTSSSSERPTSPLSPAR[Label:13C(6)15N(4) (C-term R)]	RPSDTSSSSERPTSPLSPAR	heavy	11.76	280744640
QExactiveHF02_08410_DS3-2.raw	SMAC_00680	RPSDTSSSSERPTSPLSPAR[Label:13C(6)15N(4) (C-term R)]	RPSDTSSSSERPTSPLSPAR	heavy	11.75	268224448
QExactiveHF02_08411_DS3-3.raw	SMAC_00680	RPSDTSSSSERPTSPLSPAR[Label:13C(6)15N(4) (C-term R)]	RPSDTSSSSERPTSPLSPAR	heavy	11.74	283771456
QExactiveHF02_08412_DS2-1.raw	SMAC_00680	RPSDTSSSSERPTSPLSPAR[Label:13C(6)15N(4) (C-term R)]	RPSDTSSSSERPTSPLSPAR	heavy	11.89	847138944
QExactiveHF02_08413_DS2-2.raw	SMAC_00680	RPSDTSSSSERPTSPLSPAR[Label:13C(6)15N(4) (C-term R)]	RPSDTSSSSERPTSPLSPAR	heavy	11.91	1075698048
QExactiveHF02_08414_DS2-3.raw	SMAC_00680	RPSDTSSSSERPTSPLSPAR[Label:13C(6)15N(4) (C-term R)]	RPSDTSSSSERPTSPLSPAR	heavy	11.95	931922432
QExactiveHF02_08415_DS1-1.raw	SMAC_00680	RPSDTSSSSERPTSPLSPAR[Label:13C(6)15N(4) (C-term R)]	RPSDTSSSSERPTSPLSPAR	heavy	11.77	3785427712
QExactiveHF02_08416_DS1-2.raw	SMAC_00680	RPSDTSSSSERPTSPLSPAR[Label:13C(6)15N(4) (C-term R)]	RPSDTSSSSERPTSPLSPAR	heavy	11.8	3941093376
QExactiveHF02_08417_DS1-3.raw	SMAC_00680	RPSDTSSSSERPTSPLSPAR[Label:13C(6)15N(4) (C-term R)]	RPSDTSSSSERPTSPLSPAR	heavy	11.79	3700239104
QExactiveHF02_08418_DS0-1.raw	SMAC_00680	RPSDTSSSSERPTSPLSPAR[Label:13C(6)15N(4) (C-term R)]	RPSDTSSSSERPTSPLSPAR	heavy	11.77	3697993
QExactiveHF02_08419_DS0-2.raw	SMAC_00680	RPSDTSSSSERPTSPLSPAR[Label:13C(6)15N(4) (C-term R)]	RPSDTSSSSERPTSPLSPAR	heavy	11.71	2255447
QExactiveHF02_08420_DS0-3.raw	SMAC_00680	RPSDTSSSSERPTSPLSPAR[Label:13C(6)15N(4) (C-term R)]	RPSDTSSSSERPTSPLSPAR	heavy	11.78	2566335
QExactiveHF02_08391_background_1.raw	SMAC_00680	VQSEPVLADLYSQPEK	VQSEPVLADLYSQPEK	light	81.86	10600339
QExactiveHF02_08392_background_2.raw	SMAC_00680	VQSEPVLADLYSQPEK	VQSEPVLADLYSQPEK	light	81.84	10374523
QExactiveHF02_08393_background_3.raw	SMAC_00680	VQSEPVLADLYSQPEK	VQSEPVLADLYSQPEK	light	81.83	10111148
QExactiveHF02_08394_DS8-1.raw	SMAC_00680	VQSEPVLADLYSQPEK	VQSEPVLADLYSQPEK	light	81.88	10558412
QExactiveHF02_08395_DS8-2.raw	SMAC_00680	VQSEPVLADLYSQPEK	VQSEPVLADLYSQPEK	light	81.97	11065984
QExactiveHF02_08396_DS8-3.raw	SMAC_00680	VQSEPVLADLYSQPEK	VQSEPVLADLYSQPEK	light	82.01	11734552
QExactiveHF02_08400_DS6-1.raw	SMAC_00680	VQSEPVLADLYSQPEK	VQSEPVLADLYSQPEK	light	82.15	11170304
QExactiveHF02_08401_DS6-2.raw	SMAC_00680	VQSEPVLADLYSQPEK	VQSEPVLADLYSQPEK	light	82.04	11213738
QExactiveHF02_08402_DS6-3.raw	SMAC_00680	VQSEPVLADLYSQPEK	VQSEPVLADLYSQPEK	light	82.09	11980375
QExactiveHF02_08397_DS7-1.raw	SMAC_00680	VQSEPVLADLYSQPEK	VQSEPVLADLYSQPEK	light	82.05	9426687
QExactiveHF02_08398_DS7-2.raw	SMAC_00680	VQSEPVLADLYSQPEK	VQSEPVLADLYSQPEK	light	82.05	10308371
QExactiveHF02_08399_DS7-3.raw	SMAC_00680	VQSEPVLADLYSQPEK	VQSEPVLADLYSQPEK	light	82.05	9598551
QExactiveHF02_08403_DS5-1.raw	SMAC_00680	VQSEPVLADLYSQPEK	VQSEPVLADLYSQPEK	light	82.16	11574150
QExactiveHF02_08404_DS5-2.raw	SMAC_00680	VQSEPVLADLYSQPEK	VQSEPVLADLYSQPEK	light	82.18	11663418
QExactiveHF02_08405_DS5-3.raw	SMAC_00680	VQSEPVLADLYSQPEK	VQSEPVLADLYSQPEK	light	82.25	11561623
QExactiveHF02_08406_DS4-1.raw	SMAC_00680	VQSEPVLADLYSQPEK	VQSEPVLADLYSQPEK	light	82.21	12377064
QExactiveHF02_08407_DS4-2.raw	SMAC_00680	VQSEPVLADLYSQPEK	VQSEPVLADLYSQPEK	light	82.23	11626087
QExactiveHF02_08408_DS4-3.raw	SMAC_00680	VQSEPVLADLYSQPEK	VQSEPVLADLYSQPEK	light	82.22	12984138
QExactiveHF02_08409_DS3-1.raw	SMAC_00680	VQSEPVLADLYSQPEK	VQSEPVLADLYSQPEK	light	82.25	10646473
QExactiveHF02_08410_DS3-2.raw	SMAC_00680	VQSEPVLADLYSQPEK	VQSEPVLADLYSQPEK	light	82.22	10267734
QExactiveHF02_08411_DS3-3.raw	SMAC_00680	VQSEPVLADLYSQPEK	VQSEPVLADLYSQPEK	light	82.33	9332501
QExactiveHF02_08412_DS2-1.raw	SMAC_00680	VQSEPVLADLYSQPEK	VQSEPVLADLYSQPEK	light	82.43	11348051
QExactiveHF02_08413_DS2-2.raw	SMAC_00680	VQSEPVLADLYSQPEK	VQSEPVLADLYSQPEK	light	82.45	12258664
QExactiveHF02_08414_DS2-3.raw	SMAC_00680	VQSEPVLADLYSQPEK	VQSEPVLADLYSQPEK	light	82.41	11230649
QExactiveHF02_08415_DS1-1.raw	SMAC_00680	VQSEPVLADLYSQPEK	VQSEPVLADLYSQPEK	light	82.36	20936630
QExactiveHF02_08416_DS1-2.raw	SMAC_00680	VQSEPVLADLYSQPEK	VQSEPVLADLYSQPEK	light	82.33	23178570
QExactiveHF02_08417_DS1-3.raw	SMAC_00680	VQSEPVLADLYSQPEK	VQSEPVLADLYSQPEK	light	82.3	21887380
QExactiveHF02_08418_DS0-1.raw	SMAC_00680	VQSEPVLADLYSQPEK	VQSEPVLADLYSQPEK	light	82.27	9308228
QExactiveHF02_08419_DS0-2.raw	SMAC_00680	VQSEPVLADLYSQPEK	VQSEPVLADLYSQPEK	light	82.29	8819752
QExactiveHF02_08420_DS0-3.raw	SMAC_00680	VQSEPVLADLYSQPEK	VQSEPVLADLYSQPEK	light	82.41	7881959
QExactiveHF02_08391_background_1.raw	SMAC_00680	VQSEPVLADLYSQPEK[Label:13C(6)15N(2) (C-term K)]	VQSEPVLADLYSQPEK	heavy	81.86	133074
QExactiveHF02_08392_background_2.raw	SMAC_00680	VQSEPVLADLYSQPEK[Label:13C(6)15N(2) (C-term K)]	VQSEPVLADLYSQPEK	heavy	81.84	249755
QExactiveHF02_08393_background_3.raw	SMAC_00680	VQSEPVLADLYSQPEK[Label:13C(6)15N(2) (C-term K)]	VQSEPVLADLYSQPEK	heavy	81.83	216938
QExactiveHF02_08394_DS8-1.raw	SMAC_00680	VQSEPVLADLYSQPEK[Label:13C(6)15N(2) (C-term K)]	VQSEPVLADLYSQPEK	heavy	81.88	1296169
QExactiveHF02_08395_DS8-2.raw	SMAC_00680	VQSEPVLADLYSQPEK[Label:13C(6)15N(2) (C-term K)]	VQSEPVLADLYSQPEK	heavy	81.97	1016043
QExactiveHF02_08396_DS8-3.raw	SMAC_00680	VQSEPVLADLYSQPEK[Label:13C(6)15N(2) (C-term K)]	VQSEPVLADLYSQPEK	heavy	82.01	1358492
QExactiveHF02_08400_DS6-1.raw	SMAC_00680	VQSEPVLADLYSQPEK[Label:13C(6)15N(2) (C-term K)]	VQSEPVLADLYSQPEK	heavy	82.15	2241115
QExactiveHF02_08401_DS6-2.raw	SMAC_00680	VQSEPVLADLYSQPEK[Label:13C(6)15N(2) (C-term K)]	VQSEPVLADLYSQPEK	heavy	82.04	2369403
QExactiveHF02_08402_DS6-3.raw	SMAC_00680	VQSEPVLADLYSQPEK[Label:13C(6)15N(2) (C-term K)]	VQSEPVLADLYSQPEK	heavy	82.09	2559921
QExactiveHF02_08397_DS7-1.raw	SMAC_00680	VQSEPVLADLYSQPEK[Label:13C(6)15N(2) (C-term K)]	VQSEPVLADLYSQPEK	heavy	82.05	3748055
QExactiveHF02_08398_DS7-2.raw	SMAC_00680	VQSEPVLADLYSQPEK[Label:13C(6)15N(2) (C-term K)]	VQSEPVLADLYSQPEK	heavy	82.05	3500256
QExactiveHF02_08399_DS7-3.raw	SMAC_00680	VQSEPVLADLYSQPEK[Label:13C(6)15N(2) (C-term K)]	VQSEPVLADLYSQPEK	heavy	82.05	3384249
QExactiveHF02_08403_DS5-1.raw	SMAC_00680	VQSEPVLADLYSQPEK[Label:13C(6)15N(2) (C-term K)]	VQSEPVLADLYSQPEK	heavy	82.16	11798930
QExactiveHF02_08404_DS5-2.raw	SMAC_00680	VQSEPVLADLYSQPEK[Label:13C(6)15N(2) (C-term K)]	VQSEPVLADLYSQPEK	heavy	82.18	11663966
QExactiveHF02_08405_DS5-3.raw	SMAC_00680	VQSEPVLADLYSQPEK[Label:13C(6)15N(2) (C-term K)]	VQSEPVLADLYSQPEK	heavy	82.25	12572373
QExactiveHF02_08406_DS4-1.raw	SMAC_00680	VQSEPVLADLYSQPEK[Label:13C(6)15N(2) (C-term K)]	VQSEPVLADLYSQPEK	heavy	82.21	59574068
QExactiveHF02_08407_DS4-2.raw	SMAC_00680	VQSEPVLADLYSQPEK[Label:13C(6)15N(2) (C-term K)]	VQSEPVLADLYSQPEK	heavy	82.23	51351400
QExactiveHF02_08408_DS4-3.raw	SMAC_00680	VQSEPVLADLYSQPEK[Label:13C(6)15N(2) (C-term K)]	VQSEPVLADLYSQPEK	heavy	82.22	55936184
QExactiveHF02_08409_DS3-1.raw	SMAC_00680	VQSEPVLADLYSQPEK[Label:13C(6)15N(2) (C-term K)]	VQSEPVLADLYSQPEK	heavy	82.25	211225456
QExactiveHF02_08410_DS3-2.raw	SMAC_00680	VQSEPVLADLYSQPEK[Label:13C(6)15N(2) (C-term K)]	VQSEPVLADLYSQPEK	heavy	82.22	206353264
QExactiveHF02_08411_DS3-3.raw	SMAC_00680	VQSEPVLADLYSQPEK[Label:13C(6)15N(2) (C-term K)]	VQSEPVLADLYSQPEK	heavy	82.33	192529584
QExactiveHF02_08412_DS2-1.raw	SMAC_00680	VQSEPVLADLYSQPEK[Label:13C(6)15N(2) (C-term K)]	VQSEPVLADLYSQPEK	heavy	82.43	790587648
QExactiveHF02_08413_DS2-2.raw	SMAC_00680	VQSEPVLADLYSQPEK[Label:13C(6)15N(2) (C-term K)]	VQSEPVLADLYSQPEK	heavy	82.45	764364544
QExactiveHF02_08414_DS2-3.raw	SMAC_00680	VQSEPVLADLYSQPEK[Label:13C(6)15N(2) (C-term K)]	VQSEPVLADLYSQPEK	heavy	82.41	763123712
QExactiveHF02_08415_DS1-1.raw	SMAC_00680	VQSEPVLADLYSQPEK[Label:13C(6)15N(2) (C-term K)]	VQSEPVLADLYSQPEK	heavy	82.36	5098982400
QExactiveHF02_08416_DS1-2.raw	SMAC_00680	VQSEPVLADLYSQPEK[Label:13C(6)15N(2) (C-term K)]	VQSEPVLADLYSQPEK	heavy	82.33	5116418048
QExactiveHF02_08417_DS1-3.raw	SMAC_00680	VQSEPVLADLYSQPEK[Label:13C(6)15N(2) (C-term K)]	VQSEPVLADLYSQPEK	heavy	82.3	4647605248
QExactiveHF02_08418_DS0-1.raw	SMAC_00680	VQSEPVLADLYSQPEK[Label:13C(6)15N(2) (C-term K)]	VQSEPVLADLYSQPEK	heavy	82.27	1673669
QExactiveHF02_08419_DS0-2.raw	SMAC_00680	VQSEPVLADLYSQPEK[Label:13C(6)15N(2) (C-term K)]	VQSEPVLADLYSQPEK	heavy	82.29	347129
QExactiveHF02_08420_DS0-3.raw	SMAC_00680	VQSEPVLADLYSQPEK[Label:13C(6)15N(2) (C-term K)]	VQSEPVLADLYSQPEK	heavy	82.41	248161
QExactiveHF02_08391_background_1.raw	SMAC_00680	KEQRPLTPEPPR	KEQRPLTPEPPR	light	9.67	1687984
QExactiveHF02_08392_background_2.raw	SMAC_00680	KEQRPLTPEPPR	KEQRPLTPEPPR	light	9.65	2927246
QExactiveHF02_08393_background_3.raw	SMAC_00680	KEQRPLTPEPPR	KEQRPLTPEPPR	light	9.67	2365474
QExactiveHF02_08394_DS8-1.raw	SMAC_00680	KEQRPLTPEPPR	KEQRPLTPEPPR	light	9.69	4141223
QExactiveHF02_08395_DS8-2.raw	SMAC_00680	KEQRPLTPEPPR	KEQRPLTPEPPR	light	9.68	2950416
QExactiveHF02_08396_DS8-3.raw	SMAC_00680	KEQRPLTPEPPR	KEQRPLTPEPPR	light	9.7	3267135
QExactiveHF02_08400_DS6-1.raw	SMAC_00680	KEQRPLTPEPPR	KEQRPLTPEPPR	light	9.69	4652219
QExactiveHF02_08401_DS6-2.raw	SMAC_00680	KEQRPLTPEPPR	KEQRPLTPEPPR	light	9.7	4649484
QExactiveHF02_08402_DS6-3.raw	SMAC_00680	KEQRPLTPEPPR	KEQRPLTPEPPR	light	9.73	4556067
QExactiveHF02_08397_DS7-1.raw	SMAC_00680	KEQRPLTPEPPR	KEQRPLTPEPPR	light	9.73	4012239
QExactiveHF02_08398_DS7-2.raw	SMAC_00680	KEQRPLTPEPPR	KEQRPLTPEPPR	light	9.7	3866623
QExactiveHF02_08399_DS7-3.raw	SMAC_00680	KEQRPLTPEPPR	KEQRPLTPEPPR	light	9.72	4374540
QExactiveHF02_08403_DS5-1.raw	SMAC_00680	KEQRPLTPEPPR	KEQRPLTPEPPR	light	9.74	4549274
QExactiveHF02_08404_DS5-2.raw	SMAC_00680	KEQRPLTPEPPR	KEQRPLTPEPPR	light	9.76	5078952
QExactiveHF02_08405_DS5-3.raw	SMAC_00680	KEQRPLTPEPPR	KEQRPLTPEPPR	light	9.81	4624411
QExactiveHF02_08406_DS4-1.raw	SMAC_00680	KEQRPLTPEPPR	KEQRPLTPEPPR	light	9.74	4091824
QExactiveHF02_08407_DS4-2.raw	SMAC_00680	KEQRPLTPEPPR	KEQRPLTPEPPR	light	9.76	3885184
QExactiveHF02_08408_DS4-3.raw	SMAC_00680	KEQRPLTPEPPR	KEQRPLTPEPPR	light	9.77	4076151
QExactiveHF02_08409_DS3-1.raw	SMAC_00680	KEQRPLTPEPPR	KEQRPLTPEPPR	light	9.73	4160103
QExactiveHF02_08410_DS3-2.raw	SMAC_00680	KEQRPLTPEPPR	KEQRPLTPEPPR	light	9.72	3643610
QExactiveHF02_08411_DS3-3.raw	SMAC_00680	KEQRPLTPEPPR	KEQRPLTPEPPR	light	9.75	3761499
QExactiveHF02_08412_DS2-1.raw	SMAC_00680	KEQRPLTPEPPR	KEQRPLTPEPPR	light	9.79	3964264
QExactiveHF02_08413_DS2-2.raw	SMAC_00680	KEQRPLTPEPPR	KEQRPLTPEPPR	light	9.85	4113682
QExactiveHF02_08414_DS2-3.raw	SMAC_00680	KEQRPLTPEPPR	KEQRPLTPEPPR	light	9.79	3987912
QExactiveHF02_08415_DS1-1.raw	SMAC_00680	KEQRPLTPEPPR	KEQRPLTPEPPR	light	9.74	3859628
QExactiveHF02_08416_DS1-2.raw	SMAC_00680	KEQRPLTPEPPR	KEQRPLTPEPPR	light	9.76	3646926
QExactiveHF02_08417_DS1-3.raw	SMAC_00680	KEQRPLTPEPPR	KEQRPLTPEPPR	light	9.79	3319397
QExactiveHF02_08418_DS0-1.raw	SMAC_00680	KEQRPLTPEPPR	KEQRPLTPEPPR	light	9.71	3544566
QExactiveHF02_08419_DS0-2.raw	SMAC_00680	KEQRPLTPEPPR	KEQRPLTPEPPR	light	9.68	3900869
QExactiveHF02_08420_DS0-3.raw	SMAC_00680	KEQRPLTPEPPR	KEQRPLTPEPPR	light	9.74	3568244
QExactiveHF02_08391_background_1.raw	SMAC_00680	KEQRPLTPEPPR[Label:13C(6)15N(4) (C-term R)]	KEQRPLTPEPPR	heavy	9.67	4935775
QExactiveHF02_08392_background_2.raw	SMAC_00680	KEQRPLTPEPPR[Label:13C(6)15N(4) (C-term R)]	KEQRPLTPEPPR	heavy	9.65	4747045
QExactiveHF02_08393_background_3.raw	SMAC_00680	KEQRPLTPEPPR[Label:13C(6)15N(4) (C-term R)]	KEQRPLTPEPPR	heavy	9.67	5941895
QExactiveHF02_08394_DS8-1.raw	SMAC_00680	KEQRPLTPEPPR[Label:13C(6)15N(4) (C-term R)]	KEQRPLTPEPPR	heavy	9.69	10046677
QExactiveHF02_08395_DS8-2.raw	SMAC_00680	KEQRPLTPEPPR[Label:13C(6)15N(4) (C-term R)]	KEQRPLTPEPPR	heavy	9.68	5104766
QExactiveHF02_08396_DS8-3.raw	SMAC_00680	KEQRPLTPEPPR[Label:13C(6)15N(4) (C-term R)]	KEQRPLTPEPPR	heavy	9.7	4936350
QExactiveHF02_08400_DS6-1.raw	SMAC_00680	KEQRPLTPEPPR[Label:13C(6)15N(4) (C-term R)]	KEQRPLTPEPPR	heavy	9.69	8479321
QExactiveHF02_08401_DS6-2.raw	SMAC_00680	KEQRPLTPEPPR[Label:13C(6)15N(4) (C-term R)]	KEQRPLTPEPPR	heavy	9.7	9184035
QExactiveHF02_08402_DS6-3.raw	SMAC_00680	KEQRPLTPEPPR[Label:13C(6)15N(4) (C-term R)]	KEQRPLTPEPPR	heavy	9.73	9450888
QExactiveHF02_08397_DS7-1.raw	SMAC_00680	KEQRPLTPEPPR[Label:13C(6)15N(4) (C-term R)]	KEQRPLTPEPPR	heavy	9.73	12480402
QExactiveHF02_08398_DS7-2.raw	SMAC_00680	KEQRPLTPEPPR[Label:13C(6)15N(4) (C-term R)]	KEQRPLTPEPPR	heavy	9.7	12516777
QExactiveHF02_08399_DS7-3.raw	SMAC_00680	KEQRPLTPEPPR[Label:13C(6)15N(4) (C-term R)]	KEQRPLTPEPPR	heavy	9.72	13063318
QExactiveHF02_08403_DS5-1.raw	SMAC_00680	KEQRPLTPEPPR[Label:13C(6)15N(4) (C-term R)]	KEQRPLTPEPPR	heavy	9.74	20685104
QExactiveHF02_08404_DS5-2.raw	SMAC_00680	KEQRPLTPEPPR[Label:13C(6)15N(4) (C-term R)]	KEQRPLTPEPPR	heavy	9.76	18304978
QExactiveHF02_08405_DS5-3.raw	SMAC_00680	KEQRPLTPEPPR[Label:13C(6)15N(4) (C-term R)]	KEQRPLTPEPPR	heavy	9.81	17460560
QExactiveHF02_08406_DS4-1.raw	SMAC_00680	KEQRPLTPEPPR[Label:13C(6)15N(4) (C-term R)]	KEQRPLTPEPPR	heavy	9.74	54949688
QExactiveHF02_08407_DS4-2.raw	SMAC_00680	KEQRPLTPEPPR[Label:13C(6)15N(4) (C-term R)]	KEQRPLTPEPPR	heavy	9.76	51563768
QExactiveHF02_08408_DS4-3.raw	SMAC_00680	KEQRPLTPEPPR[Label:13C(6)15N(4) (C-term R)]	KEQRPLTPEPPR	heavy	9.77	48227992
QExactiveHF02_08409_DS3-1.raw	SMAC_00680	KEQRPLTPEPPR[Label:13C(6)15N(4) (C-term R)]	KEQRPLTPEPPR	heavy	9.73	197989952
QExactiveHF02_08410_DS3-2.raw	SMAC_00680	KEQRPLTPEPPR[Label:13C(6)15N(4) (C-term R)]	KEQRPLTPEPPR	heavy	9.72	211272784
QExactiveHF02_08411_DS3-3.raw	SMAC_00680	KEQRPLTPEPPR[Label:13C(6)15N(4) (C-term R)]	KEQRPLTPEPPR	heavy	9.75	229315264
QExactiveHF02_08412_DS2-1.raw	SMAC_00680	KEQRPLTPEPPR[Label:13C(6)15N(4) (C-term R)]	KEQRPLTPEPPR	heavy	9.79	699796544
QExactiveHF02_08413_DS2-2.raw	SMAC_00680	KEQRPLTPEPPR[Label:13C(6)15N(4) (C-term R)]	KEQRPLTPEPPR	heavy	9.85	726871488
QExactiveHF02_08414_DS2-3.raw	SMAC_00680	KEQRPLTPEPPR[Label:13C(6)15N(4) (C-term R)]	KEQRPLTPEPPR	heavy	9.79	745149184
QExactiveHF02_08415_DS1-1.raw	SMAC_00680	KEQRPLTPEPPR[Label:13C(6)15N(4) (C-term R)]	KEQRPLTPEPPR	heavy	9.74	2452103424
QExactiveHF02_08416_DS1-2.raw	SMAC_00680	KEQRPLTPEPPR[Label:13C(6)15N(4) (C-term R)]	KEQRPLTPEPPR	heavy	9.76	2740712960
QExactiveHF02_08417_DS1-3.raw	SMAC_00680	KEQRPLTPEPPR[Label:13C(6)15N(4) (C-term R)]	KEQRPLTPEPPR	heavy	9.79	2362954496
QExactiveHF02_08418_DS0-1.raw	SMAC_00680	KEQRPLTPEPPR[Label:13C(6)15N(4) (C-term R)]	KEQRPLTPEPPR	heavy	9.71	8124107
QExactiveHF02_08419_DS0-2.raw	SMAC_00680	KEQRPLTPEPPR[Label:13C(6)15N(4) (C-term R)]	KEQRPLTPEPPR	heavy	9.68	8470475
QExactiveHF02_08420_DS0-3.raw	SMAC_00680	KEQRPLTPEPPR[Label:13C(6)15N(4) (C-term R)]	KEQRPLTPEPPR	heavy	9.74	8138043
QExactiveHF02_08391_background_1.raw	SMAC_00680	EQRPLTPEPPR	EQRPLTPEPPR	light	17.37	119185
QExactiveHF02_08392_background_2.raw	SMAC_00680	EQRPLTPEPPR	EQRPLTPEPPR	light	17.37	6458251
QExactiveHF02_08393_background_3.raw	SMAC_00680	EQRPLTPEPPR	EQRPLTPEPPR	light	16.7	0
QExactiveHF02_08394_DS8-1.raw	SMAC_00680	EQRPLTPEPPR	EQRPLTPEPPR	light	17.51	6972397
QExactiveHF02_08395_DS8-2.raw	SMAC_00680	EQRPLTPEPPR	EQRPLTPEPPR	light	17.59	6240713
QExactiveHF02_08396_DS8-3.raw	SMAC_00680	EQRPLTPEPPR	EQRPLTPEPPR	light	17.64	6126011
QExactiveHF02_08400_DS6-1.raw	SMAC_00680	EQRPLTPEPPR	EQRPLTPEPPR	light	17.73	14451582
QExactiveHF02_08401_DS6-2.raw	SMAC_00680	EQRPLTPEPPR	EQRPLTPEPPR	light	17.68	14988512
QExactiveHF02_08402_DS6-3.raw	SMAC_00680	EQRPLTPEPPR	EQRPLTPEPPR	light	17.53	14943874
QExactiveHF02_08397_DS7-1.raw	SMAC_00680	EQRPLTPEPPR	EQRPLTPEPPR	light	17.82	11983997
QExactiveHF02_08398_DS7-2.raw	SMAC_00680	EQRPLTPEPPR	EQRPLTPEPPR	light	17.71	12535090
QExactiveHF02_08399_DS7-3.raw	SMAC_00680	EQRPLTPEPPR	EQRPLTPEPPR	light	17.71	12492800
QExactiveHF02_08403_DS5-1.raw	SMAC_00680	EQRPLTPEPPR	EQRPLTPEPPR	light	17.77	12397025
QExactiveHF02_08404_DS5-2.raw	SMAC_00680	EQRPLTPEPPR	EQRPLTPEPPR	light	17.9	11532611
QExactiveHF02_08405_DS5-3.raw	SMAC_00680	EQRPLTPEPPR	EQRPLTPEPPR	light	17.99	13522389
QExactiveHF02_08406_DS4-1.raw	SMAC_00680	EQRPLTPEPPR	EQRPLTPEPPR	light	17.88	8931410
QExactiveHF02_08407_DS4-2.raw	SMAC_00680	EQRPLTPEPPR	EQRPLTPEPPR	light	17.91	11050306
QExactiveHF02_08408_DS4-3.raw	SMAC_00680	EQRPLTPEPPR	EQRPLTPEPPR	light	17.86	11310081
QExactiveHF02_08409_DS3-1.raw	SMAC_00680	EQRPLTPEPPR	EQRPLTPEPPR	light	17.83	10647843
QExactiveHF02_08410_DS3-2.raw	SMAC_00680	EQRPLTPEPPR	EQRPLTPEPPR	light	17.79	10752192
QExactiveHF02_08411_DS3-3.raw	SMAC_00680	EQRPLTPEPPR	EQRPLTPEPPR	light	17.89	10742014
QExactiveHF02_08412_DS2-1.raw	SMAC_00680	EQRPLTPEPPR	EQRPLTPEPPR	light	18.02	12694852
QExactiveHF02_08413_DS2-2.raw	SMAC_00680	EQRPLTPEPPR	EQRPLTPEPPR	light	18.05	15217436
QExactiveHF02_08414_DS2-3.raw	SMAC_00680	EQRPLTPEPPR	EQRPLTPEPPR	light	18.02	14967646
QExactiveHF02_08415_DS1-1.raw	SMAC_00680	EQRPLTPEPPR	EQRPLTPEPPR	light	17.87	14837119
QExactiveHF02_08416_DS1-2.raw	SMAC_00680	EQRPLTPEPPR	EQRPLTPEPPR	light	17.85	17501996
QExactiveHF02_08417_DS1-3.raw	SMAC_00680	EQRPLTPEPPR	EQRPLTPEPPR	light	17.86	18178796
QExactiveHF02_08418_DS0-1.raw	SMAC_00680	EQRPLTPEPPR	EQRPLTPEPPR	light	17.67	9977540
QExactiveHF02_08419_DS0-2.raw	SMAC_00680	EQRPLTPEPPR	EQRPLTPEPPR	light	17.7	9654655
QExactiveHF02_08420_DS0-3.raw	SMAC_00680	EQRPLTPEPPR	EQRPLTPEPPR	light	17.77	7473976
QExactiveHF02_08391_background_1.raw	SMAC_00680	EQRPLTPEPPR[Label:13C(6)15N(4) (C-term R)]	EQRPLTPEPPR	heavy	17.37	38927
QExactiveHF02_08392_background_2.raw	SMAC_00680	EQRPLTPEPPR[Label:13C(6)15N(4) (C-term R)]	EQRPLTPEPPR	heavy	17.37	434291
QExactiveHF02_08393_background_3.raw	SMAC_00680	EQRPLTPEPPR[Label:13C(6)15N(4) (C-term R)]	EQRPLTPEPPR	heavy	16.7	12655
QExactiveHF02_08394_DS8-1.raw	SMAC_00680	EQRPLTPEPPR[Label:13C(6)15N(4) (C-term R)]	EQRPLTPEPPR	heavy	17.51	1607472
QExactiveHF02_08395_DS8-2.raw	SMAC_00680	EQRPLTPEPPR[Label:13C(6)15N(4) (C-term R)]	EQRPLTPEPPR	heavy	17.59	1498911
QExactiveHF02_08396_DS8-3.raw	SMAC_00680	EQRPLTPEPPR[Label:13C(6)15N(4) (C-term R)]	EQRPLTPEPPR	heavy	17.64	1338225
QExactiveHF02_08400_DS6-1.raw	SMAC_00680	EQRPLTPEPPR[Label:13C(6)15N(4) (C-term R)]	EQRPLTPEPPR	heavy	17.73	3521690
QExactiveHF02_08401_DS6-2.raw	SMAC_00680	EQRPLTPEPPR[Label:13C(6)15N(4) (C-term R)]	EQRPLTPEPPR	heavy	17.68	3818491
QExactiveHF02_08402_DS6-3.raw	SMAC_00680	EQRPLTPEPPR[Label:13C(6)15N(4) (C-term R)]	EQRPLTPEPPR	heavy	17.53	3602201
QExactiveHF02_08397_DS7-1.raw	SMAC_00680	EQRPLTPEPPR[Label:13C(6)15N(4) (C-term R)]	EQRPLTPEPPR	heavy	17.82	7096165
QExactiveHF02_08398_DS7-2.raw	SMAC_00680	EQRPLTPEPPR[Label:13C(6)15N(4) (C-term R)]	EQRPLTPEPPR	heavy	17.71	7484606
QExactiveHF02_08399_DS7-3.raw	SMAC_00680	EQRPLTPEPPR[Label:13C(6)15N(4) (C-term R)]	EQRPLTPEPPR	heavy	17.71	7297608
QExactiveHF02_08403_DS5-1.raw	SMAC_00680	EQRPLTPEPPR[Label:13C(6)15N(4) (C-term R)]	EQRPLTPEPPR	heavy	17.77	20415362
QExactiveHF02_08404_DS5-2.raw	SMAC_00680	EQRPLTPEPPR[Label:13C(6)15N(4) (C-term R)]	EQRPLTPEPPR	heavy	17.9	18072022
QExactiveHF02_08405_DS5-3.raw	SMAC_00680	EQRPLTPEPPR[Label:13C(6)15N(4) (C-term R)]	EQRPLTPEPPR	heavy	17.99	16040583
QExactiveHF02_08406_DS4-1.raw	SMAC_00680	EQRPLTPEPPR[Label:13C(6)15N(4) (C-term R)]	EQRPLTPEPPR	heavy	17.88	64856928
QExactiveHF02_08407_DS4-2.raw	SMAC_00680	EQRPLTPEPPR[Label:13C(6)15N(4) (C-term R)]	EQRPLTPEPPR	heavy	17.91	82535080
QExactiveHF02_08408_DS4-3.raw	SMAC_00680	EQRPLTPEPPR[Label:13C(6)15N(4) (C-term R)]	EQRPLTPEPPR	heavy	17.86	76544768
QExactiveHF02_08409_DS3-1.raw	SMAC_00680	EQRPLTPEPPR[Label:13C(6)15N(4) (C-term R)]	EQRPLTPEPPR	heavy	17.83	402105024
QExactiveHF02_08410_DS3-2.raw	SMAC_00680	EQRPLTPEPPR[Label:13C(6)15N(4) (C-term R)]	EQRPLTPEPPR	heavy	17.79	409552544
QExactiveHF02_08411_DS3-3.raw	SMAC_00680	EQRPLTPEPPR[Label:13C(6)15N(4) (C-term R)]	EQRPLTPEPPR	heavy	17.89	397139488
QExactiveHF02_08412_DS2-1.raw	SMAC_00680	EQRPLTPEPPR[Label:13C(6)15N(4) (C-term R)]	EQRPLTPEPPR	heavy	18.02	1368449024
QExactiveHF02_08413_DS2-2.raw	SMAC_00680	EQRPLTPEPPR[Label:13C(6)15N(4) (C-term R)]	EQRPLTPEPPR	heavy	18.05	1590396160
QExactiveHF02_08414_DS2-3.raw	SMAC_00680	EQRPLTPEPPR[Label:13C(6)15N(4) (C-term R)]	EQRPLTPEPPR	heavy	18.02	1611198976
QExactiveHF02_08415_DS1-1.raw	SMAC_00680	EQRPLTPEPPR[Label:13C(6)15N(4) (C-term R)]	EQRPLTPEPPR	heavy	17.87	10818795520
QExactiveHF02_08416_DS1-2.raw	SMAC_00680	EQRPLTPEPPR[Label:13C(6)15N(4) (C-term R)]	EQRPLTPEPPR	heavy	17.85	9049521152
QExactiveHF02_08417_DS1-3.raw	SMAC_00680	EQRPLTPEPPR[Label:13C(6)15N(4) (C-term R)]	EQRPLTPEPPR	heavy	17.86	9449780224
QExactiveHF02_08418_DS0-1.raw	SMAC_00680	EQRPLTPEPPR[Label:13C(6)15N(4) (C-term R)]	EQRPLTPEPPR	heavy	17.67	1215737
QExactiveHF02_08419_DS0-2.raw	SMAC_00680	EQRPLTPEPPR[Label:13C(6)15N(4) (C-term R)]	EQRPLTPEPPR	heavy	17.7	912324
QExactiveHF02_08420_DS0-3.raw	SMAC_00680	EQRPLTPEPPR[Label:13C(6)15N(4) (C-term R)]	EQRPLTPEPPR	heavy	17.77	773457
QExactiveHF02_08391_background_1.raw	SMAC_00877	LPSPPPAPEIQIGPK	LPSPPPAPEIQIGPK	light	85.49	218861
QExactiveHF02_08392_background_2.raw	SMAC_00877	LPSPPPAPEIQIGPK	LPSPPPAPEIQIGPK	light	85.44	238530
QExactiveHF02_08393_background_3.raw	SMAC_00877	LPSPPPAPEIQIGPK	LPSPPPAPEIQIGPK	light	85.47	155703
QExactiveHF02_08394_DS8-1.raw	SMAC_00877	LPSPPPAPEIQIGPK	LPSPPPAPEIQIGPK	light	85.56	348595
QExactiveHF02_08395_DS8-2.raw	SMAC_00877	LPSPPPAPEIQIGPK	LPSPPPAPEIQIGPK	light	85.62	242795
QExactiveHF02_08396_DS8-3.raw	SMAC_00877	LPSPPPAPEIQIGPK	LPSPPPAPEIQIGPK	light	85.63	406719
QExactiveHF02_08400_DS6-1.raw	SMAC_00877	LPSPPPAPEIQIGPK	LPSPPPAPEIQIGPK	light	85.74	330682
QExactiveHF02_08401_DS6-2.raw	SMAC_00877	LPSPPPAPEIQIGPK	LPSPPPAPEIQIGPK	light	85.65	377800
QExactiveHF02_08402_DS6-3.raw	SMAC_00877	LPSPPPAPEIQIGPK	LPSPPPAPEIQIGPK	light	85.71	501319
QExactiveHF02_08397_DS7-1.raw	SMAC_00877	LPSPPPAPEIQIGPK	LPSPPPAPEIQIGPK	light	85.62	418443
QExactiveHF02_08398_DS7-2.raw	SMAC_00877	LPSPPPAPEIQIGPK	LPSPPPAPEIQIGPK	light	85.73	339645
QExactiveHF02_08399_DS7-3.raw	SMAC_00877	LPSPPPAPEIQIGPK	LPSPPPAPEIQIGPK	light	85.66	334885
QExactiveHF02_08403_DS5-1.raw	SMAC_00877	LPSPPPAPEIQIGPK	LPSPPPAPEIQIGPK	light	85.8	336276
QExactiveHF02_08404_DS5-2.raw	SMAC_00877	LPSPPPAPEIQIGPK	LPSPPPAPEIQIGPK	light	85.77	484138
QExactiveHF02_08405_DS5-3.raw	SMAC_00877	LPSPPPAPEIQIGPK	LPSPPPAPEIQIGPK	light	85.84	550680
QExactiveHF02_08406_DS4-1.raw	SMAC_00877	LPSPPPAPEIQIGPK	LPSPPPAPEIQIGPK	light	85.86	708537
QExactiveHF02_08407_DS4-2.raw	SMAC_00877	LPSPPPAPEIQIGPK	LPSPPPAPEIQIGPK	light	85.87	833398
QExactiveHF02_08408_DS4-3.raw	SMAC_00877	LPSPPPAPEIQIGPK	LPSPPPAPEIQIGPK	light	85.85	940561
QExactiveHF02_08409_DS3-1.raw	SMAC_00877	LPSPPPAPEIQIGPK	LPSPPPAPEIQIGPK	light	85.86	2172275
QExactiveHF02_08410_DS3-2.raw	SMAC_00877	LPSPPPAPEIQIGPK	LPSPPPAPEIQIGPK	light	85.89	2263716
QExactiveHF02_08411_DS3-3.raw	SMAC_00877	LPSPPPAPEIQIGPK	LPSPPPAPEIQIGPK	light	85.97	2107744
QExactiveHF02_08412_DS2-1.raw	SMAC_00877	LPSPPPAPEIQIGPK	LPSPPPAPEIQIGPK	light	86.06	8935234
QExactiveHF02_08413_DS2-2.raw	SMAC_00877	LPSPPPAPEIQIGPK	LPSPPPAPEIQIGPK	light	86.08	9336196
QExactiveHF02_08414_DS2-3.raw	SMAC_00877	LPSPPPAPEIQIGPK	LPSPPPAPEIQIGPK	light	86.03	7279662
QExactiveHF02_08415_DS1-1.raw	SMAC_00877	LPSPPPAPEIQIGPK	LPSPPPAPEIQIGPK	light	85.97	52518592
QExactiveHF02_08416_DS1-2.raw	SMAC_00877	LPSPPPAPEIQIGPK	LPSPPPAPEIQIGPK	light	85.95	52080232
QExactiveHF02_08417_DS1-3.raw	SMAC_00877	LPSPPPAPEIQIGPK	LPSPPPAPEIQIGPK	light	85.88	54023808
QExactiveHF02_08418_DS0-1.raw	SMAC_00877	LPSPPPAPEIQIGPK	LPSPPPAPEIQIGPK	light	85.98	253511
QExactiveHF02_08419_DS0-2.raw	SMAC_00877	LPSPPPAPEIQIGPK	LPSPPPAPEIQIGPK	light	85.95	314152
QExactiveHF02_08420_DS0-3.raw	SMAC_00877	LPSPPPAPEIQIGPK	LPSPPPAPEIQIGPK	light	86.03	279206
QExactiveHF02_08391_background_1.raw	SMAC_00877	LPSPPPAPEIQIGPK[Label:13C(6)15N(2) (C-term K)]	LPSPPPAPEIQIGPK	heavy	85.49	900827
QExactiveHF02_08392_background_2.raw	SMAC_00877	LPSPPPAPEIQIGPK[Label:13C(6)15N(2) (C-term K)]	LPSPPPAPEIQIGPK	heavy	85.44	1076415
QExactiveHF02_08393_background_3.raw	SMAC_00877	LPSPPPAPEIQIGPK[Label:13C(6)15N(2) (C-term K)]	LPSPPPAPEIQIGPK	heavy	85.47	1018848
QExactiveHF02_08394_DS8-1.raw	SMAC_00877	LPSPPPAPEIQIGPK[Label:13C(6)15N(2) (C-term K)]	LPSPPPAPEIQIGPK	heavy	85.56	7373697
QExactiveHF02_08395_DS8-2.raw	SMAC_00877	LPSPPPAPEIQIGPK[Label:13C(6)15N(2) (C-term K)]	LPSPPPAPEIQIGPK	heavy	85.62	7194022
QExactiveHF02_08396_DS8-3.raw	SMAC_00877	LPSPPPAPEIQIGPK[Label:13C(6)15N(2) (C-term K)]	LPSPPPAPEIQIGPK	heavy	85.63	8800851
QExactiveHF02_08400_DS6-1.raw	SMAC_00877	LPSPPPAPEIQIGPK[Label:13C(6)15N(2) (C-term K)]	LPSPPPAPEIQIGPK	heavy	85.74	15471942
QExactiveHF02_08401_DS6-2.raw	SMAC_00877	LPSPPPAPEIQIGPK[Label:13C(6)15N(2) (C-term K)]	LPSPPPAPEIQIGPK	heavy	85.65	16786314
QExactiveHF02_08402_DS6-3.raw	SMAC_00877	LPSPPPAPEIQIGPK[Label:13C(6)15N(2) (C-term K)]	LPSPPPAPEIQIGPK	heavy	85.71	17783892
QExactiveHF02_08397_DS7-1.raw	SMAC_00877	LPSPPPAPEIQIGPK[Label:13C(6)15N(2) (C-term K)]	LPSPPPAPEIQIGPK	heavy	85.62	24098572
QExactiveHF02_08398_DS7-2.raw	SMAC_00877	LPSPPPAPEIQIGPK[Label:13C(6)15N(2) (C-term K)]	LPSPPPAPEIQIGPK	heavy	85.73	26094932
QExactiveHF02_08399_DS7-3.raw	SMAC_00877	LPSPPPAPEIQIGPK[Label:13C(6)15N(2) (C-term K)]	LPSPPPAPEIQIGPK	heavy	85.66	25411028
QExactiveHF02_08403_DS5-1.raw	SMAC_00877	LPSPPPAPEIQIGPK[Label:13C(6)15N(2) (C-term K)]	LPSPPPAPEIQIGPK	heavy	85.8	72066320
QExactiveHF02_08404_DS5-2.raw	SMAC_00877	LPSPPPAPEIQIGPK[Label:13C(6)15N(2) (C-term K)]	LPSPPPAPEIQIGPK	heavy	85.77	77329280
QExactiveHF02_08405_DS5-3.raw	SMAC_00877	LPSPPPAPEIQIGPK[Label:13C(6)15N(2) (C-term K)]	LPSPPPAPEIQIGPK	heavy	85.84	77573808
QExactiveHF02_08406_DS4-1.raw	SMAC_00877	LPSPPPAPEIQIGPK[Label:13C(6)15N(2) (C-term K)]	LPSPPPAPEIQIGPK	heavy	85.86	302488768
QExactiveHF02_08407_DS4-2.raw	SMAC_00877	LPSPPPAPEIQIGPK[Label:13C(6)15N(2) (C-term K)]	LPSPPPAPEIQIGPK	heavy	85.87	327590176
QExactiveHF02_08408_DS4-3.raw	SMAC_00877	LPSPPPAPEIQIGPK[Label:13C(6)15N(2) (C-term K)]	LPSPPPAPEIQIGPK	heavy	85.85	363102144
QExactiveHF02_08409_DS3-1.raw	SMAC_00877	LPSPPPAPEIQIGPK[Label:13C(6)15N(2) (C-term K)]	LPSPPPAPEIQIGPK	heavy	85.86	1400480896
QExactiveHF02_08410_DS3-2.raw	SMAC_00877	LPSPPPAPEIQIGPK[Label:13C(6)15N(2) (C-term K)]	LPSPPPAPEIQIGPK	heavy	85.89	1489366016
QExactiveHF02_08411_DS3-3.raw	SMAC_00877	LPSPPPAPEIQIGPK[Label:13C(6)15N(2) (C-term K)]	LPSPPPAPEIQIGPK	heavy	85.97	1456491520
QExactiveHF02_08412_DS2-1.raw	SMAC_00877	LPSPPPAPEIQIGPK[Label:13C(6)15N(2) (C-term K)]	LPSPPPAPEIQIGPK	heavy	86.06	6091037696
QExactiveHF02_08413_DS2-2.raw	SMAC_00877	LPSPPPAPEIQIGPK[Label:13C(6)15N(2) (C-term K)]	LPSPPPAPEIQIGPK	heavy	86.08	6656566272
QExactiveHF02_08414_DS2-3.raw	SMAC_00877	LPSPPPAPEIQIGPK[Label:13C(6)15N(2) (C-term K)]	LPSPPPAPEIQIGPK	heavy	86.03	4699902976
QExactiveHF02_08415_DS1-1.raw	SMAC_00877	LPSPPPAPEIQIGPK[Label:13C(6)15N(2) (C-term K)]	LPSPPPAPEIQIGPK	heavy	85.97	39204806656
QExactiveHF02_08416_DS1-2.raw	SMAC_00877	LPSPPPAPEIQIGPK[Label:13C(6)15N(2) (C-term K)]	LPSPPPAPEIQIGPK	heavy	85.95	38161211392
QExactiveHF02_08417_DS1-3.raw	SMAC_00877	LPSPPPAPEIQIGPK[Label:13C(6)15N(2) (C-term K)]	LPSPPPAPEIQIGPK	heavy	85.88	39983972352
QExactiveHF02_08418_DS0-1.raw	SMAC_00877	LPSPPPAPEIQIGPK[Label:13C(6)15N(2) (C-term K)]	LPSPPPAPEIQIGPK	heavy	85.98	11570264
QExactiveHF02_08419_DS0-2.raw	SMAC_00877	LPSPPPAPEIQIGPK[Label:13C(6)15N(2) (C-term K)]	LPSPPPAPEIQIGPK	heavy	85.95	4964502
QExactiveHF02_08420_DS0-3.raw	SMAC_00877	LPSPPPAPEIQIGPK[Label:13C(6)15N(2) (C-term K)]	LPSPPPAPEIQIGPK	heavy	86.03	3602738
QExactiveHF02_08391_background_1.raw	SMAC_00877	LPSPPPAPEIQIGPKSPAMGPIANR	LPSPPPAPEIQIGPKSPAMGPIANR	light	90.47	0
QExactiveHF02_08392_background_2.raw	SMAC_00877	LPSPPPAPEIQIGPKSPAMGPIANR	LPSPPPAPEIQIGPKSPAMGPIANR	light	90.52	0
QExactiveHF02_08393_background_3.raw	SMAC_00877	LPSPPPAPEIQIGPKSPAMGPIANR	LPSPPPAPEIQIGPKSPAMGPIANR	light	90.45	0
QExactiveHF02_08394_DS8-1.raw	SMAC_00877	LPSPPPAPEIQIGPKSPAMGPIANR	LPSPPPAPEIQIGPKSPAMGPIANR	light	90.56	0
QExactiveHF02_08395_DS8-2.raw	SMAC_00877	LPSPPPAPEIQIGPKSPAMGPIANR	LPSPPPAPEIQIGPKSPAMGPIANR	light	90.57	0
QExactiveHF02_08396_DS8-3.raw	SMAC_00877	LPSPPPAPEIQIGPKSPAMGPIANR	LPSPPPAPEIQIGPKSPAMGPIANR	light	90.67	0
QExactiveHF02_08400_DS6-1.raw	SMAC_00877	LPSPPPAPEIQIGPKSPAMGPIANR	LPSPPPAPEIQIGPKSPAMGPIANR	light	90.82	0
QExactiveHF02_08401_DS6-2.raw	SMAC_00877	LPSPPPAPEIQIGPKSPAMGPIANR	LPSPPPAPEIQIGPKSPAMGPIANR	light	90.69	0
QExactiveHF02_08402_DS6-3.raw	SMAC_00877	LPSPPPAPEIQIGPKSPAMGPIANR	LPSPPPAPEIQIGPKSPAMGPIANR	light	90.71	1136
QExactiveHF02_08397_DS7-1.raw	SMAC_00877	LPSPPPAPEIQIGPKSPAMGPIANR	LPSPPPAPEIQIGPKSPAMGPIANR	light	90.7	0
QExactiveHF02_08398_DS7-2.raw	SMAC_00877	LPSPPPAPEIQIGPKSPAMGPIANR	LPSPPPAPEIQIGPKSPAMGPIANR	light	90.72	0
QExactiveHF02_08399_DS7-3.raw	SMAC_00877	LPSPPPAPEIQIGPKSPAMGPIANR	LPSPPPAPEIQIGPKSPAMGPIANR	light	90.63	9807
QExactiveHF02_08403_DS5-1.raw	SMAC_00877	LPSPPPAPEIQIGPKSPAMGPIANR	LPSPPPAPEIQIGPKSPAMGPIANR	light	90.81	0
QExactiveHF02_08404_DS5-2.raw	SMAC_00877	LPSPPPAPEIQIGPKSPAMGPIANR	LPSPPPAPEIQIGPKSPAMGPIANR	light	90.96	13980
QExactiveHF02_08405_DS5-3.raw	SMAC_00877	LPSPPPAPEIQIGPKSPAMGPIANR	LPSPPPAPEIQIGPKSPAMGPIANR	light	90.9	0
QExactiveHF02_08406_DS4-1.raw	SMAC_00877	LPSPPPAPEIQIGPKSPAMGPIANR	LPSPPPAPEIQIGPKSPAMGPIANR	light	90.93	0
QExactiveHF02_08407_DS4-2.raw	SMAC_00877	LPSPPPAPEIQIGPKSPAMGPIANR	LPSPPPAPEIQIGPKSPAMGPIANR	light	90.88	0
QExactiveHF02_08408_DS4-3.raw	SMAC_00877	LPSPPPAPEIQIGPKSPAMGPIANR	LPSPPPAPEIQIGPKSPAMGPIANR	light	90.9	0
QExactiveHF02_08409_DS3-1.raw	SMAC_00877	LPSPPPAPEIQIGPKSPAMGPIANR	LPSPPPAPEIQIGPKSPAMGPIANR	light	90.93	0
QExactiveHF02_08410_DS3-2.raw	SMAC_00877	LPSPPPAPEIQIGPKSPAMGPIANR	LPSPPPAPEIQIGPKSPAMGPIANR	light	90.93	10664
QExactiveHF02_08411_DS3-3.raw	SMAC_00877	LPSPPPAPEIQIGPKSPAMGPIANR	LPSPPPAPEIQIGPKSPAMGPIANR	light	91.04	0
QExactiveHF02_08412_DS2-1.raw	SMAC_00877	LPSPPPAPEIQIGPKSPAMGPIANR	LPSPPPAPEIQIGPKSPAMGPIANR	light	91.11	11204
QExactiveHF02_08413_DS2-2.raw	SMAC_00877	LPSPPPAPEIQIGPKSPAMGPIANR	LPSPPPAPEIQIGPKSPAMGPIANR	light	91.11	45117
QExactiveHF02_08414_DS2-3.raw	SMAC_00877	LPSPPPAPEIQIGPKSPAMGPIANR	LPSPPPAPEIQIGPKSPAMGPIANR	light	91.1	12135
QExactiveHF02_08415_DS1-1.raw	SMAC_00877	LPSPPPAPEIQIGPKSPAMGPIANR	LPSPPPAPEIQIGPKSPAMGPIANR	light	91.08	864940
QExactiveHF02_08416_DS1-2.raw	SMAC_00877	LPSPPPAPEIQIGPKSPAMGPIANR	LPSPPPAPEIQIGPKSPAMGPIANR	light	91.01	664807
QExactiveHF02_08417_DS1-3.raw	SMAC_00877	LPSPPPAPEIQIGPKSPAMGPIANR	LPSPPPAPEIQIGPKSPAMGPIANR	light	90.97	724077
QExactiveHF02_08418_DS0-1.raw	SMAC_00877	LPSPPPAPEIQIGPKSPAMGPIANR	LPSPPPAPEIQIGPKSPAMGPIANR	light	90.99	0
QExactiveHF02_08419_DS0-2.raw	SMAC_00877	LPSPPPAPEIQIGPKSPAMGPIANR	LPSPPPAPEIQIGPKSPAMGPIANR	light	90.99	0
QExactiveHF02_08420_DS0-3.raw	SMAC_00877	LPSPPPAPEIQIGPKSPAMGPIANR	LPSPPPAPEIQIGPKSPAMGPIANR	light	91.08	0
QExactiveHF02_08391_background_1.raw	SMAC_00877	LPSPPPAPEIQIGPKSPAMGPIANR[Label:13C(6)15N(4) (C-term R)]	LPSPPPAPEIQIGPKSPAMGPIANR	heavy	90.47	577537
QExactiveHF02_08392_background_2.raw	SMAC_00877	LPSPPPAPEIQIGPKSPAMGPIANR[Label:13C(6)15N(4) (C-term R)]	LPSPPPAPEIQIGPKSPAMGPIANR	heavy	90.52	636354
QExactiveHF02_08393_background_3.raw	SMAC_00877	LPSPPPAPEIQIGPKSPAMGPIANR[Label:13C(6)15N(4) (C-term R)]	LPSPPPAPEIQIGPKSPAMGPIANR	heavy	90.45	708105
QExactiveHF02_08394_DS8-1.raw	SMAC_00877	LPSPPPAPEIQIGPKSPAMGPIANR[Label:13C(6)15N(4) (C-term R)]	LPSPPPAPEIQIGPKSPAMGPIANR	heavy	90.56	3529066
QExactiveHF02_08395_DS8-2.raw	SMAC_00877	LPSPPPAPEIQIGPKSPAMGPIANR[Label:13C(6)15N(4) (C-term R)]	LPSPPPAPEIQIGPKSPAMGPIANR	heavy	90.57	3727564
QExactiveHF02_08396_DS8-3.raw	SMAC_00877	LPSPPPAPEIQIGPKSPAMGPIANR[Label:13C(6)15N(4) (C-term R)]	LPSPPPAPEIQIGPKSPAMGPIANR	heavy	90.67	4477288
QExactiveHF02_08400_DS6-1.raw	SMAC_00877	LPSPPPAPEIQIGPKSPAMGPIANR[Label:13C(6)15N(4) (C-term R)]	LPSPPPAPEIQIGPKSPAMGPIANR	heavy	90.82	5564004
QExactiveHF02_08401_DS6-2.raw	SMAC_00877	LPSPPPAPEIQIGPKSPAMGPIANR[Label:13C(6)15N(4) (C-term R)]	LPSPPPAPEIQIGPKSPAMGPIANR	heavy	90.69	5870773
QExactiveHF02_08402_DS6-3.raw	SMAC_00877	LPSPPPAPEIQIGPKSPAMGPIANR[Label:13C(6)15N(4) (C-term R)]	LPSPPPAPEIQIGPKSPAMGPIANR	heavy	90.71	5016491
QExactiveHF02_08397_DS7-1.raw	SMAC_00877	LPSPPPAPEIQIGPKSPAMGPIANR[Label:13C(6)15N(4) (C-term R)]	LPSPPPAPEIQIGPKSPAMGPIANR	heavy	90.7	10784426
QExactiveHF02_08398_DS7-2.raw	SMAC_00877	LPSPPPAPEIQIGPKSPAMGPIANR[Label:13C(6)15N(4) (C-term R)]	LPSPPPAPEIQIGPKSPAMGPIANR	heavy	90.72	13316222
QExactiveHF02_08399_DS7-3.raw	SMAC_00877	LPSPPPAPEIQIGPKSPAMGPIANR[Label:13C(6)15N(4) (C-term R)]	LPSPPPAPEIQIGPKSPAMGPIANR	heavy	90.63	12767192
QExactiveHF02_08403_DS5-1.raw	SMAC_00877	LPSPPPAPEIQIGPKSPAMGPIANR[Label:13C(6)15N(4) (C-term R)]	LPSPPPAPEIQIGPKSPAMGPIANR	heavy	90.81	27887308
QExactiveHF02_08404_DS5-2.raw	SMAC_00877	LPSPPPAPEIQIGPKSPAMGPIANR[Label:13C(6)15N(4) (C-term R)]	LPSPPPAPEIQIGPKSPAMGPIANR	heavy	90.96	28099558
QExactiveHF02_08405_DS5-3.raw	SMAC_00877	LPSPPPAPEIQIGPKSPAMGPIANR[Label:13C(6)15N(4) (C-term R)]	LPSPPPAPEIQIGPKSPAMGPIANR	heavy	90.9	29079988
QExactiveHF02_08406_DS4-1.raw	SMAC_00877	LPSPPPAPEIQIGPKSPAMGPIANR[Label:13C(6)15N(4) (C-term R)]	LPSPPPAPEIQIGPKSPAMGPIANR	heavy	90.93	110231864
QExactiveHF02_08407_DS4-2.raw	SMAC_00877	LPSPPPAPEIQIGPKSPAMGPIANR[Label:13C(6)15N(4) (C-term R)]	LPSPPPAPEIQIGPKSPAMGPIANR	heavy	90.88	120091440
QExactiveHF02_08408_DS4-3.raw	SMAC_00877	LPSPPPAPEIQIGPKSPAMGPIANR[Label:13C(6)15N(4) (C-term R)]	LPSPPPAPEIQIGPKSPAMGPIANR	heavy	90.9	109660128
QExactiveHF02_08409_DS3-1.raw	SMAC_00877	LPSPPPAPEIQIGPKSPAMGPIANR[Label:13C(6)15N(4) (C-term R)]	LPSPPPAPEIQIGPKSPAMGPIANR	heavy	90.93	536128576
QExactiveHF02_08410_DS3-2.raw	SMAC_00877	LPSPPPAPEIQIGPKSPAMGPIANR[Label:13C(6)15N(4) (C-term R)]	LPSPPPAPEIQIGPKSPAMGPIANR	heavy	90.93	557521920
QExactiveHF02_08411_DS3-3.raw	SMAC_00877	LPSPPPAPEIQIGPKSPAMGPIANR[Label:13C(6)15N(4) (C-term R)]	LPSPPPAPEIQIGPKSPAMGPIANR	heavy	91.04	525918624
QExactiveHF02_08412_DS2-1.raw	SMAC_00877	LPSPPPAPEIQIGPKSPAMGPIANR[Label:13C(6)15N(4) (C-term R)]	LPSPPPAPEIQIGPKSPAMGPIANR	heavy	91.11	2323400192
QExactiveHF02_08413_DS2-2.raw	SMAC_00877	LPSPPPAPEIQIGPKSPAMGPIANR[Label:13C(6)15N(4) (C-term R)]	LPSPPPAPEIQIGPKSPAMGPIANR	heavy	91.11	2644482816
QExactiveHF02_08414_DS2-3.raw	SMAC_00877	LPSPPPAPEIQIGPKSPAMGPIANR[Label:13C(6)15N(4) (C-term R)]	LPSPPPAPEIQIGPKSPAMGPIANR	heavy	91.1	2044186240
QExactiveHF02_08415_DS1-1.raw	SMAC_00877	LPSPPPAPEIQIGPKSPAMGPIANR[Label:13C(6)15N(4) (C-term R)]	LPSPPPAPEIQIGPKSPAMGPIANR	heavy	91.08	15314278400
QExactiveHF02_08416_DS1-2.raw	SMAC_00877	LPSPPPAPEIQIGPKSPAMGPIANR[Label:13C(6)15N(4) (C-term R)]	LPSPPPAPEIQIGPKSPAMGPIANR	heavy	91.01	15879013376
QExactiveHF02_08417_DS1-3.raw	SMAC_00877	LPSPPPAPEIQIGPKSPAMGPIANR[Label:13C(6)15N(4) (C-term R)]	LPSPPPAPEIQIGPKSPAMGPIANR	heavy	90.97	17227030528
QExactiveHF02_08418_DS0-1.raw	SMAC_00877	LPSPPPAPEIQIGPKSPAMGPIANR[Label:13C(6)15N(4) (C-term R)]	LPSPPPAPEIQIGPKSPAMGPIANR	heavy	90.99	8272454
QExactiveHF02_08419_DS0-2.raw	SMAC_00877	LPSPPPAPEIQIGPKSPAMGPIANR[Label:13C(6)15N(4) (C-term R)]	LPSPPPAPEIQIGPKSPAMGPIANR	heavy	90.99	3562435
QExactiveHF02_08420_DS0-3.raw	SMAC_00877	LPSPPPAPEIQIGPKSPAMGPIANR[Label:13C(6)15N(4) (C-term R)]	LPSPPPAPEIQIGPKSPAMGPIANR	heavy	91.08	1888301
QExactiveHF02_08391_background_1.raw	SMAC_00877	LPSPPPAPEIQIGPKSPAM[Oxidation (M)]GPIANR	LPSPPPAPEIQIGPKSPAMGPIANR	light	82.89	5919
QExactiveHF02_08392_background_2.raw	SMAC_00877	LPSPPPAPEIQIGPKSPAM[Oxidation (M)]GPIANR	LPSPPPAPEIQIGPKSPAMGPIANR	light	82.79	0
QExactiveHF02_08393_background_3.raw	SMAC_00877	LPSPPPAPEIQIGPKSPAM[Oxidation (M)]GPIANR	LPSPPPAPEIQIGPKSPAMGPIANR	light	82.85	0
QExactiveHF02_08394_DS8-1.raw	SMAC_00877	LPSPPPAPEIQIGPKSPAM[Oxidation (M)]GPIANR	LPSPPPAPEIQIGPKSPAMGPIANR	light	82.97	0
QExactiveHF02_08395_DS8-2.raw	SMAC_00877	LPSPPPAPEIQIGPKSPAM[Oxidation (M)]GPIANR	LPSPPPAPEIQIGPKSPAMGPIANR	light	83.01	0
QExactiveHF02_08396_DS8-3.raw	SMAC_00877	LPSPPPAPEIQIGPKSPAM[Oxidation (M)]GPIANR	LPSPPPAPEIQIGPKSPAMGPIANR	light	83.01	0
QExactiveHF02_08400_DS6-1.raw	SMAC_00877	LPSPPPAPEIQIGPKSPAM[Oxidation (M)]GPIANR	LPSPPPAPEIQIGPKSPAMGPIANR	light	83	0
QExactiveHF02_08401_DS6-2.raw	SMAC_00877	LPSPPPAPEIQIGPKSPAM[Oxidation (M)]GPIANR	LPSPPPAPEIQIGPKSPAMGPIANR	light	83.01	0
QExactiveHF02_08402_DS6-3.raw	SMAC_00877	LPSPPPAPEIQIGPKSPAM[Oxidation (M)]GPIANR	LPSPPPAPEIQIGPKSPAMGPIANR	light	83.14	1680
QExactiveHF02_08397_DS7-1.raw	SMAC_00877	LPSPPPAPEIQIGPKSPAM[Oxidation (M)]GPIANR	LPSPPPAPEIQIGPKSPAMGPIANR	light	83.06	1143
QExactiveHF02_08398_DS7-2.raw	SMAC_00877	LPSPPPAPEIQIGPKSPAM[Oxidation (M)]GPIANR	LPSPPPAPEIQIGPKSPAMGPIANR	light	83.05	341
QExactiveHF02_08399_DS7-3.raw	SMAC_00877	LPSPPPAPEIQIGPKSPAM[Oxidation (M)]GPIANR	LPSPPPAPEIQIGPKSPAMGPIANR	light	83.15	2623
QExactiveHF02_08403_DS5-1.raw	SMAC_00877	LPSPPPAPEIQIGPKSPAM[Oxidation (M)]GPIANR	LPSPPPAPEIQIGPKSPAMGPIANR	light	83.26	516
QExactiveHF02_08404_DS5-2.raw	SMAC_00877	LPSPPPAPEIQIGPKSPAM[Oxidation (M)]GPIANR	LPSPPPAPEIQIGPKSPAMGPIANR	light	83.11	4019
QExactiveHF02_08405_DS5-3.raw	SMAC_00877	LPSPPPAPEIQIGPKSPAM[Oxidation (M)]GPIANR	LPSPPPAPEIQIGPKSPAMGPIANR	light	83.29	406
QExactiveHF02_08406_DS4-1.raw	SMAC_00877	LPSPPPAPEIQIGPKSPAM[Oxidation (M)]GPIANR	LPSPPPAPEIQIGPKSPAMGPIANR	light	83.22	4366
QExactiveHF02_08407_DS4-2.raw	SMAC_00877	LPSPPPAPEIQIGPKSPAM[Oxidation (M)]GPIANR	LPSPPPAPEIQIGPKSPAMGPIANR	light	83.25	1143
QExactiveHF02_08408_DS4-3.raw	SMAC_00877	LPSPPPAPEIQIGPKSPAM[Oxidation (M)]GPIANR	LPSPPPAPEIQIGPKSPAMGPIANR	light	83.22	0
QExactiveHF02_08409_DS3-1.raw	SMAC_00877	LPSPPPAPEIQIGPKSPAM[Oxidation (M)]GPIANR	LPSPPPAPEIQIGPKSPAMGPIANR	light	83.16	0
QExactiveHF02_08410_DS3-2.raw	SMAC_00877	LPSPPPAPEIQIGPKSPAM[Oxidation (M)]GPIANR	LPSPPPAPEIQIGPKSPAMGPIANR	light	83.32	4882
QExactiveHF02_08411_DS3-3.raw	SMAC_00877	LPSPPPAPEIQIGPKSPAM[Oxidation (M)]GPIANR	LPSPPPAPEIQIGPKSPAMGPIANR	light	83.33	7682
QExactiveHF02_08412_DS2-1.raw	SMAC_00877	LPSPPPAPEIQIGPKSPAM[Oxidation (M)]GPIANR	LPSPPPAPEIQIGPKSPAMGPIANR	light	83.38	0
QExactiveHF02_08413_DS2-2.raw	SMAC_00877	LPSPPPAPEIQIGPKSPAM[Oxidation (M)]GPIANR	LPSPPPAPEIQIGPKSPAMGPIANR	light	83.36	0
QExactiveHF02_08414_DS2-3.raw	SMAC_00877	LPSPPPAPEIQIGPKSPAM[Oxidation (M)]GPIANR	LPSPPPAPEIQIGPKSPAMGPIANR	light	83.39	3715
QExactiveHF02_08415_DS1-1.raw	SMAC_00877	LPSPPPAPEIQIGPKSPAM[Oxidation (M)]GPIANR	LPSPPPAPEIQIGPKSPAMGPIANR	light	83.25	3983
QExactiveHF02_08416_DS1-2.raw	SMAC_00877	LPSPPPAPEIQIGPKSPAM[Oxidation (M)]GPIANR	LPSPPPAPEIQIGPKSPAMGPIANR	light	83.27	11819
QExactiveHF02_08417_DS1-3.raw	SMAC_00877	LPSPPPAPEIQIGPKSPAM[Oxidation (M)]GPIANR	LPSPPPAPEIQIGPKSPAMGPIANR	light	83.44	4570
QExactiveHF02_08418_DS0-1.raw	SMAC_00877	LPSPPPAPEIQIGPKSPAM[Oxidation (M)]GPIANR	LPSPPPAPEIQIGPKSPAMGPIANR	light	82.68	0
QExactiveHF02_08419_DS0-2.raw	SMAC_00877	LPSPPPAPEIQIGPKSPAM[Oxidation (M)]GPIANR	LPSPPPAPEIQIGPKSPAMGPIANR	light	83.22	0
QExactiveHF02_08420_DS0-3.raw	SMAC_00877	LPSPPPAPEIQIGPKSPAM[Oxidation (M)]GPIANR	LPSPPPAPEIQIGPKSPAMGPIANR	light	82.78	0
QExactiveHF02_08391_background_1.raw	SMAC_00877	LPSPPPAPEIQIGPKSPAM[Oxidation (M)]GPIANR[Label:13C(6)15N(4) (C-term R)]	LPSPPPAPEIQIGPKSPAMGPIANR	heavy	82.89	72333
QExactiveHF02_08392_background_2.raw	SMAC_00877	LPSPPPAPEIQIGPKSPAM[Oxidation (M)]GPIANR[Label:13C(6)15N(4) (C-term R)]	LPSPPPAPEIQIGPKSPAMGPIANR	heavy	82.79	143417
QExactiveHF02_08393_background_3.raw	SMAC_00877	LPSPPPAPEIQIGPKSPAM[Oxidation (M)]GPIANR[Label:13C(6)15N(4) (C-term R)]	LPSPPPAPEIQIGPKSPAMGPIANR	heavy	82.85	83698
QExactiveHF02_08394_DS8-1.raw	SMAC_00877	LPSPPPAPEIQIGPKSPAM[Oxidation (M)]GPIANR[Label:13C(6)15N(4) (C-term R)]	LPSPPPAPEIQIGPKSPAMGPIANR	heavy	82.97	41319
QExactiveHF02_08395_DS8-2.raw	SMAC_00877	LPSPPPAPEIQIGPKSPAM[Oxidation (M)]GPIANR[Label:13C(6)15N(4) (C-term R)]	LPSPPPAPEIQIGPKSPAMGPIANR	heavy	83.01	406484
QExactiveHF02_08396_DS8-3.raw	SMAC_00877	LPSPPPAPEIQIGPKSPAM[Oxidation (M)]GPIANR[Label:13C(6)15N(4) (C-term R)]	LPSPPPAPEIQIGPKSPAMGPIANR	heavy	83.01	584440
QExactiveHF02_08400_DS6-1.raw	SMAC_00877	LPSPPPAPEIQIGPKSPAM[Oxidation (M)]GPIANR[Label:13C(6)15N(4) (C-term R)]	LPSPPPAPEIQIGPKSPAMGPIANR	heavy	83	463017
QExactiveHF02_08401_DS6-2.raw	SMAC_00877	LPSPPPAPEIQIGPKSPAM[Oxidation (M)]GPIANR[Label:13C(6)15N(4) (C-term R)]	LPSPPPAPEIQIGPKSPAMGPIANR	heavy	83.01	409764
QExactiveHF02_08402_DS6-3.raw	SMAC_00877	LPSPPPAPEIQIGPKSPAM[Oxidation (M)]GPIANR[Label:13C(6)15N(4) (C-term R)]	LPSPPPAPEIQIGPKSPAMGPIANR	heavy	83.14	440206
QExactiveHF02_08397_DS7-1.raw	SMAC_00877	LPSPPPAPEIQIGPKSPAM[Oxidation (M)]GPIANR[Label:13C(6)15N(4) (C-term R)]	LPSPPPAPEIQIGPKSPAMGPIANR	heavy	83.06	1507348
QExactiveHF02_08398_DS7-2.raw	SMAC_00877	LPSPPPAPEIQIGPKSPAM[Oxidation (M)]GPIANR[Label:13C(6)15N(4) (C-term R)]	LPSPPPAPEIQIGPKSPAMGPIANR	heavy	83.05	1721436
QExactiveHF02_08399_DS7-3.raw	SMAC_00877	LPSPPPAPEIQIGPKSPAM[Oxidation (M)]GPIANR[Label:13C(6)15N(4) (C-term R)]	LPSPPPAPEIQIGPKSPAMGPIANR	heavy	83.15	1946164
QExactiveHF02_08403_DS5-1.raw	SMAC_00877	LPSPPPAPEIQIGPKSPAM[Oxidation (M)]GPIANR[Label:13C(6)15N(4) (C-term R)]	LPSPPPAPEIQIGPKSPAMGPIANR	heavy	83.26	2871476
QExactiveHF02_08404_DS5-2.raw	SMAC_00877	LPSPPPAPEIQIGPKSPAM[Oxidation (M)]GPIANR[Label:13C(6)15N(4) (C-term R)]	LPSPPPAPEIQIGPKSPAMGPIANR	heavy	83.11	2726492
QExactiveHF02_08405_DS5-3.raw	SMAC_00877	LPSPPPAPEIQIGPKSPAM[Oxidation (M)]GPIANR[Label:13C(6)15N(4) (C-term R)]	LPSPPPAPEIQIGPKSPAMGPIANR	heavy	83.29	3175867
QExactiveHF02_08406_DS4-1.raw	SMAC_00877	LPSPPPAPEIQIGPKSPAM[Oxidation (M)]GPIANR[Label:13C(6)15N(4) (C-term R)]	LPSPPPAPEIQIGPKSPAMGPIANR	heavy	83.22	12776191
QExactiveHF02_08407_DS4-2.raw	SMAC_00877	LPSPPPAPEIQIGPKSPAM[Oxidation (M)]GPIANR[Label:13C(6)15N(4) (C-term R)]	LPSPPPAPEIQIGPKSPAMGPIANR	heavy	83.25	11110716
QExactiveHF02_08408_DS4-3.raw	SMAC_00877	LPSPPPAPEIQIGPKSPAM[Oxidation (M)]GPIANR[Label:13C(6)15N(4) (C-term R)]	LPSPPPAPEIQIGPKSPAMGPIANR	heavy	83.22	13044545
QExactiveHF02_08409_DS3-1.raw	SMAC_00877	LPSPPPAPEIQIGPKSPAM[Oxidation (M)]GPIANR[Label:13C(6)15N(4) (C-term R)]	LPSPPPAPEIQIGPKSPAMGPIANR	heavy	83.16	56526028
QExactiveHF02_08410_DS3-2.raw	SMAC_00877	LPSPPPAPEIQIGPKSPAM[Oxidation (M)]GPIANR[Label:13C(6)15N(4) (C-term R)]	LPSPPPAPEIQIGPKSPAMGPIANR	heavy	83.32	61393464
QExactiveHF02_08411_DS3-3.raw	SMAC_00877	LPSPPPAPEIQIGPKSPAM[Oxidation (M)]GPIANR[Label:13C(6)15N(4) (C-term R)]	LPSPPPAPEIQIGPKSPAMGPIANR	heavy	83.33	54133496
QExactiveHF02_08412_DS2-1.raw	SMAC_00877	LPSPPPAPEIQIGPKSPAM[Oxidation (M)]GPIANR[Label:13C(6)15N(4) (C-term R)]	LPSPPPAPEIQIGPKSPAMGPIANR	heavy	83.38	238080368
QExactiveHF02_08413_DS2-2.raw	SMAC_00877	LPSPPPAPEIQIGPKSPAM[Oxidation (M)]GPIANR[Label:13C(6)15N(4) (C-term R)]	LPSPPPAPEIQIGPKSPAMGPIANR	heavy	83.36	237379968
QExactiveHF02_08414_DS2-3.raw	SMAC_00877	LPSPPPAPEIQIGPKSPAM[Oxidation (M)]GPIANR[Label:13C(6)15N(4) (C-term R)]	LPSPPPAPEIQIGPKSPAMGPIANR	heavy	83.39	223476096
QExactiveHF02_08415_DS1-1.raw	SMAC_00877	LPSPPPAPEIQIGPKSPAM[Oxidation (M)]GPIANR[Label:13C(6)15N(4) (C-term R)]	LPSPPPAPEIQIGPKSPAMGPIANR	heavy	83.25	1125798656
QExactiveHF02_08416_DS1-2.raw	SMAC_00877	LPSPPPAPEIQIGPKSPAM[Oxidation (M)]GPIANR[Label:13C(6)15N(4) (C-term R)]	LPSPPPAPEIQIGPKSPAMGPIANR	heavy	83.27	1074863360
QExactiveHF02_08417_DS1-3.raw	SMAC_00877	LPSPPPAPEIQIGPKSPAM[Oxidation (M)]GPIANR[Label:13C(6)15N(4) (C-term R)]	LPSPPPAPEIQIGPKSPAMGPIANR	heavy	83.44	1027326976
QExactiveHF02_08418_DS0-1.raw	SMAC_00877	LPSPPPAPEIQIGPKSPAM[Oxidation (M)]GPIANR[Label:13C(6)15N(4) (C-term R)]	LPSPPPAPEIQIGPKSPAMGPIANR	heavy	82.68	287199
QExactiveHF02_08419_DS0-2.raw	SMAC_00877	LPSPPPAPEIQIGPKSPAM[Oxidation (M)]GPIANR[Label:13C(6)15N(4) (C-term R)]	LPSPPPAPEIQIGPKSPAMGPIANR	heavy	83.22	245302
QExactiveHF02_08420_DS0-3.raw	SMAC_00877	LPSPPPAPEIQIGPKSPAM[Oxidation (M)]GPIANR[Label:13C(6)15N(4) (C-term R)]	LPSPPPAPEIQIGPKSPAMGPIANR	heavy	82.78	67199
QExactiveHF02_08391_background_1.raw	SMAC_00877	SPAMGPIANR	SPAMGPIANR	light	23.52	4327113
QExactiveHF02_08392_background_2.raw	SMAC_00877	SPAMGPIANR	SPAMGPIANR	light	23.49	6468171
QExactiveHF02_08393_background_3.raw	SMAC_00877	SPAMGPIANR	SPAMGPIANR	light	23.32	8081774
QExactiveHF02_08394_DS8-1.raw	SMAC_00877	SPAMGPIANR	SPAMGPIANR	light	23.55	7771360
QExactiveHF02_08395_DS8-2.raw	SMAC_00877	SPAMGPIANR	SPAMGPIANR	light	23.75	9392932
QExactiveHF02_08396_DS8-3.raw	SMAC_00877	SPAMGPIANR	SPAMGPIANR	light	23.79	8887848
QExactiveHF02_08400_DS6-1.raw	SMAC_00877	SPAMGPIANR	SPAMGPIANR	light	23.86	16527793
QExactiveHF02_08401_DS6-2.raw	SMAC_00877	SPAMGPIANR	SPAMGPIANR	light	23.73	18186380
QExactiveHF02_08402_DS6-3.raw	SMAC_00877	SPAMGPIANR	SPAMGPIANR	light	23.69	17649840
QExactiveHF02_08397_DS7-1.raw	SMAC_00877	SPAMGPIANR	SPAMGPIANR	light	23.86	14282157
QExactiveHF02_08398_DS7-2.raw	SMAC_00877	SPAMGPIANR	SPAMGPIANR	light	23.75	15582918
QExactiveHF02_08399_DS7-3.raw	SMAC_00877	SPAMGPIANR	SPAMGPIANR	light	23.79	15973440
QExactiveHF02_08403_DS5-1.raw	SMAC_00877	SPAMGPIANR	SPAMGPIANR	light	23.79	16399067
QExactiveHF02_08404_DS5-2.raw	SMAC_00877	SPAMGPIANR	SPAMGPIANR	light	23.91	17636240
QExactiveHF02_08405_DS5-3.raw	SMAC_00877	SPAMGPIANR	SPAMGPIANR	light	24.03	17386562
QExactiveHF02_08406_DS4-1.raw	SMAC_00877	SPAMGPIANR	SPAMGPIANR	light	23.92	11387082
QExactiveHF02_08407_DS4-2.raw	SMAC_00877	SPAMGPIANR	SPAMGPIANR	light	23.98	16937786
QExactiveHF02_08408_DS4-3.raw	SMAC_00877	SPAMGPIANR	SPAMGPIANR	light	23.92	15737456
QExactiveHF02_08409_DS3-1.raw	SMAC_00877	SPAMGPIANR	SPAMGPIANR	light	23.94	13955280
QExactiveHF02_08410_DS3-2.raw	SMAC_00877	SPAMGPIANR	SPAMGPIANR	light	23.91	15190517
QExactiveHF02_08411_DS3-3.raw	SMAC_00877	SPAMGPIANR	SPAMGPIANR	light	23.96	15037556
QExactiveHF02_08412_DS2-1.raw	SMAC_00877	SPAMGPIANR	SPAMGPIANR	light	24.11	15526024
QExactiveHF02_08413_DS2-2.raw	SMAC_00877	SPAMGPIANR	SPAMGPIANR	light	24.13	17011150
QExactiveHF02_08414_DS2-3.raw	SMAC_00877	SPAMGPIANR	SPAMGPIANR	light	24.09	17247846
QExactiveHF02_08415_DS1-1.raw	SMAC_00877	SPAMGPIANR	SPAMGPIANR	light	23.92	16781206
QExactiveHF02_08416_DS1-2.raw	SMAC_00877	SPAMGPIANR	SPAMGPIANR	light	23.93	15126944
QExactiveHF02_08417_DS1-3.raw	SMAC_00877	SPAMGPIANR	SPAMGPIANR	light	23.92	16515254
QExactiveHF02_08418_DS0-1.raw	SMAC_00877	SPAMGPIANR	SPAMGPIANR	light	23.87	12849398
QExactiveHF02_08419_DS0-2.raw	SMAC_00877	SPAMGPIANR	SPAMGPIANR	light	23.91	12634096
QExactiveHF02_08420_DS0-3.raw	SMAC_00877	SPAMGPIANR	SPAMGPIANR	light	24.03	13046494
QExactiveHF02_08391_background_1.raw	SMAC_00877	SPAMGPIANR[Label:13C(6)15N(4) (C-term R)]	SPAMGPIANR	heavy	23.52	8813878
QExactiveHF02_08392_background_2.raw	SMAC_00877	SPAMGPIANR[Label:13C(6)15N(4) (C-term R)]	SPAMGPIANR	heavy	23.49	12867574
QExactiveHF02_08393_background_3.raw	SMAC_00877	SPAMGPIANR[Label:13C(6)15N(4) (C-term R)]	SPAMGPIANR	heavy	23.32	10098250
QExactiveHF02_08394_DS8-1.raw	SMAC_00877	SPAMGPIANR[Label:13C(6)15N(4) (C-term R)]	SPAMGPIANR	heavy	23.55	15468992
QExactiveHF02_08395_DS8-2.raw	SMAC_00877	SPAMGPIANR[Label:13C(6)15N(4) (C-term R)]	SPAMGPIANR	heavy	23.75	12890352
QExactiveHF02_08396_DS8-3.raw	SMAC_00877	SPAMGPIANR[Label:13C(6)15N(4) (C-term R)]	SPAMGPIANR	heavy	23.79	12418644
QExactiveHF02_08400_DS6-1.raw	SMAC_00877	SPAMGPIANR[Label:13C(6)15N(4) (C-term R)]	SPAMGPIANR	heavy	23.86	22624892
QExactiveHF02_08401_DS6-2.raw	SMAC_00877	SPAMGPIANR[Label:13C(6)15N(4) (C-term R)]	SPAMGPIANR	heavy	23.73	24654558
QExactiveHF02_08402_DS6-3.raw	SMAC_00877	SPAMGPIANR[Label:13C(6)15N(4) (C-term R)]	SPAMGPIANR	heavy	23.69	24262320
QExactiveHF02_08397_DS7-1.raw	SMAC_00877	SPAMGPIANR[Label:13C(6)15N(4) (C-term R)]	SPAMGPIANR	heavy	23.86	28040126
QExactiveHF02_08398_DS7-2.raw	SMAC_00877	SPAMGPIANR[Label:13C(6)15N(4) (C-term R)]	SPAMGPIANR	heavy	23.75	29038872
QExactiveHF02_08399_DS7-3.raw	SMAC_00877	SPAMGPIANR[Label:13C(6)15N(4) (C-term R)]	SPAMGPIANR	heavy	23.79	30161456
QExactiveHF02_08403_DS5-1.raw	SMAC_00877	SPAMGPIANR[Label:13C(6)15N(4) (C-term R)]	SPAMGPIANR	heavy	23.79	49874904
QExactiveHF02_08404_DS5-2.raw	SMAC_00877	SPAMGPIANR[Label:13C(6)15N(4) (C-term R)]	SPAMGPIANR	heavy	23.91	51678320
QExactiveHF02_08405_DS5-3.raw	SMAC_00877	SPAMGPIANR[Label:13C(6)15N(4) (C-term R)]	SPAMGPIANR	heavy	24.03	51133352
QExactiveHF02_08406_DS4-1.raw	SMAC_00877	SPAMGPIANR[Label:13C(6)15N(4) (C-term R)]	SPAMGPIANR	heavy	23.92	129278080
QExactiveHF02_08407_DS4-2.raw	SMAC_00877	SPAMGPIANR[Label:13C(6)15N(4) (C-term R)]	SPAMGPIANR	heavy	23.98	156777440
QExactiveHF02_08408_DS4-3.raw	SMAC_00877	SPAMGPIANR[Label:13C(6)15N(4) (C-term R)]	SPAMGPIANR	heavy	23.92	166013680
QExactiveHF02_08409_DS3-1.raw	SMAC_00877	SPAMGPIANR[Label:13C(6)15N(4) (C-term R)]	SPAMGPIANR	heavy	23.94	706954752
QExactiveHF02_08410_DS3-2.raw	SMAC_00877	SPAMGPIANR[Label:13C(6)15N(4) (C-term R)]	SPAMGPIANR	heavy	23.91	737280512
QExactiveHF02_08411_DS3-3.raw	SMAC_00877	SPAMGPIANR[Label:13C(6)15N(4) (C-term R)]	SPAMGPIANR	heavy	23.96	759364608
QExactiveHF02_08412_DS2-1.raw	SMAC_00877	SPAMGPIANR[Label:13C(6)15N(4) (C-term R)]	SPAMGPIANR	heavy	24.11	2642684416
QExactiveHF02_08413_DS2-2.raw	SMAC_00877	SPAMGPIANR[Label:13C(6)15N(4) (C-term R)]	SPAMGPIANR	heavy	24.13	2840609792
QExactiveHF02_08414_DS2-3.raw	SMAC_00877	SPAMGPIANR[Label:13C(6)15N(4) (C-term R)]	SPAMGPIANR	heavy	24.09	2851303424
QExactiveHF02_08415_DS1-1.raw	SMAC_00877	SPAMGPIANR[Label:13C(6)15N(4) (C-term R)]	SPAMGPIANR	heavy	23.92	13482344448
QExactiveHF02_08416_DS1-2.raw	SMAC_00877	SPAMGPIANR[Label:13C(6)15N(4) (C-term R)]	SPAMGPIANR	heavy	23.93	15069456384
QExactiveHF02_08417_DS1-3.raw	SMAC_00877	SPAMGPIANR[Label:13C(6)15N(4) (C-term R)]	SPAMGPIANR	heavy	23.92	15550401536
QExactiveHF02_08418_DS0-1.raw	SMAC_00877	SPAMGPIANR[Label:13C(6)15N(4) (C-term R)]	SPAMGPIANR	heavy	23.87	16961428
QExactiveHF02_08419_DS0-2.raw	SMAC_00877	SPAMGPIANR[Label:13C(6)15N(4) (C-term R)]	SPAMGPIANR	heavy	23.91	19834956
QExactiveHF02_08420_DS0-3.raw	SMAC_00877	SPAMGPIANR[Label:13C(6)15N(4) (C-term R)]	SPAMGPIANR	heavy	24.03	16677880
QExactiveHF02_08391_background_1.raw	SMAC_00877	SPAM[Oxidation (M)]GPIANR	SPAMGPIANR	light	10.28	609831
QExactiveHF02_08392_background_2.raw	SMAC_00877	SPAM[Oxidation (M)]GPIANR	SPAMGPIANR	light	10.22	871727
QExactiveHF02_08393_background_3.raw	SMAC_00877	SPAM[Oxidation (M)]GPIANR	SPAMGPIANR	light	10.18	990481
QExactiveHF02_08394_DS8-1.raw	SMAC_00877	SPAM[Oxidation (M)]GPIANR	SPAMGPIANR	light	10.26	727910
QExactiveHF02_08395_DS8-2.raw	SMAC_00877	SPAM[Oxidation (M)]GPIANR	SPAMGPIANR	light	10.29	702547
QExactiveHF02_08396_DS8-3.raw	SMAC_00877	SPAM[Oxidation (M)]GPIANR	SPAMGPIANR	light	10.33	784984
QExactiveHF02_08400_DS6-1.raw	SMAC_00877	SPAM[Oxidation (M)]GPIANR	SPAMGPIANR	light	10.31	1831501
QExactiveHF02_08401_DS6-2.raw	SMAC_00877	SPAM[Oxidation (M)]GPIANR	SPAMGPIANR	light	10.29	1325741
QExactiveHF02_08402_DS6-3.raw	SMAC_00877	SPAM[Oxidation (M)]GPIANR	SPAMGPIANR	light	10.29	1435504
QExactiveHF02_08397_DS7-1.raw	SMAC_00877	SPAM[Oxidation (M)]GPIANR	SPAMGPIANR	light	10.33	1710256
QExactiveHF02_08398_DS7-2.raw	SMAC_00877	SPAM[Oxidation (M)]GPIANR	SPAMGPIANR	light	10.29	1245332
QExactiveHF02_08399_DS7-3.raw	SMAC_00877	SPAM[Oxidation (M)]GPIANR	SPAMGPIANR	light	10.29	1335994
QExactiveHF02_08403_DS5-1.raw	SMAC_00877	SPAM[Oxidation (M)]GPIANR	SPAMGPIANR	light	10.29	1313185
QExactiveHF02_08404_DS5-2.raw	SMAC_00877	SPAM[Oxidation (M)]GPIANR	SPAMGPIANR	light	10.33	1377870
QExactiveHF02_08405_DS5-3.raw	SMAC_00877	SPAM[Oxidation (M)]GPIANR	SPAMGPIANR	light	10.37	984081
QExactiveHF02_08406_DS4-1.raw	SMAC_00877	SPAM[Oxidation (M)]GPIANR	SPAMGPIANR	light	10.33	1362876
QExactiveHF02_08407_DS4-2.raw	SMAC_00877	SPAM[Oxidation (M)]GPIANR	SPAMGPIANR	light	10.34	1469562
QExactiveHF02_08408_DS4-3.raw	SMAC_00877	SPAM[Oxidation (M)]GPIANR	SPAMGPIANR	light	10.34	876244
QExactiveHF02_08409_DS3-1.raw	SMAC_00877	SPAM[Oxidation (M)]GPIANR	SPAMGPIANR	light	10.31	1899631
QExactiveHF02_08410_DS3-2.raw	SMAC_00877	SPAM[Oxidation (M)]GPIANR	SPAMGPIANR	light	10.31	1484863
QExactiveHF02_08411_DS3-3.raw	SMAC_00877	SPAM[Oxidation (M)]GPIANR	SPAMGPIANR	light	10.34	1212272
QExactiveHF02_08412_DS2-1.raw	SMAC_00877	SPAM[Oxidation (M)]GPIANR	SPAMGPIANR	light	10.36	1025927
QExactiveHF02_08413_DS2-2.raw	SMAC_00877	SPAM[Oxidation (M)]GPIANR	SPAMGPIANR	light	10.38	763366
QExactiveHF02_08414_DS2-3.raw	SMAC_00877	SPAM[Oxidation (M)]GPIANR	SPAMGPIANR	light	10.38	1118308
QExactiveHF02_08415_DS1-1.raw	SMAC_00877	SPAM[Oxidation (M)]GPIANR	SPAMGPIANR	light	10.3	1159540
QExactiveHF02_08416_DS1-2.raw	SMAC_00877	SPAM[Oxidation (M)]GPIANR	SPAMGPIANR	light	10.33	544030
QExactiveHF02_08417_DS1-3.raw	SMAC_00877	SPAM[Oxidation (M)]GPIANR	SPAMGPIANR	light	10.35	640355
QExactiveHF02_08418_DS0-1.raw	SMAC_00877	SPAM[Oxidation (M)]GPIANR	SPAMGPIANR	light	10.32	1419219
QExactiveHF02_08419_DS0-2.raw	SMAC_00877	SPAM[Oxidation (M)]GPIANR	SPAMGPIANR	light	10.28	1270812
QExactiveHF02_08420_DS0-3.raw	SMAC_00877	SPAM[Oxidation (M)]GPIANR	SPAMGPIANR	light	10.32	1323954
QExactiveHF02_08391_background_1.raw	SMAC_00877	SPAM[Oxidation (M)]GPIANR[Label:13C(6)15N(4) (C-term R)]	SPAMGPIANR	heavy	10.28	987869
QExactiveHF02_08392_background_2.raw	SMAC_00877	SPAM[Oxidation (M)]GPIANR[Label:13C(6)15N(4) (C-term R)]	SPAMGPIANR	heavy	10.22	779598
QExactiveHF02_08393_background_3.raw	SMAC_00877	SPAM[Oxidation (M)]GPIANR[Label:13C(6)15N(4) (C-term R)]	SPAMGPIANR	heavy	10.18	1556243
QExactiveHF02_08394_DS8-1.raw	SMAC_00877	SPAM[Oxidation (M)]GPIANR[Label:13C(6)15N(4) (C-term R)]	SPAMGPIANR	heavy	10.26	1201520
QExactiveHF02_08395_DS8-2.raw	SMAC_00877	SPAM[Oxidation (M)]GPIANR[Label:13C(6)15N(4) (C-term R)]	SPAMGPIANR	heavy	10.29	861731
QExactiveHF02_08396_DS8-3.raw	SMAC_00877	SPAM[Oxidation (M)]GPIANR[Label:13C(6)15N(4) (C-term R)]	SPAMGPIANR	heavy	10.33	826759
QExactiveHF02_08400_DS6-1.raw	SMAC_00877	SPAM[Oxidation (M)]GPIANR[Label:13C(6)15N(4) (C-term R)]	SPAMGPIANR	heavy	10.31	1333250
QExactiveHF02_08401_DS6-2.raw	SMAC_00877	SPAM[Oxidation (M)]GPIANR[Label:13C(6)15N(4) (C-term R)]	SPAMGPIANR	heavy	10.29	1289892
QExactiveHF02_08402_DS6-3.raw	SMAC_00877	SPAM[Oxidation (M)]GPIANR[Label:13C(6)15N(4) (C-term R)]	SPAMGPIANR	heavy	10.29	1232912
QExactiveHF02_08397_DS7-1.raw	SMAC_00877	SPAM[Oxidation (M)]GPIANR[Label:13C(6)15N(4) (C-term R)]	SPAMGPIANR	heavy	10.33	1736161
QExactiveHF02_08398_DS7-2.raw	SMAC_00877	SPAM[Oxidation (M)]GPIANR[Label:13C(6)15N(4) (C-term R)]	SPAMGPIANR	heavy	10.29	1654069
QExactiveHF02_08399_DS7-3.raw	SMAC_00877	SPAM[Oxidation (M)]GPIANR[Label:13C(6)15N(4) (C-term R)]	SPAMGPIANR	heavy	10.29	1635179
QExactiveHF02_08403_DS5-1.raw	SMAC_00877	SPAM[Oxidation (M)]GPIANR[Label:13C(6)15N(4) (C-term R)]	SPAMGPIANR	heavy	10.29	2022723
QExactiveHF02_08404_DS5-2.raw	SMAC_00877	SPAM[Oxidation (M)]GPIANR[Label:13C(6)15N(4) (C-term R)]	SPAMGPIANR	heavy	10.33	2071870
QExactiveHF02_08405_DS5-3.raw	SMAC_00877	SPAM[Oxidation (M)]GPIANR[Label:13C(6)15N(4) (C-term R)]	SPAMGPIANR	heavy	10.37	1564702
QExactiveHF02_08406_DS4-1.raw	SMAC_00877	SPAM[Oxidation (M)]GPIANR[Label:13C(6)15N(4) (C-term R)]	SPAMGPIANR	heavy	10.33	4215864
QExactiveHF02_08407_DS4-2.raw	SMAC_00877	SPAM[Oxidation (M)]GPIANR[Label:13C(6)15N(4) (C-term R)]	SPAMGPIANR	heavy	10.34	3665626
QExactiveHF02_08408_DS4-3.raw	SMAC_00877	SPAM[Oxidation (M)]GPIANR[Label:13C(6)15N(4) (C-term R)]	SPAMGPIANR	heavy	10.34	2885052
QExactiveHF02_08409_DS3-1.raw	SMAC_00877	SPAM[Oxidation (M)]GPIANR[Label:13C(6)15N(4) (C-term R)]	SPAMGPIANR	heavy	10.31	18481418
QExactiveHF02_08410_DS3-2.raw	SMAC_00877	SPAM[Oxidation (M)]GPIANR[Label:13C(6)15N(4) (C-term R)]	SPAMGPIANR	heavy	10.31	13128624
QExactiveHF02_08411_DS3-3.raw	SMAC_00877	SPAM[Oxidation (M)]GPIANR[Label:13C(6)15N(4) (C-term R)]	SPAMGPIANR	heavy	10.34	15368630
QExactiveHF02_08412_DS2-1.raw	SMAC_00877	SPAM[Oxidation (M)]GPIANR[Label:13C(6)15N(4) (C-term R)]	SPAMGPIANR	heavy	10.36	41312836
QExactiveHF02_08413_DS2-2.raw	SMAC_00877	SPAM[Oxidation (M)]GPIANR[Label:13C(6)15N(4) (C-term R)]	SPAMGPIANR	heavy	10.38	34637860
QExactiveHF02_08414_DS2-3.raw	SMAC_00877	SPAM[Oxidation (M)]GPIANR[Label:13C(6)15N(4) (C-term R)]	SPAMGPIANR	heavy	10.38	34095136
QExactiveHF02_08415_DS1-1.raw	SMAC_00877	SPAM[Oxidation (M)]GPIANR[Label:13C(6)15N(4) (C-term R)]	SPAMGPIANR	heavy	10.3	149155456
QExactiveHF02_08416_DS1-2.raw	SMAC_00877	SPAM[Oxidation (M)]GPIANR[Label:13C(6)15N(4) (C-term R)]	SPAMGPIANR	heavy	10.33	112359344
QExactiveHF02_08417_DS1-3.raw	SMAC_00877	SPAM[Oxidation (M)]GPIANR[Label:13C(6)15N(4) (C-term R)]	SPAMGPIANR	heavy	10.35	109234648
QExactiveHF02_08418_DS0-1.raw	SMAC_00877	SPAM[Oxidation (M)]GPIANR[Label:13C(6)15N(4) (C-term R)]	SPAMGPIANR	heavy	10.32	1668201
QExactiveHF02_08419_DS0-2.raw	SMAC_00877	SPAM[Oxidation (M)]GPIANR[Label:13C(6)15N(4) (C-term R)]	SPAMGPIANR	heavy	10.28	1318358
QExactiveHF02_08420_DS0-3.raw	SMAC_00877	SPAM[Oxidation (M)]GPIANR[Label:13C(6)15N(4) (C-term R)]	SPAMGPIANR	heavy	10.32	1680191
QExactiveHF02_08391_background_1.raw	SMAC_02471	YRPTSPTSSR	YRPTSPTSSR	light	0.73	0
QExactiveHF02_08392_background_2.raw	SMAC_02471	YRPTSPTSSR	YRPTSPTSSR	light	0.75	0
QExactiveHF02_08393_background_3.raw	SMAC_02471	YRPTSPTSSR	YRPTSPTSSR	light	0.72	0
QExactiveHF02_08394_DS8-1.raw	SMAC_02471	YRPTSPTSSR	YRPTSPTSSR	light	0.71	0
QExactiveHF02_08395_DS8-2.raw	SMAC_02471	YRPTSPTSSR	YRPTSPTSSR	light	0.75	0
QExactiveHF02_08396_DS8-3.raw	SMAC_02471	YRPTSPTSSR	YRPTSPTSSR	light	0.78	0
QExactiveHF02_08400_DS6-1.raw	SMAC_02471	YRPTSPTSSR	YRPTSPTSSR	light	0.76	0
QExactiveHF02_08401_DS6-2.raw	SMAC_02471	YRPTSPTSSR	YRPTSPTSSR	light	0.73	11616
QExactiveHF02_08402_DS6-3.raw	SMAC_02471	YRPTSPTSSR	YRPTSPTSSR	light	0.71	0
QExactiveHF02_08397_DS7-1.raw	SMAC_02471	YRPTSPTSSR	YRPTSPTSSR	light	0.73	0
QExactiveHF02_08398_DS7-2.raw	SMAC_02471	YRPTSPTSSR	YRPTSPTSSR	light	0.76	0
QExactiveHF02_08399_DS7-3.raw	SMAC_02471	YRPTSPTSSR	YRPTSPTSSR	light	0.72	0
QExactiveHF02_08403_DS5-1.raw	SMAC_02471	YRPTSPTSSR	YRPTSPTSSR	light	0.7	963
QExactiveHF02_08404_DS5-2.raw	SMAC_02471	YRPTSPTSSR	YRPTSPTSSR	light	0.69	8313
QExactiveHF02_08405_DS5-3.raw	SMAC_02471	YRPTSPTSSR	YRPTSPTSSR	light	0.73	0
QExactiveHF02_08406_DS4-1.raw	SMAC_02471	YRPTSPTSSR	YRPTSPTSSR	light	0.73	0
QExactiveHF02_08407_DS4-2.raw	SMAC_02471	YRPTSPTSSR	YRPTSPTSSR	light	0.75	0
QExactiveHF02_08408_DS4-3.raw	SMAC_02471	YRPTSPTSSR	YRPTSPTSSR	light	0.73	0
QExactiveHF02_08409_DS3-1.raw	SMAC_02471	YRPTSPTSSR	YRPTSPTSSR	light	0.71	0
QExactiveHF02_08410_DS3-2.raw	SMAC_02471	YRPTSPTSSR	YRPTSPTSSR	light	0.75	0
QExactiveHF02_08411_DS3-3.raw	SMAC_02471	YRPTSPTSSR	YRPTSPTSSR	light	0.73	13796
QExactiveHF02_08412_DS2-1.raw	SMAC_02471	YRPTSPTSSR	YRPTSPTSSR	light	0.76	0
QExactiveHF02_08413_DS2-2.raw	SMAC_02471	YRPTSPTSSR	YRPTSPTSSR	light	0.76	783
QExactiveHF02_08414_DS2-3.raw	SMAC_02471	YRPTSPTSSR	YRPTSPTSSR	light	0.75	23437
QExactiveHF02_08415_DS1-1.raw	SMAC_02471	YRPTSPTSSR	YRPTSPTSSR	light	0.71	0
QExactiveHF02_08416_DS1-2.raw	SMAC_02471	YRPTSPTSSR	YRPTSPTSSR	light	0.69	0
QExactiveHF02_08417_DS1-3.raw	SMAC_02471	YRPTSPTSSR	YRPTSPTSSR	light	0.72	0
QExactiveHF02_08418_DS0-1.raw	SMAC_02471	YRPTSPTSSR	YRPTSPTSSR	light	0.73	13597
QExactiveHF02_08419_DS0-2.raw	SMAC_02471	YRPTSPTSSR	YRPTSPTSSR	light	0.73	13221
QExactiveHF02_08420_DS0-3.raw	SMAC_02471	YRPTSPTSSR	YRPTSPTSSR	light	0.73	0
QExactiveHF02_08391_background_1.raw	SMAC_02471	YRPTSPTSSR[Label:13C(6)15N(4) (C-term R)]	YRPTSPTSSR	heavy	0.73	156201
QExactiveHF02_08392_background_2.raw	SMAC_02471	YRPTSPTSSR[Label:13C(6)15N(4) (C-term R)]	YRPTSPTSSR	heavy	0.75	218464
QExactiveHF02_08393_background_3.raw	SMAC_02471	YRPTSPTSSR[Label:13C(6)15N(4) (C-term R)]	YRPTSPTSSR	heavy	0.72	156250
QExactiveHF02_08394_DS8-1.raw	SMAC_02471	YRPTSPTSSR[Label:13C(6)15N(4) (C-term R)]	YRPTSPTSSR	heavy	0.71	74754
QExactiveHF02_08395_DS8-2.raw	SMAC_02471	YRPTSPTSSR[Label:13C(6)15N(4) (C-term R)]	YRPTSPTSSR	heavy	0.75	157009
QExactiveHF02_08396_DS8-3.raw	SMAC_02471	YRPTSPTSSR[Label:13C(6)15N(4) (C-term R)]	YRPTSPTSSR	heavy	0.78	151317
QExactiveHF02_08400_DS6-1.raw	SMAC_02471	YRPTSPTSSR[Label:13C(6)15N(4) (C-term R)]	YRPTSPTSSR	heavy	0.76	212192
QExactiveHF02_08401_DS6-2.raw	SMAC_02471	YRPTSPTSSR[Label:13C(6)15N(4) (C-term R)]	YRPTSPTSSR	heavy	0.73	306584
QExactiveHF02_08402_DS6-3.raw	SMAC_02471	YRPTSPTSSR[Label:13C(6)15N(4) (C-term R)]	YRPTSPTSSR	heavy	0.71	197531
QExactiveHF02_08397_DS7-1.raw	SMAC_02471	YRPTSPTSSR[Label:13C(6)15N(4) (C-term R)]	YRPTSPTSSR	heavy	0.73	209936
QExactiveHF02_08398_DS7-2.raw	SMAC_02471	YRPTSPTSSR[Label:13C(6)15N(4) (C-term R)]	YRPTSPTSSR	heavy	0.76	182653
QExactiveHF02_08399_DS7-3.raw	SMAC_02471	YRPTSPTSSR[Label:13C(6)15N(4) (C-term R)]	YRPTSPTSSR	heavy	0.72	183447
QExactiveHF02_08403_DS5-1.raw	SMAC_02471	YRPTSPTSSR[Label:13C(6)15N(4) (C-term R)]	YRPTSPTSSR	heavy	0.7	400380
QExactiveHF02_08404_DS5-2.raw	SMAC_02471	YRPTSPTSSR[Label:13C(6)15N(4) (C-term R)]	YRPTSPTSSR	heavy	0.69	436862
QExactiveHF02_08405_DS5-3.raw	SMAC_02471	YRPTSPTSSR[Label:13C(6)15N(4) (C-term R)]	YRPTSPTSSR	heavy	0.73	403607
QExactiveHF02_08406_DS4-1.raw	SMAC_02471	YRPTSPTSSR[Label:13C(6)15N(4) (C-term R)]	YRPTSPTSSR	heavy	0.73	2718335
QExactiveHF02_08407_DS4-2.raw	SMAC_02471	YRPTSPTSSR[Label:13C(6)15N(4) (C-term R)]	YRPTSPTSSR	heavy	0.75	2688132
QExactiveHF02_08408_DS4-3.raw	SMAC_02471	YRPTSPTSSR[Label:13C(6)15N(4) (C-term R)]	YRPTSPTSSR	heavy	0.73	1527607
QExactiveHF02_08409_DS3-1.raw	SMAC_02471	YRPTSPTSSR[Label:13C(6)15N(4) (C-term R)]	YRPTSPTSSR	heavy	0.71	19196148
QExactiveHF02_08410_DS3-2.raw	SMAC_02471	YRPTSPTSSR[Label:13C(6)15N(4) (C-term R)]	YRPTSPTSSR	heavy	0.75	10684551
QExactiveHF02_08411_DS3-3.raw	SMAC_02471	YRPTSPTSSR[Label:13C(6)15N(4) (C-term R)]	YRPTSPTSSR	heavy	0.73	8064329
QExactiveHF02_08412_DS2-1.raw	SMAC_02471	YRPTSPTSSR[Label:13C(6)15N(4) (C-term R)]	YRPTSPTSSR	heavy	0.76	29618076
QExactiveHF02_08413_DS2-2.raw	SMAC_02471	YRPTSPTSSR[Label:13C(6)15N(4) (C-term R)]	YRPTSPTSSR	heavy	0.76	16214934
QExactiveHF02_08414_DS2-3.raw	SMAC_02471	YRPTSPTSSR[Label:13C(6)15N(4) (C-term R)]	YRPTSPTSSR	heavy	0.75	14905190
QExactiveHF02_08415_DS1-1.raw	SMAC_02471	YRPTSPTSSR[Label:13C(6)15N(4) (C-term R)]	YRPTSPTSSR	heavy	0.71	47136480
QExactiveHF02_08416_DS1-2.raw	SMAC_02471	YRPTSPTSSR[Label:13C(6)15N(4) (C-term R)]	YRPTSPTSSR	heavy	0.69	27537656
QExactiveHF02_08417_DS1-3.raw	SMAC_02471	YRPTSPTSSR[Label:13C(6)15N(4) (C-term R)]	YRPTSPTSSR	heavy	0.72	28907620
QExactiveHF02_08418_DS0-1.raw	SMAC_02471	YRPTSPTSSR[Label:13C(6)15N(4) (C-term R)]	YRPTSPTSSR	heavy	0.73	256034
QExactiveHF02_08419_DS0-2.raw	SMAC_02471	YRPTSPTSSR[Label:13C(6)15N(4) (C-term R)]	YRPTSPTSSR	heavy	0.73	270553
QExactiveHF02_08420_DS0-3.raw	SMAC_02471	YRPTSPTSSR[Label:13C(6)15N(4) (C-term R)]	YRPTSPTSSR	heavy	0.73	236311
QExactiveHF02_08391_background_1.raw	SMAC_02471	NHYAPSAISR	NHYAPSAISR	light	9.64	4870558
QExactiveHF02_08392_background_2.raw	SMAC_02471	NHYAPSAISR	NHYAPSAISR	light	9.63	6090037
QExactiveHF02_08393_background_3.raw	SMAC_02471	NHYAPSAISR	NHYAPSAISR	light	9.6	4850362
QExactiveHF02_08394_DS8-1.raw	SMAC_02471	NHYAPSAISR	NHYAPSAISR	light	9.57	8843243
QExactiveHF02_08395_DS8-2.raw	SMAC_02471	NHYAPSAISR	NHYAPSAISR	light	9.57	4871605
QExactiveHF02_08396_DS8-3.raw	SMAC_02471	NHYAPSAISR	NHYAPSAISR	light	9.67	6021283
QExactiveHF02_08400_DS6-1.raw	SMAC_02471	NHYAPSAISR	NHYAPSAISR	light	9.59	9252823
QExactiveHF02_08401_DS6-2.raw	SMAC_02471	NHYAPSAISR	NHYAPSAISR	light	9.59	9206969
QExactiveHF02_08402_DS6-3.raw	SMAC_02471	NHYAPSAISR	NHYAPSAISR	light	9.61	10087458
QExactiveHF02_08397_DS7-1.raw	SMAC_02471	NHYAPSAISR	NHYAPSAISR	light	9.62	9013093
QExactiveHF02_08398_DS7-2.raw	SMAC_02471	NHYAPSAISR	NHYAPSAISR	light	9.59	8639966
QExactiveHF02_08399_DS7-3.raw	SMAC_02471	NHYAPSAISR	NHYAPSAISR	light	9.62	8651586
QExactiveHF02_08403_DS5-1.raw	SMAC_02471	NHYAPSAISR	NHYAPSAISR	light	9.59	8830668
QExactiveHF02_08404_DS5-2.raw	SMAC_02471	NHYAPSAISR	NHYAPSAISR	light	9.66	10564645
QExactiveHF02_08405_DS5-3.raw	SMAC_02471	NHYAPSAISR	NHYAPSAISR	light	9.66	10051782
QExactiveHF02_08406_DS4-1.raw	SMAC_02471	NHYAPSAISR	NHYAPSAISR	light	9.62	8836502
QExactiveHF02_08407_DS4-2.raw	SMAC_02471	NHYAPSAISR	NHYAPSAISR	light	9.66	8306155
QExactiveHF02_08408_DS4-3.raw	SMAC_02471	NHYAPSAISR	NHYAPSAISR	light	9.66	9153172
QExactiveHF02_08409_DS3-1.raw	SMAC_02471	NHYAPSAISR	NHYAPSAISR	light	9.62	9714364
QExactiveHF02_08410_DS3-2.raw	SMAC_02471	NHYAPSAISR	NHYAPSAISR	light	9.62	8737177
QExactiveHF02_08411_DS3-3.raw	SMAC_02471	NHYAPSAISR	NHYAPSAISR	light	9.62	9429835
QExactiveHF02_08412_DS2-1.raw	SMAC_02471	NHYAPSAISR	NHYAPSAISR	light	9.67	9143556
QExactiveHF02_08413_DS2-2.raw	SMAC_02471	NHYAPSAISR	NHYAPSAISR	light	9.71	9454068
QExactiveHF02_08414_DS2-3.raw	SMAC_02471	NHYAPSAISR	NHYAPSAISR	light	9.68	9398393
QExactiveHF02_08415_DS1-1.raw	SMAC_02471	NHYAPSAISR	NHYAPSAISR	light	9.62	10443368
QExactiveHF02_08416_DS1-2.raw	SMAC_02471	NHYAPSAISR	NHYAPSAISR	light	9.62	8675569
QExactiveHF02_08417_DS1-3.raw	SMAC_02471	NHYAPSAISR	NHYAPSAISR	light	9.67	9469114
QExactiveHF02_08418_DS0-1.raw	SMAC_02471	NHYAPSAISR	NHYAPSAISR	light	9.68	8777634
QExactiveHF02_08419_DS0-2.raw	SMAC_02471	NHYAPSAISR	NHYAPSAISR	light	9.66	8902308
QExactiveHF02_08420_DS0-3.raw	SMAC_02471	NHYAPSAISR	NHYAPSAISR	light	9.68	8530979
QExactiveHF02_08391_background_1.raw	SMAC_02471	NHYAPSAISR[Label:13C(6)15N(4) (C-term R)]	NHYAPSAISR	heavy	9.64	6812040
QExactiveHF02_08392_background_2.raw	SMAC_02471	NHYAPSAISR[Label:13C(6)15N(4) (C-term R)]	NHYAPSAISR	heavy	9.63	5494038
QExactiveHF02_08393_background_3.raw	SMAC_02471	NHYAPSAISR[Label:13C(6)15N(4) (C-term R)]	NHYAPSAISR	heavy	9.6	6584300
QExactiveHF02_08394_DS8-1.raw	SMAC_02471	NHYAPSAISR[Label:13C(6)15N(4) (C-term R)]	NHYAPSAISR	heavy	9.57	19709968
QExactiveHF02_08395_DS8-2.raw	SMAC_02471	NHYAPSAISR[Label:13C(6)15N(4) (C-term R)]	NHYAPSAISR	heavy	9.57	9179120
QExactiveHF02_08396_DS8-3.raw	SMAC_02471	NHYAPSAISR[Label:13C(6)15N(4) (C-term R)]	NHYAPSAISR	heavy	9.67	10666206
QExactiveHF02_08400_DS6-1.raw	SMAC_02471	NHYAPSAISR[Label:13C(6)15N(4) (C-term R)]	NHYAPSAISR	heavy	9.59	22605188
QExactiveHF02_08401_DS6-2.raw	SMAC_02471	NHYAPSAISR[Label:13C(6)15N(4) (C-term R)]	NHYAPSAISR	heavy	9.59	23342740
QExactiveHF02_08402_DS6-3.raw	SMAC_02471	NHYAPSAISR[Label:13C(6)15N(4) (C-term R)]	NHYAPSAISR	heavy	9.61	24507440
QExactiveHF02_08397_DS7-1.raw	SMAC_02471	NHYAPSAISR[Label:13C(6)15N(4) (C-term R)]	NHYAPSAISR	heavy	9.62	43605944
QExactiveHF02_08398_DS7-2.raw	SMAC_02471	NHYAPSAISR[Label:13C(6)15N(4) (C-term R)]	NHYAPSAISR	heavy	9.59	43171864
QExactiveHF02_08399_DS7-3.raw	SMAC_02471	NHYAPSAISR[Label:13C(6)15N(4) (C-term R)]	NHYAPSAISR	heavy	9.62	45023996
QExactiveHF02_08403_DS5-1.raw	SMAC_02471	NHYAPSAISR[Label:13C(6)15N(4) (C-term R)]	NHYAPSAISR	heavy	9.59	82549928
QExactiveHF02_08404_DS5-2.raw	SMAC_02471	NHYAPSAISR[Label:13C(6)15N(4) (C-term R)]	NHYAPSAISR	heavy	9.66	81189216
QExactiveHF02_08405_DS5-3.raw	SMAC_02471	NHYAPSAISR[Label:13C(6)15N(4) (C-term R)]	NHYAPSAISR	heavy	9.66	77459016
QExactiveHF02_08406_DS4-1.raw	SMAC_02471	NHYAPSAISR[Label:13C(6)15N(4) (C-term R)]	NHYAPSAISR	heavy	9.62	290463232
QExactiveHF02_08407_DS4-2.raw	SMAC_02471	NHYAPSAISR[Label:13C(6)15N(4) (C-term R)]	NHYAPSAISR	heavy	9.66	290307776
QExactiveHF02_08408_DS4-3.raw	SMAC_02471	NHYAPSAISR[Label:13C(6)15N(4) (C-term R)]	NHYAPSAISR	heavy	9.66	265257664
QExactiveHF02_08409_DS3-1.raw	SMAC_02471	NHYAPSAISR[Label:13C(6)15N(4) (C-term R)]	NHYAPSAISR	heavy	9.62	1025352704
QExactiveHF02_08410_DS3-2.raw	SMAC_02471	NHYAPSAISR[Label:13C(6)15N(4) (C-term R)]	NHYAPSAISR	heavy	9.62	1046952576
QExactiveHF02_08411_DS3-3.raw	SMAC_02471	NHYAPSAISR[Label:13C(6)15N(4) (C-term R)]	NHYAPSAISR	heavy	9.62	1068047872
QExactiveHF02_08412_DS2-1.raw	SMAC_02471	NHYAPSAISR[Label:13C(6)15N(4) (C-term R)]	NHYAPSAISR	heavy	9.67	3591463936
QExactiveHF02_08413_DS2-2.raw	SMAC_02471	NHYAPSAISR[Label:13C(6)15N(4) (C-term R)]	NHYAPSAISR	heavy	9.71	4102919168
QExactiveHF02_08414_DS2-3.raw	SMAC_02471	NHYAPSAISR[Label:13C(6)15N(4) (C-term R)]	NHYAPSAISR	heavy	9.68	4420691968
QExactiveHF02_08415_DS1-1.raw	SMAC_02471	NHYAPSAISR[Label:13C(6)15N(4) (C-term R)]	NHYAPSAISR	heavy	9.62	17812529152
QExactiveHF02_08416_DS1-2.raw	SMAC_02471	NHYAPSAISR[Label:13C(6)15N(4) (C-term R)]	NHYAPSAISR	heavy	9.62	19218046976
QExactiveHF02_08417_DS1-3.raw	SMAC_02471	NHYAPSAISR[Label:13C(6)15N(4) (C-term R)]	NHYAPSAISR	heavy	9.67	14808369152
QExactiveHF02_08418_DS0-1.raw	SMAC_02471	NHYAPSAISR[Label:13C(6)15N(4) (C-term R)]	NHYAPSAISR	heavy	9.68	13791325
QExactiveHF02_08419_DS0-2.raw	SMAC_02471	NHYAPSAISR[Label:13C(6)15N(4) (C-term R)]	NHYAPSAISR	heavy	9.66	9930396
QExactiveHF02_08420_DS0-3.raw	SMAC_02471	NHYAPSAISR[Label:13C(6)15N(4) (C-term R)]	NHYAPSAISR	heavy	9.68	8470197
QExactiveHF02_08391_background_1.raw	SMAC_02471	LRHEVPRSPDEAK	LRHEVPRSPDEAK	light	0.79	11696
QExactiveHF02_08392_background_2.raw	SMAC_02471	LRHEVPRSPDEAK	LRHEVPRSPDEAK	light	#N/A	0
QExactiveHF02_08393_background_3.raw	SMAC_02471	LRHEVPRSPDEAK	LRHEVPRSPDEAK	light	0.72	52171
QExactiveHF02_08394_DS8-1.raw	SMAC_02471	LRHEVPRSPDEAK	LRHEVPRSPDEAK	light	0.78	29125
QExactiveHF02_08395_DS8-2.raw	SMAC_02471	LRHEVPRSPDEAK	LRHEVPRSPDEAK	light	0.76	0
QExactiveHF02_08396_DS8-3.raw	SMAC_02471	LRHEVPRSPDEAK	LRHEVPRSPDEAK	light	#N/A	0
QExactiveHF02_08400_DS6-1.raw	SMAC_02471	LRHEVPRSPDEAK	LRHEVPRSPDEAK	light	0.74	0
QExactiveHF02_08401_DS6-2.raw	SMAC_02471	LRHEVPRSPDEAK	LRHEVPRSPDEAK	light	0.82	0
QExactiveHF02_08402_DS6-3.raw	SMAC_02471	LRHEVPRSPDEAK	LRHEVPRSPDEAK	light	0.77	25280
QExactiveHF02_08397_DS7-1.raw	SMAC_02471	LRHEVPRSPDEAK	LRHEVPRSPDEAK	light	0.75	75371
QExactiveHF02_08398_DS7-2.raw	SMAC_02471	LRHEVPRSPDEAK	LRHEVPRSPDEAK	light	0.73	0
QExactiveHF02_08399_DS7-3.raw	SMAC_02471	LRHEVPRSPDEAK	LRHEVPRSPDEAK	light	0.73	100828
QExactiveHF02_08403_DS5-1.raw	SMAC_02471	LRHEVPRSPDEAK	LRHEVPRSPDEAK	light	0.72	180223
QExactiveHF02_08404_DS5-2.raw	SMAC_02471	LRHEVPRSPDEAK	LRHEVPRSPDEAK	light	0.69	176912
QExactiveHF02_08405_DS5-3.raw	SMAC_02471	LRHEVPRSPDEAK	LRHEVPRSPDEAK	light	0.8	0
QExactiveHF02_08406_DS4-1.raw	SMAC_02471	LRHEVPRSPDEAK	LRHEVPRSPDEAK	light	0.74	415378
QExactiveHF02_08407_DS4-2.raw	SMAC_02471	LRHEVPRSPDEAK	LRHEVPRSPDEAK	light	0.74	0
QExactiveHF02_08408_DS4-3.raw	SMAC_02471	LRHEVPRSPDEAK	LRHEVPRSPDEAK	light	0.78	41224
QExactiveHF02_08409_DS3-1.raw	SMAC_02471	LRHEVPRSPDEAK	LRHEVPRSPDEAK	light	0.72	2801666
QExactiveHF02_08410_DS3-2.raw	SMAC_02471	LRHEVPRSPDEAK	LRHEVPRSPDEAK	light	0.79	17695
QExactiveHF02_08411_DS3-3.raw	SMAC_02471	LRHEVPRSPDEAK	LRHEVPRSPDEAK	light	0.77	2239573
QExactiveHF02_08412_DS2-1.raw	SMAC_02471	LRHEVPRSPDEAK	LRHEVPRSPDEAK	light	0.76	0
QExactiveHF02_08413_DS2-2.raw	SMAC_02471	LRHEVPRSPDEAK	LRHEVPRSPDEAK	light	0.8	6598952
QExactiveHF02_08414_DS2-3.raw	SMAC_02471	LRHEVPRSPDEAK	LRHEVPRSPDEAK	light	0.79	8307840
QExactiveHF02_08415_DS1-1.raw	SMAC_02471	LRHEVPRSPDEAK	LRHEVPRSPDEAK	light	0.72	24044044
QExactiveHF02_08416_DS1-2.raw	SMAC_02471	LRHEVPRSPDEAK	LRHEVPRSPDEAK	light	0.72	21188100
QExactiveHF02_08417_DS1-3.raw	SMAC_02471	LRHEVPRSPDEAK	LRHEVPRSPDEAK	light	0.73	34980948
QExactiveHF02_08418_DS0-1.raw	SMAC_02471	LRHEVPRSPDEAK	LRHEVPRSPDEAK	light	0.74	158817
QExactiveHF02_08419_DS0-2.raw	SMAC_02471	LRHEVPRSPDEAK	LRHEVPRSPDEAK	light	0.8	30678
QExactiveHF02_08420_DS0-3.raw	SMAC_02471	LRHEVPRSPDEAK	LRHEVPRSPDEAK	light	0.78	69770
QExactiveHF02_08391_background_1.raw	SMAC_02471	LRHEVPRSPDEAK[Label:13C(6)15N(2) (C-term K)]	LRHEVPRSPDEAK	heavy	0.79	994972
QExactiveHF02_08392_background_2.raw	SMAC_02471	LRHEVPRSPDEAK[Label:13C(6)15N(2) (C-term K)]	LRHEVPRSPDEAK	heavy	#N/A	0
QExactiveHF02_08393_background_3.raw	SMAC_02471	LRHEVPRSPDEAK[Label:13C(6)15N(2) (C-term K)]	LRHEVPRSPDEAK	heavy	0.72	3781654
QExactiveHF02_08394_DS8-1.raw	SMAC_02471	LRHEVPRSPDEAK[Label:13C(6)15N(2) (C-term K)]	LRHEVPRSPDEAK	heavy	0.78	5468330
QExactiveHF02_08395_DS8-2.raw	SMAC_02471	LRHEVPRSPDEAK[Label:13C(6)15N(2) (C-term K)]	LRHEVPRSPDEAK	heavy	0.76	16441
QExactiveHF02_08396_DS8-3.raw	SMAC_02471	LRHEVPRSPDEAK[Label:13C(6)15N(2) (C-term K)]	LRHEVPRSPDEAK	heavy	#N/A	0
QExactiveHF02_08400_DS6-1.raw	SMAC_02471	LRHEVPRSPDEAK[Label:13C(6)15N(2) (C-term K)]	LRHEVPRSPDEAK	heavy	0.74	14665
QExactiveHF02_08401_DS6-2.raw	SMAC_02471	LRHEVPRSPDEAK[Label:13C(6)15N(2) (C-term K)]	LRHEVPRSPDEAK	heavy	0.82	2233165
QExactiveHF02_08402_DS6-3.raw	SMAC_02471	LRHEVPRSPDEAK[Label:13C(6)15N(2) (C-term K)]	LRHEVPRSPDEAK	heavy	0.77	12320386
QExactiveHF02_08397_DS7-1.raw	SMAC_02471	LRHEVPRSPDEAK[Label:13C(6)15N(2) (C-term K)]	LRHEVPRSPDEAK	heavy	0.75	29360808
QExactiveHF02_08398_DS7-2.raw	SMAC_02471	LRHEVPRSPDEAK[Label:13C(6)15N(2) (C-term K)]	LRHEVPRSPDEAK	heavy	0.73	45489
QExactiveHF02_08399_DS7-3.raw	SMAC_02471	LRHEVPRSPDEAK[Label:13C(6)15N(2) (C-term K)]	LRHEVPRSPDEAK	heavy	0.73	24401862
QExactiveHF02_08403_DS5-1.raw	SMAC_02471	LRHEVPRSPDEAK[Label:13C(6)15N(2) (C-term K)]	LRHEVPRSPDEAK	heavy	0.72	64112664
QExactiveHF02_08404_DS5-2.raw	SMAC_02471	LRHEVPRSPDEAK[Label:13C(6)15N(2) (C-term K)]	LRHEVPRSPDEAK	heavy	0.69	69675696
QExactiveHF02_08405_DS5-3.raw	SMAC_02471	LRHEVPRSPDEAK[Label:13C(6)15N(2) (C-term K)]	LRHEVPRSPDEAK	heavy	0.8	35546700
QExactiveHF02_08406_DS4-1.raw	SMAC_02471	LRHEVPRSPDEAK[Label:13C(6)15N(2) (C-term K)]	LRHEVPRSPDEAK	heavy	0.74	272336672
QExactiveHF02_08407_DS4-2.raw	SMAC_02471	LRHEVPRSPDEAK[Label:13C(6)15N(2) (C-term K)]	LRHEVPRSPDEAK	heavy	0.74	1837470
QExactiveHF02_08408_DS4-3.raw	SMAC_02471	LRHEVPRSPDEAK[Label:13C(6)15N(2) (C-term K)]	LRHEVPRSPDEAK	heavy	0.78	65169928
QExactiveHF02_08409_DS3-1.raw	SMAC_02471	LRHEVPRSPDEAK[Label:13C(6)15N(2) (C-term K)]	LRHEVPRSPDEAK	heavy	0.72	1434038528
QExactiveHF02_08410_DS3-2.raw	SMAC_02471	LRHEVPRSPDEAK[Label:13C(6)15N(2) (C-term K)]	LRHEVPRSPDEAK	heavy	0.79	93859808
QExactiveHF02_08411_DS3-3.raw	SMAC_02471	LRHEVPRSPDEAK[Label:13C(6)15N(2) (C-term K)]	LRHEVPRSPDEAK	heavy	0.77	1561443840
QExactiveHF02_08412_DS2-1.raw	SMAC_02471	LRHEVPRSPDEAK[Label:13C(6)15N(2) (C-term K)]	LRHEVPRSPDEAK	heavy	0.76	33780496
QExactiveHF02_08413_DS2-2.raw	SMAC_02471	LRHEVPRSPDEAK[Label:13C(6)15N(2) (C-term K)]	LRHEVPRSPDEAK	heavy	0.8	3930819072
QExactiveHF02_08414_DS2-3.raw	SMAC_02471	LRHEVPRSPDEAK[Label:13C(6)15N(2) (C-term K)]	LRHEVPRSPDEAK	heavy	0.79	3969910272
QExactiveHF02_08415_DS1-1.raw	SMAC_02471	LRHEVPRSPDEAK[Label:13C(6)15N(2) (C-term K)]	LRHEVPRSPDEAK	heavy	0.72	14957640704
QExactiveHF02_08416_DS1-2.raw	SMAC_02471	LRHEVPRSPDEAK[Label:13C(6)15N(2) (C-term K)]	LRHEVPRSPDEAK	heavy	0.72	13791593472
QExactiveHF02_08417_DS1-3.raw	SMAC_02471	LRHEVPRSPDEAK[Label:13C(6)15N(2) (C-term K)]	LRHEVPRSPDEAK	heavy	0.73	17772279808
QExactiveHF02_08418_DS0-1.raw	SMAC_02471	LRHEVPRSPDEAK[Label:13C(6)15N(2) (C-term K)]	LRHEVPRSPDEAK	heavy	0.74	18190340
QExactiveHF02_08419_DS0-2.raw	SMAC_02471	LRHEVPRSPDEAK[Label:13C(6)15N(2) (C-term K)]	LRHEVPRSPDEAK	heavy	0.8	6080912
QExactiveHF02_08420_DS0-3.raw	SMAC_02471	LRHEVPRSPDEAK[Label:13C(6)15N(2) (C-term K)]	LRHEVPRSPDEAK	heavy	0.78	5055424
QExactiveHF02_08391_background_1.raw	SMAC_02471	LPSIGEATQDNR	LPSIGEATQDNR	light	44.24	498690
QExactiveHF02_08392_background_2.raw	SMAC_02471	LPSIGEATQDNR	LPSIGEATQDNR	light	44.11	701645
QExactiveHF02_08393_background_3.raw	SMAC_02471	LPSIGEATQDNR	LPSIGEATQDNR	light	43.92	742567
QExactiveHF02_08394_DS8-1.raw	SMAC_02471	LPSIGEATQDNR	LPSIGEATQDNR	light	44.16	838302
QExactiveHF02_08395_DS8-2.raw	SMAC_02471	LPSIGEATQDNR	LPSIGEATQDNR	light	44.41	638163
QExactiveHF02_08396_DS8-3.raw	SMAC_02471	LPSIGEATQDNR	LPSIGEATQDNR	light	44.55	659292
QExactiveHF02_08400_DS6-1.raw	SMAC_02471	LPSIGEATQDNR	LPSIGEATQDNR	light	44.58	773280
QExactiveHF02_08401_DS6-2.raw	SMAC_02471	LPSIGEATQDNR	LPSIGEATQDNR	light	44.47	721709
QExactiveHF02_08402_DS6-3.raw	SMAC_02471	LPSIGEATQDNR	LPSIGEATQDNR	light	44.47	681589
QExactiveHF02_08397_DS7-1.raw	SMAC_02471	LPSIGEATQDNR	LPSIGEATQDNR	light	44.67	596825
QExactiveHF02_08398_DS7-2.raw	SMAC_02471	LPSIGEATQDNR	LPSIGEATQDNR	light	44.54	719551
QExactiveHF02_08399_DS7-3.raw	SMAC_02471	LPSIGEATQDNR	LPSIGEATQDNR	light	44.5	737515
QExactiveHF02_08403_DS5-1.raw	SMAC_02471	LPSIGEATQDNR	LPSIGEATQDNR	light	44.55	550412
QExactiveHF02_08404_DS5-2.raw	SMAC_02471	LPSIGEATQDNR	LPSIGEATQDNR	light	44.68	587159
QExactiveHF02_08405_DS5-3.raw	SMAC_02471	LPSIGEATQDNR	LPSIGEATQDNR	light	44.87	528462
QExactiveHF02_08406_DS4-1.raw	SMAC_02471	LPSIGEATQDNR	LPSIGEATQDNR	light	44.78	482230
QExactiveHF02_08407_DS4-2.raw	SMAC_02471	LPSIGEATQDNR	LPSIGEATQDNR	light	44.84	613985
QExactiveHF02_08408_DS4-3.raw	SMAC_02471	LPSIGEATQDNR	LPSIGEATQDNR	light	44.73	782572
QExactiveHF02_08409_DS3-1.raw	SMAC_02471	LPSIGEATQDNR	LPSIGEATQDNR	light	44.73	687906
QExactiveHF02_08410_DS3-2.raw	SMAC_02471	LPSIGEATQDNR	LPSIGEATQDNR	light	44.72	744124
QExactiveHF02_08411_DS3-3.raw	SMAC_02471	LPSIGEATQDNR	LPSIGEATQDNR	light	44.75	664048
QExactiveHF02_08412_DS2-1.raw	SMAC_02471	LPSIGEATQDNR	LPSIGEATQDNR	light	45.03	623866
QExactiveHF02_08413_DS2-2.raw	SMAC_02471	LPSIGEATQDNR	LPSIGEATQDNR	light	45	572212
QExactiveHF02_08414_DS2-3.raw	SMAC_02471	LPSIGEATQDNR	LPSIGEATQDNR	light	45.01	660014
QExactiveHF02_08415_DS1-1.raw	SMAC_02471	LPSIGEATQDNR	LPSIGEATQDNR	light	44.82	939094
QExactiveHF02_08416_DS1-2.raw	SMAC_02471	LPSIGEATQDNR	LPSIGEATQDNR	light	44.83	807875
QExactiveHF02_08417_DS1-3.raw	SMAC_02471	LPSIGEATQDNR	LPSIGEATQDNR	light	44.72	1031548
QExactiveHF02_08418_DS0-1.raw	SMAC_02471	LPSIGEATQDNR	LPSIGEATQDNR	light	44.61	483106
QExactiveHF02_08419_DS0-2.raw	SMAC_02471	LPSIGEATQDNR	LPSIGEATQDNR	light	44.73	399849
QExactiveHF02_08420_DS0-3.raw	SMAC_02471	LPSIGEATQDNR	LPSIGEATQDNR	light	44.88	493925
QExactiveHF02_08391_background_1.raw	SMAC_02471	LPSIGEATQDNR[Label:13C(6)15N(4) (C-term R)]	LPSIGEATQDNR	heavy	44.24	571002
QExactiveHF02_08392_background_2.raw	SMAC_02471	LPSIGEATQDNR[Label:13C(6)15N(4) (C-term R)]	LPSIGEATQDNR	heavy	44.11	908515
QExactiveHF02_08393_background_3.raw	SMAC_02471	LPSIGEATQDNR[Label:13C(6)15N(4) (C-term R)]	LPSIGEATQDNR	heavy	43.92	1024993
QExactiveHF02_08394_DS8-1.raw	SMAC_02471	LPSIGEATQDNR[Label:13C(6)15N(4) (C-term R)]	LPSIGEATQDNR	heavy	44.16	5783622
QExactiveHF02_08395_DS8-2.raw	SMAC_02471	LPSIGEATQDNR[Label:13C(6)15N(4) (C-term R)]	LPSIGEATQDNR	heavy	44.41	4955953
QExactiveHF02_08396_DS8-3.raw	SMAC_02471	LPSIGEATQDNR[Label:13C(6)15N(4) (C-term R)]	LPSIGEATQDNR	heavy	44.55	4978321
QExactiveHF02_08400_DS6-1.raw	SMAC_02471	LPSIGEATQDNR[Label:13C(6)15N(4) (C-term R)]	LPSIGEATQDNR	heavy	44.58	9189268
QExactiveHF02_08401_DS6-2.raw	SMAC_02471	LPSIGEATQDNR[Label:13C(6)15N(4) (C-term R)]	LPSIGEATQDNR	heavy	44.47	9836637
QExactiveHF02_08402_DS6-3.raw	SMAC_02471	LPSIGEATQDNR[Label:13C(6)15N(4) (C-term R)]	LPSIGEATQDNR	heavy	44.47	10072432
QExactiveHF02_08397_DS7-1.raw	SMAC_02471	LPSIGEATQDNR[Label:13C(6)15N(4) (C-term R)]	LPSIGEATQDNR	heavy	44.67	14787510
QExactiveHF02_08398_DS7-2.raw	SMAC_02471	LPSIGEATQDNR[Label:13C(6)15N(4) (C-term R)]	LPSIGEATQDNR	heavy	44.54	15728606
QExactiveHF02_08399_DS7-3.raw	SMAC_02471	LPSIGEATQDNR[Label:13C(6)15N(4) (C-term R)]	LPSIGEATQDNR	heavy	44.5	15746150
QExactiveHF02_08403_DS5-1.raw	SMAC_02471	LPSIGEATQDNR[Label:13C(6)15N(4) (C-term R)]	LPSIGEATQDNR	heavy	44.55	43008076
QExactiveHF02_08404_DS5-2.raw	SMAC_02471	LPSIGEATQDNR[Label:13C(6)15N(4) (C-term R)]	LPSIGEATQDNR	heavy	44.68	42661020
QExactiveHF02_08405_DS5-3.raw	SMAC_02471	LPSIGEATQDNR[Label:13C(6)15N(4) (C-term R)]	LPSIGEATQDNR	heavy	44.87	40690644
QExactiveHF02_08406_DS4-1.raw	SMAC_02471	LPSIGEATQDNR[Label:13C(6)15N(4) (C-term R)]	LPSIGEATQDNR	heavy	44.78	174373792
QExactiveHF02_08407_DS4-2.raw	SMAC_02471	LPSIGEATQDNR[Label:13C(6)15N(4) (C-term R)]	LPSIGEATQDNR	heavy	44.84	198224608
QExactiveHF02_08408_DS4-3.raw	SMAC_02471	LPSIGEATQDNR[Label:13C(6)15N(4) (C-term R)]	LPSIGEATQDNR	heavy	44.73	204589040
QExactiveHF02_08409_DS3-1.raw	SMAC_02471	LPSIGEATQDNR[Label:13C(6)15N(4) (C-term R)]	LPSIGEATQDNR	heavy	44.73	865619840
QExactiveHF02_08410_DS3-2.raw	SMAC_02471	LPSIGEATQDNR[Label:13C(6)15N(4) (C-term R)]	LPSIGEATQDNR	heavy	44.72	929581376
QExactiveHF02_08411_DS3-3.raw	SMAC_02471	LPSIGEATQDNR[Label:13C(6)15N(4) (C-term R)]	LPSIGEATQDNR	heavy	44.75	896590848
QExactiveHF02_08412_DS2-1.raw	SMAC_02471	LPSIGEATQDNR[Label:13C(6)15N(4) (C-term R)]	LPSIGEATQDNR	heavy	45.03	2796653056
QExactiveHF02_08413_DS2-2.raw	SMAC_02471	LPSIGEATQDNR[Label:13C(6)15N(4) (C-term R)]	LPSIGEATQDNR	heavy	45	3006283520
QExactiveHF02_08414_DS2-3.raw	SMAC_02471	LPSIGEATQDNR[Label:13C(6)15N(4) (C-term R)]	LPSIGEATQDNR	heavy	45.01	3118775296
QExactiveHF02_08415_DS1-1.raw	SMAC_02471	LPSIGEATQDNR[Label:13C(6)15N(4) (C-term R)]	LPSIGEATQDNR	heavy	44.82	18191312896
QExactiveHF02_08416_DS1-2.raw	SMAC_02471	LPSIGEATQDNR[Label:13C(6)15N(4) (C-term R)]	LPSIGEATQDNR	heavy	44.83	16953432064
QExactiveHF02_08417_DS1-3.raw	SMAC_02471	LPSIGEATQDNR[Label:13C(6)15N(4) (C-term R)]	LPSIGEATQDNR	heavy	44.72	19936778240
QExactiveHF02_08418_DS0-1.raw	SMAC_02471	LPSIGEATQDNR[Label:13C(6)15N(4) (C-term R)]	LPSIGEATQDNR	heavy	44.61	1753605
QExactiveHF02_08419_DS0-2.raw	SMAC_02471	LPSIGEATQDNR[Label:13C(6)15N(4) (C-term R)]	LPSIGEATQDNR	heavy	44.73	899021
QExactiveHF02_08420_DS0-3.raw	SMAC_02471	LPSIGEATQDNR[Label:13C(6)15N(4) (C-term R)]	LPSIGEATQDNR	heavy	44.88	712428
QExactiveHF02_08391_background_1.raw	SMAC_02471	LIDFSDEQDQLSVVK	LIDFSDEQDQLSVVK	light	93.08	251407
QExactiveHF02_08392_background_2.raw	SMAC_02471	LIDFSDEQDQLSVVK	LIDFSDEQDQLSVVK	light	93.03	380157
QExactiveHF02_08393_background_3.raw	SMAC_02471	LIDFSDEQDQLSVVK	LIDFSDEQDQLSVVK	light	93.15	295984
QExactiveHF02_08394_DS8-1.raw	SMAC_02471	LIDFSDEQDQLSVVK	LIDFSDEQDQLSVVK	light	92.48	2169665
QExactiveHF02_08395_DS8-2.raw	SMAC_02471	LIDFSDEQDQLSVVK	LIDFSDEQDQLSVVK	light	92.57	1750634
QExactiveHF02_08396_DS8-3.raw	SMAC_02471	LIDFSDEQDQLSVVK	LIDFSDEQDQLSVVK	light	92.61	1645763
QExactiveHF02_08400_DS6-1.raw	SMAC_02471	LIDFSDEQDQLSVVK	LIDFSDEQDQLSVVK	light	92.7	1688998
QExactiveHF02_08401_DS6-2.raw	SMAC_02471	LIDFSDEQDQLSVVK	LIDFSDEQDQLSVVK	light	92.6	1791024
QExactiveHF02_08402_DS6-3.raw	SMAC_02471	LIDFSDEQDQLSVVK	LIDFSDEQDQLSVVK	light	92.65	1912460
QExactiveHF02_08397_DS7-1.raw	SMAC_02471	LIDFSDEQDQLSVVK	LIDFSDEQDQLSVVK	light	92.66	1460398
QExactiveHF02_08398_DS7-2.raw	SMAC_02471	LIDFSDEQDQLSVVK	LIDFSDEQDQLSVVK	light	92.65	1824770
QExactiveHF02_08399_DS7-3.raw	SMAC_02471	LIDFSDEQDQLSVVK	LIDFSDEQDQLSVVK	light	92.64	2228973
QExactiveHF02_08403_DS5-1.raw	SMAC_02471	LIDFSDEQDQLSVVK	LIDFSDEQDQLSVVK	light	92.72	1673927
QExactiveHF02_08404_DS5-2.raw	SMAC_02471	LIDFSDEQDQLSVVK	LIDFSDEQDQLSVVK	light	92.74	1719535
QExactiveHF02_08405_DS5-3.raw	SMAC_02471	LIDFSDEQDQLSVVK	LIDFSDEQDQLSVVK	light	92.79	1994416
QExactiveHF02_08406_DS4-1.raw	SMAC_02471	LIDFSDEQDQLSVVK	LIDFSDEQDQLSVVK	light	92.78	1884772
QExactiveHF02_08407_DS4-2.raw	SMAC_02471	LIDFSDEQDQLSVVK	LIDFSDEQDQLSVVK	light	92.8	2001400
QExactiveHF02_08408_DS4-3.raw	SMAC_02471	LIDFSDEQDQLSVVK	LIDFSDEQDQLSVVK	light	92.75	1828918
QExactiveHF02_08409_DS3-1.raw	SMAC_02471	LIDFSDEQDQLSVVK	LIDFSDEQDQLSVVK	light	92.76	2287491
QExactiveHF02_08410_DS3-2.raw	SMAC_02471	LIDFSDEQDQLSVVK	LIDFSDEQDQLSVVK	light	92.74	2266660
QExactiveHF02_08411_DS3-3.raw	SMAC_02471	LIDFSDEQDQLSVVK	LIDFSDEQDQLSVVK	light	92.86	1903178
QExactiveHF02_08412_DS2-1.raw	SMAC_02471	LIDFSDEQDQLSVVK	LIDFSDEQDQLSVVK	light	92.98	3294320
QExactiveHF02_08413_DS2-2.raw	SMAC_02471	LIDFSDEQDQLSVVK	LIDFSDEQDQLSVVK	light	92.93	3104702
QExactiveHF02_08414_DS2-3.raw	SMAC_02471	LIDFSDEQDQLSVVK	LIDFSDEQDQLSVVK	light	92.91	3181087
QExactiveHF02_08415_DS1-1.raw	SMAC_02471	LIDFSDEQDQLSVVK	LIDFSDEQDQLSVVK	light	92.91	12873255
QExactiveHF02_08416_DS1-2.raw	SMAC_02471	LIDFSDEQDQLSVVK	LIDFSDEQDQLSVVK	light	92.87	11986668
QExactiveHF02_08417_DS1-3.raw	SMAC_02471	LIDFSDEQDQLSVVK	LIDFSDEQDQLSVVK	light	92.8	11139733
QExactiveHF02_08418_DS0-1.raw	SMAC_02471	LIDFSDEQDQLSVVK	LIDFSDEQDQLSVVK	light	92.77	1327647
QExactiveHF02_08419_DS0-2.raw	SMAC_02471	LIDFSDEQDQLSVVK	LIDFSDEQDQLSVVK	light	92.81	1241196
QExactiveHF02_08420_DS0-3.raw	SMAC_02471	LIDFSDEQDQLSVVK	LIDFSDEQDQLSVVK	light	92.87	1282048
QExactiveHF02_08391_background_1.raw	SMAC_02471	LIDFSDEQDQLSVVK[Label:13C(6)15N(2) (C-term K)]	LIDFSDEQDQLSVVK	heavy	93.08	25201
QExactiveHF02_08392_background_2.raw	SMAC_02471	LIDFSDEQDQLSVVK[Label:13C(6)15N(2) (C-term K)]	LIDFSDEQDQLSVVK	heavy	93.03	10899
QExactiveHF02_08393_background_3.raw	SMAC_02471	LIDFSDEQDQLSVVK[Label:13C(6)15N(2) (C-term K)]	LIDFSDEQDQLSVVK	heavy	93.15	2289
QExactiveHF02_08394_DS8-1.raw	SMAC_02471	LIDFSDEQDQLSVVK[Label:13C(6)15N(2) (C-term K)]	LIDFSDEQDQLSVVK	heavy	92.48	895508
QExactiveHF02_08395_DS8-2.raw	SMAC_02471	LIDFSDEQDQLSVVK[Label:13C(6)15N(2) (C-term K)]	LIDFSDEQDQLSVVK	heavy	92.57	997525
QExactiveHF02_08396_DS8-3.raw	SMAC_02471	LIDFSDEQDQLSVVK[Label:13C(6)15N(2) (C-term K)]	LIDFSDEQDQLSVVK	heavy	92.61	964505
QExactiveHF02_08400_DS6-1.raw	SMAC_02471	LIDFSDEQDQLSVVK[Label:13C(6)15N(2) (C-term K)]	LIDFSDEQDQLSVVK	heavy	92.7	2014714
QExactiveHF02_08401_DS6-2.raw	SMAC_02471	LIDFSDEQDQLSVVK[Label:13C(6)15N(2) (C-term K)]	LIDFSDEQDQLSVVK	heavy	92.6	1609445
QExactiveHF02_08402_DS6-3.raw	SMAC_02471	LIDFSDEQDQLSVVK[Label:13C(6)15N(2) (C-term K)]	LIDFSDEQDQLSVVK	heavy	92.65	1765329
QExactiveHF02_08397_DS7-1.raw	SMAC_02471	LIDFSDEQDQLSVVK[Label:13C(6)15N(2) (C-term K)]	LIDFSDEQDQLSVVK	heavy	92.66	3753711
QExactiveHF02_08398_DS7-2.raw	SMAC_02471	LIDFSDEQDQLSVVK[Label:13C(6)15N(2) (C-term K)]	LIDFSDEQDQLSVVK	heavy	92.65	3826768
QExactiveHF02_08399_DS7-3.raw	SMAC_02471	LIDFSDEQDQLSVVK[Label:13C(6)15N(2) (C-term K)]	LIDFSDEQDQLSVVK	heavy	92.64	4660287
QExactiveHF02_08403_DS5-1.raw	SMAC_02471	LIDFSDEQDQLSVVK[Label:13C(6)15N(2) (C-term K)]	LIDFSDEQDQLSVVK	heavy	92.72	11038932
QExactiveHF02_08404_DS5-2.raw	SMAC_02471	LIDFSDEQDQLSVVK[Label:13C(6)15N(2) (C-term K)]	LIDFSDEQDQLSVVK	heavy	92.74	10884304
QExactiveHF02_08405_DS5-3.raw	SMAC_02471	LIDFSDEQDQLSVVK[Label:13C(6)15N(2) (C-term K)]	LIDFSDEQDQLSVVK	heavy	92.79	10707298
QExactiveHF02_08406_DS4-1.raw	SMAC_02471	LIDFSDEQDQLSVVK[Label:13C(6)15N(2) (C-term K)]	LIDFSDEQDQLSVVK	heavy	92.78	48641496
QExactiveHF02_08407_DS4-2.raw	SMAC_02471	LIDFSDEQDQLSVVK[Label:13C(6)15N(2) (C-term K)]	LIDFSDEQDQLSVVK	heavy	92.8	50910848
QExactiveHF02_08408_DS4-3.raw	SMAC_02471	LIDFSDEQDQLSVVK[Label:13C(6)15N(2) (C-term K)]	LIDFSDEQDQLSVVK	heavy	92.75	53558240
QExactiveHF02_08409_DS3-1.raw	SMAC_02471	LIDFSDEQDQLSVVK[Label:13C(6)15N(2) (C-term K)]	LIDFSDEQDQLSVVK	heavy	92.76	227483568
QExactiveHF02_08410_DS3-2.raw	SMAC_02471	LIDFSDEQDQLSVVK[Label:13C(6)15N(2) (C-term K)]	LIDFSDEQDQLSVVK	heavy	92.74	242716448
QExactiveHF02_08411_DS3-3.raw	SMAC_02471	LIDFSDEQDQLSVVK[Label:13C(6)15N(2) (C-term K)]	LIDFSDEQDQLSVVK	heavy	92.86	220135904
QExactiveHF02_08412_DS2-1.raw	SMAC_02471	LIDFSDEQDQLSVVK[Label:13C(6)15N(2) (C-term K)]	LIDFSDEQDQLSVVK	heavy	92.98	883176576
QExactiveHF02_08413_DS2-2.raw	SMAC_02471	LIDFSDEQDQLSVVK[Label:13C(6)15N(2) (C-term K)]	LIDFSDEQDQLSVVK	heavy	92.93	841730944
QExactiveHF02_08414_DS2-3.raw	SMAC_02471	LIDFSDEQDQLSVVK[Label:13C(6)15N(2) (C-term K)]	LIDFSDEQDQLSVVK	heavy	92.91	927575936
QExactiveHF02_08415_DS1-1.raw	SMAC_02471	LIDFSDEQDQLSVVK[Label:13C(6)15N(2) (C-term K)]	LIDFSDEQDQLSVVK	heavy	92.91	6766238208
QExactiveHF02_08416_DS1-2.raw	SMAC_02471	LIDFSDEQDQLSVVK[Label:13C(6)15N(2) (C-term K)]	LIDFSDEQDQLSVVK	heavy	92.87	6353028096
QExactiveHF02_08417_DS1-3.raw	SMAC_02471	LIDFSDEQDQLSVVK[Label:13C(6)15N(2) (C-term K)]	LIDFSDEQDQLSVVK	heavy	92.8	5848246784
QExactiveHF02_08418_DS0-1.raw	SMAC_02471	LIDFSDEQDQLSVVK[Label:13C(6)15N(2) (C-term K)]	LIDFSDEQDQLSVVK	heavy	92.77	3495681
QExactiveHF02_08419_DS0-2.raw	SMAC_02471	LIDFSDEQDQLSVVK[Label:13C(6)15N(2) (C-term K)]	LIDFSDEQDQLSVVK	heavy	92.81	565480
QExactiveHF02_08420_DS0-3.raw	SMAC_02471	LIDFSDEQDQLSVVK[Label:13C(6)15N(2) (C-term K)]	LIDFSDEQDQLSVVK	heavy	92.87	365001
QExactiveHF02_08391_background_1.raw	SMAC_02471	SVSKNDRGESIASPISSR	SVSKNDRGESIASPISSR	light	12.86	169359
QExactiveHF02_08392_background_2.raw	SMAC_02471	SVSKNDRGESIASPISSR	SVSKNDRGESIASPISSR	light	12.88	271761
QExactiveHF02_08393_background_3.raw	SMAC_02471	SVSKNDRGESIASPISSR	SVSKNDRGESIASPISSR	light	12.75	245498
QExactiveHF02_08394_DS8-1.raw	SMAC_02471	SVSKNDRGESIASPISSR	SVSKNDRGESIASPISSR	light	12.89	233590
QExactiveHF02_08395_DS8-2.raw	SMAC_02471	SVSKNDRGESIASPISSR	SVSKNDRGESIASPISSR	light	13.03	264183
QExactiveHF02_08396_DS8-3.raw	SMAC_02471	SVSKNDRGESIASPISSR	SVSKNDRGESIASPISSR	light	13.05	303904
QExactiveHF02_08400_DS6-1.raw	SMAC_02471	SVSKNDRGESIASPISSR	SVSKNDRGESIASPISSR	light	13.05	368993
QExactiveHF02_08401_DS6-2.raw	SMAC_02471	SVSKNDRGESIASPISSR	SVSKNDRGESIASPISSR	light	13	474950
QExactiveHF02_08402_DS6-3.raw	SMAC_02471	SVSKNDRGESIASPISSR	SVSKNDRGESIASPISSR	light	12.96	386631
QExactiveHF02_08397_DS7-1.raw	SMAC_02471	SVSKNDRGESIASPISSR	SVSKNDRGESIASPISSR	light	13.12	404067
QExactiveHF02_08398_DS7-2.raw	SMAC_02471	SVSKNDRGESIASPISSR	SVSKNDRGESIASPISSR	light	13.06	418665
QExactiveHF02_08399_DS7-3.raw	SMAC_02471	SVSKNDRGESIASPISSR	SVSKNDRGESIASPISSR	light	13	477762
QExactiveHF02_08403_DS5-1.raw	SMAC_02471	SVSKNDRGESIASPISSR	SVSKNDRGESIASPISSR	light	13.09	463261
QExactiveHF02_08404_DS5-2.raw	SMAC_02471	SVSKNDRGESIASPISSR	SVSKNDRGESIASPISSR	light	13.13	295067
QExactiveHF02_08405_DS5-3.raw	SMAC_02471	SVSKNDRGESIASPISSR	SVSKNDRGESIASPISSR	light	13.21	370133
QExactiveHF02_08406_DS4-1.raw	SMAC_02471	SVSKNDRGESIASPISSR	SVSKNDRGESIASPISSR	light	13.08	276706
QExactiveHF02_08407_DS4-2.raw	SMAC_02471	SVSKNDRGESIASPISSR	SVSKNDRGESIASPISSR	light	13.23	222822
QExactiveHF02_08408_DS4-3.raw	SMAC_02471	SVSKNDRGESIASPISSR	SVSKNDRGESIASPISSR	light	13.16	276511
QExactiveHF02_08409_DS3-1.raw	SMAC_02471	SVSKNDRGESIASPISSR	SVSKNDRGESIASPISSR	light	13.13	265869
QExactiveHF02_08410_DS3-2.raw	SMAC_02471	SVSKNDRGESIASPISSR	SVSKNDRGESIASPISSR	light	13.08	238200
QExactiveHF02_08411_DS3-3.raw	SMAC_02471	SVSKNDRGESIASPISSR	SVSKNDRGESIASPISSR	light	13.18	340103
QExactiveHF02_08412_DS2-1.raw	SMAC_02471	SVSKNDRGESIASPISSR	SVSKNDRGESIASPISSR	light	13.22	311220
QExactiveHF02_08413_DS2-2.raw	SMAC_02471	SVSKNDRGESIASPISSR	SVSKNDRGESIASPISSR	light	13.32	257704
QExactiveHF02_08414_DS2-3.raw	SMAC_02471	SVSKNDRGESIASPISSR	SVSKNDRGESIASPISSR	light	13.24	385403
QExactiveHF02_08415_DS1-1.raw	SMAC_02471	SVSKNDRGESIASPISSR	SVSKNDRGESIASPISSR	light	13.16	281926
QExactiveHF02_08416_DS1-2.raw	SMAC_02471	SVSKNDRGESIASPISSR	SVSKNDRGESIASPISSR	light	13.2	313875
QExactiveHF02_08417_DS1-3.raw	SMAC_02471	SVSKNDRGESIASPISSR	SVSKNDRGESIASPISSR	light	13.13	266255
QExactiveHF02_08418_DS0-1.raw	SMAC_02471	SVSKNDRGESIASPISSR	SVSKNDRGESIASPISSR	light	13.12	221333
QExactiveHF02_08419_DS0-2.raw	SMAC_02471	SVSKNDRGESIASPISSR	SVSKNDRGESIASPISSR	light	13.09	9715
QExactiveHF02_08420_DS0-3.raw	SMAC_02471	SVSKNDRGESIASPISSR	SVSKNDRGESIASPISSR	light	13.13	187792
QExactiveHF02_08391_background_1.raw	SMAC_02471	SVSKNDRGESIASPISSR[Label:13C(6)15N(4) (C-term R)]	SVSKNDRGESIASPISSR	heavy	12.86	103758
QExactiveHF02_08392_background_2.raw	SMAC_02471	SVSKNDRGESIASPISSR[Label:13C(6)15N(4) (C-term R)]	SVSKNDRGESIASPISSR	heavy	12.88	338091
QExactiveHF02_08393_background_3.raw	SMAC_02471	SVSKNDRGESIASPISSR[Label:13C(6)15N(4) (C-term R)]	SVSKNDRGESIASPISSR	heavy	12.75	261619
QExactiveHF02_08394_DS8-1.raw	SMAC_02471	SVSKNDRGESIASPISSR[Label:13C(6)15N(4) (C-term R)]	SVSKNDRGESIASPISSR	heavy	12.89	1042918
QExactiveHF02_08395_DS8-2.raw	SMAC_02471	SVSKNDRGESIASPISSR[Label:13C(6)15N(4) (C-term R)]	SVSKNDRGESIASPISSR	heavy	13.03	1059099
QExactiveHF02_08396_DS8-3.raw	SMAC_02471	SVSKNDRGESIASPISSR[Label:13C(6)15N(4) (C-term R)]	SVSKNDRGESIASPISSR	heavy	13.05	1088286
QExactiveHF02_08400_DS6-1.raw	SMAC_02471	SVSKNDRGESIASPISSR[Label:13C(6)15N(4) (C-term R)]	SVSKNDRGESIASPISSR	heavy	13.05	2333563
QExactiveHF02_08401_DS6-2.raw	SMAC_02471	SVSKNDRGESIASPISSR[Label:13C(6)15N(4) (C-term R)]	SVSKNDRGESIASPISSR	heavy	13	2292818
QExactiveHF02_08402_DS6-3.raw	SMAC_02471	SVSKNDRGESIASPISSR[Label:13C(6)15N(4) (C-term R)]	SVSKNDRGESIASPISSR	heavy	12.96	2318950
QExactiveHF02_08397_DS7-1.raw	SMAC_02471	SVSKNDRGESIASPISSR[Label:13C(6)15N(4) (C-term R)]	SVSKNDRGESIASPISSR	heavy	13.12	4517282
QExactiveHF02_08398_DS7-2.raw	SMAC_02471	SVSKNDRGESIASPISSR[Label:13C(6)15N(4) (C-term R)]	SVSKNDRGESIASPISSR	heavy	13.06	4571373
QExactiveHF02_08399_DS7-3.raw	SMAC_02471	SVSKNDRGESIASPISSR[Label:13C(6)15N(4) (C-term R)]	SVSKNDRGESIASPISSR	heavy	13	4537980
QExactiveHF02_08403_DS5-1.raw	SMAC_02471	SVSKNDRGESIASPISSR[Label:13C(6)15N(4) (C-term R)]	SVSKNDRGESIASPISSR	heavy	13.09	10485581
QExactiveHF02_08404_DS5-2.raw	SMAC_02471	SVSKNDRGESIASPISSR[Label:13C(6)15N(4) (C-term R)]	SVSKNDRGESIASPISSR	heavy	13.13	10851672
QExactiveHF02_08405_DS5-3.raw	SMAC_02471	SVSKNDRGESIASPISSR[Label:13C(6)15N(4) (C-term R)]	SVSKNDRGESIASPISSR	heavy	13.21	10184984
QExactiveHF02_08406_DS4-1.raw	SMAC_02471	SVSKNDRGESIASPISSR[Label:13C(6)15N(4) (C-term R)]	SVSKNDRGESIASPISSR	heavy	13.08	38474864
QExactiveHF02_08407_DS4-2.raw	SMAC_02471	SVSKNDRGESIASPISSR[Label:13C(6)15N(4) (C-term R)]	SVSKNDRGESIASPISSR	heavy	13.23	42660828
QExactiveHF02_08408_DS4-3.raw	SMAC_02471	SVSKNDRGESIASPISSR[Label:13C(6)15N(4) (C-term R)]	SVSKNDRGESIASPISSR	heavy	13.16	44120248
QExactiveHF02_08409_DS3-1.raw	SMAC_02471	SVSKNDRGESIASPISSR[Label:13C(6)15N(4) (C-term R)]	SVSKNDRGESIASPISSR	heavy	13.13	183248896
QExactiveHF02_08410_DS3-2.raw	SMAC_02471	SVSKNDRGESIASPISSR[Label:13C(6)15N(4) (C-term R)]	SVSKNDRGESIASPISSR	heavy	13.08	187548512
QExactiveHF02_08411_DS3-3.raw	SMAC_02471	SVSKNDRGESIASPISSR[Label:13C(6)15N(4) (C-term R)]	SVSKNDRGESIASPISSR	heavy	13.18	196716496
QExactiveHF02_08412_DS2-1.raw	SMAC_02471	SVSKNDRGESIASPISSR[Label:13C(6)15N(4) (C-term R)]	SVSKNDRGESIASPISSR	heavy	13.22	594875776
QExactiveHF02_08413_DS2-2.raw	SMAC_02471	SVSKNDRGESIASPISSR[Label:13C(6)15N(4) (C-term R)]	SVSKNDRGESIASPISSR	heavy	13.32	629240704
QExactiveHF02_08414_DS2-3.raw	SMAC_02471	SVSKNDRGESIASPISSR[Label:13C(6)15N(4) (C-term R)]	SVSKNDRGESIASPISSR	heavy	13.24	635078272
QExactiveHF02_08415_DS1-1.raw	SMAC_02471	SVSKNDRGESIASPISSR[Label:13C(6)15N(4) (C-term R)]	SVSKNDRGESIASPISSR	heavy	13.16	2748138496
QExactiveHF02_08416_DS1-2.raw	SMAC_02471	SVSKNDRGESIASPISSR[Label:13C(6)15N(4) (C-term R)]	SVSKNDRGESIASPISSR	heavy	13.2	2934247680
QExactiveHF02_08417_DS1-3.raw	SMAC_02471	SVSKNDRGESIASPISSR[Label:13C(6)15N(4) (C-term R)]	SVSKNDRGESIASPISSR	heavy	13.13	2919656448
QExactiveHF02_08418_DS0-1.raw	SMAC_02471	SVSKNDRGESIASPISSR[Label:13C(6)15N(4) (C-term R)]	SVSKNDRGESIASPISSR	heavy	13.12	1053808
QExactiveHF02_08419_DS0-2.raw	SMAC_02471	SVSKNDRGESIASPISSR[Label:13C(6)15N(4) (C-term R)]	SVSKNDRGESIASPISSR	heavy	13.09	49999
QExactiveHF02_08420_DS0-3.raw	SMAC_02471	SVSKNDRGESIASPISSR[Label:13C(6)15N(4) (C-term R)]	SVSKNDRGESIASPISSR	heavy	13.13	490371
QExactiveHF02_08391_background_1.raw	SMAC_02471	GESIASPISSR	GESIASPISSR	light	32.7	6176827
QExactiveHF02_08392_background_2.raw	SMAC_02471	GESIASPISSR	GESIASPISSR	light	32.61	8323973
QExactiveHF02_08393_background_3.raw	SMAC_02471	GESIASPISSR	GESIASPISSR	light	32.45	11112862
QExactiveHF02_08394_DS8-1.raw	SMAC_02471	GESIASPISSR	GESIASPISSR	light	32.46	9821228
QExactiveHF02_08395_DS8-2.raw	SMAC_02471	GESIASPISSR	GESIASPISSR	light	32.7	9429007
QExactiveHF02_08396_DS8-3.raw	SMAC_02471	GESIASPISSR	GESIASPISSR	light	32.74	13032558
QExactiveHF02_08400_DS6-1.raw	SMAC_02471	GESIASPISSR	GESIASPISSR	light	32.82	17152158
QExactiveHF02_08401_DS6-2.raw	SMAC_02471	GESIASPISSR	GESIASPISSR	light	32.68	18591096
QExactiveHF02_08402_DS6-3.raw	SMAC_02471	GESIASPISSR	GESIASPISSR	light	32.66	18357176
QExactiveHF02_08397_DS7-1.raw	SMAC_02471	GESIASPISSR	GESIASPISSR	light	32.81	16945186
QExactiveHF02_08398_DS7-2.raw	SMAC_02471	GESIASPISSR	GESIASPISSR	light	32.7	18052752
QExactiveHF02_08399_DS7-3.raw	SMAC_02471	GESIASPISSR	GESIASPISSR	light	32.76	19637094
QExactiveHF02_08403_DS5-1.raw	SMAC_02471	GESIASPISSR	GESIASPISSR	light	32.73	20165756
QExactiveHF02_08404_DS5-2.raw	SMAC_02471	GESIASPISSR	GESIASPISSR	light	32.89	18598160
QExactiveHF02_08405_DS5-3.raw	SMAC_02471	GESIASPISSR	GESIASPISSR	light	32.99	21294852
QExactiveHF02_08406_DS4-1.raw	SMAC_02471	GESIASPISSR	GESIASPISSR	light	32.91	15760566
QExactiveHF02_08407_DS4-2.raw	SMAC_02471	GESIASPISSR	GESIASPISSR	light	32.96	18230736
QExactiveHF02_08408_DS4-3.raw	SMAC_02471	GESIASPISSR	GESIASPISSR	light	32.86	20224032
QExactiveHF02_08409_DS3-1.raw	SMAC_02471	GESIASPISSR	GESIASPISSR	light	32.88	15838774
QExactiveHF02_08410_DS3-2.raw	SMAC_02471	GESIASPISSR	GESIASPISSR	light	32.89	18388828
QExactiveHF02_08411_DS3-3.raw	SMAC_02471	GESIASPISSR	GESIASPISSR	light	32.96	15934066
QExactiveHF02_08412_DS2-1.raw	SMAC_02471	GESIASPISSR	GESIASPISSR	light	33.11	17662484
QExactiveHF02_08413_DS2-2.raw	SMAC_02471	GESIASPISSR	GESIASPISSR	light	33.18	18685694
QExactiveHF02_08414_DS2-3.raw	SMAC_02471	GESIASPISSR	GESIASPISSR	light	33.12	16008849
QExactiveHF02_08415_DS1-1.raw	SMAC_02471	GESIASPISSR	GESIASPISSR	light	32.97	15375122
QExactiveHF02_08416_DS1-2.raw	SMAC_02471	GESIASPISSR	GESIASPISSR	light	32.93	18313864
QExactiveHF02_08417_DS1-3.raw	SMAC_02471	GESIASPISSR	GESIASPISSR	light	32.87	16209655
QExactiveHF02_08418_DS0-1.raw	SMAC_02471	GESIASPISSR	GESIASPISSR	light	32.79	15052050
QExactiveHF02_08419_DS0-2.raw	SMAC_02471	GESIASPISSR	GESIASPISSR	light	32.81	3810448
QExactiveHF02_08420_DS0-3.raw	SMAC_02471	GESIASPISSR	GESIASPISSR	light	33.08	42554
QExactiveHF02_08391_background_1.raw	SMAC_02471	GESIASPISSR[Label:13C(6)15N(4) (C-term R)]	GESIASPISSR	heavy	32.7	964681
QExactiveHF02_08392_background_2.raw	SMAC_02471	GESIASPISSR[Label:13C(6)15N(4) (C-term R)]	GESIASPISSR	heavy	32.61	957293
QExactiveHF02_08393_background_3.raw	SMAC_02471	GESIASPISSR[Label:13C(6)15N(4) (C-term R)]	GESIASPISSR	heavy	32.45	454598
QExactiveHF02_08394_DS8-1.raw	SMAC_02471	GESIASPISSR[Label:13C(6)15N(4) (C-term R)]	GESIASPISSR	heavy	32.46	3728035
QExactiveHF02_08395_DS8-2.raw	SMAC_02471	GESIASPISSR[Label:13C(6)15N(4) (C-term R)]	GESIASPISSR	heavy	32.7	3605501
QExactiveHF02_08396_DS8-3.raw	SMAC_02471	GESIASPISSR[Label:13C(6)15N(4) (C-term R)]	GESIASPISSR	heavy	32.74	2398749
QExactiveHF02_08400_DS6-1.raw	SMAC_02471	GESIASPISSR[Label:13C(6)15N(4) (C-term R)]	GESIASPISSR	heavy	32.82	10730979
QExactiveHF02_08401_DS6-2.raw	SMAC_02471	GESIASPISSR[Label:13C(6)15N(4) (C-term R)]	GESIASPISSR	heavy	32.68	11985329
QExactiveHF02_08402_DS6-3.raw	SMAC_02471	GESIASPISSR[Label:13C(6)15N(4) (C-term R)]	GESIASPISSR	heavy	32.66	12235706
QExactiveHF02_08397_DS7-1.raw	SMAC_02471	GESIASPISSR[Label:13C(6)15N(4) (C-term R)]	GESIASPISSR	heavy	32.81	16432312
QExactiveHF02_08398_DS7-2.raw	SMAC_02471	GESIASPISSR[Label:13C(6)15N(4) (C-term R)]	GESIASPISSR	heavy	32.7	17718154
QExactiveHF02_08399_DS7-3.raw	SMAC_02471	GESIASPISSR[Label:13C(6)15N(4) (C-term R)]	GESIASPISSR	heavy	32.76	15187918
QExactiveHF02_08403_DS5-1.raw	SMAC_02471	GESIASPISSR[Label:13C(6)15N(4) (C-term R)]	GESIASPISSR	heavy	32.73	46363176
QExactiveHF02_08404_DS5-2.raw	SMAC_02471	GESIASPISSR[Label:13C(6)15N(4) (C-term R)]	GESIASPISSR	heavy	32.89	53056756
QExactiveHF02_08405_DS5-3.raw	SMAC_02471	GESIASPISSR[Label:13C(6)15N(4) (C-term R)]	GESIASPISSR	heavy	32.99	47991852
QExactiveHF02_08406_DS4-1.raw	SMAC_02471	GESIASPISSR[Label:13C(6)15N(4) (C-term R)]	GESIASPISSR	heavy	32.91	201927280
QExactiveHF02_08407_DS4-2.raw	SMAC_02471	GESIASPISSR[Label:13C(6)15N(4) (C-term R)]	GESIASPISSR	heavy	32.96	233928656
QExactiveHF02_08408_DS4-3.raw	SMAC_02471	GESIASPISSR[Label:13C(6)15N(4) (C-term R)]	GESIASPISSR	heavy	32.86	201246848
QExactiveHF02_08409_DS3-1.raw	SMAC_02471	GESIASPISSR[Label:13C(6)15N(4) (C-term R)]	GESIASPISSR	heavy	32.88	929347904
QExactiveHF02_08410_DS3-2.raw	SMAC_02471	GESIASPISSR[Label:13C(6)15N(4) (C-term R)]	GESIASPISSR	heavy	32.89	812895232
QExactiveHF02_08411_DS3-3.raw	SMAC_02471	GESIASPISSR[Label:13C(6)15N(4) (C-term R)]	GESIASPISSR	heavy	32.96	920131968
QExactiveHF02_08412_DS2-1.raw	SMAC_02471	GESIASPISSR[Label:13C(6)15N(4) (C-term R)]	GESIASPISSR	heavy	33.11	3253140992
QExactiveHF02_08413_DS2-2.raw	SMAC_02471	GESIASPISSR[Label:13C(6)15N(4) (C-term R)]	GESIASPISSR	heavy	33.18	3420211200
QExactiveHF02_08414_DS2-3.raw	SMAC_02471	GESIASPISSR[Label:13C(6)15N(4) (C-term R)]	GESIASPISSR	heavy	33.12	3752069120
QExactiveHF02_08415_DS1-1.raw	SMAC_02471	GESIASPISSR[Label:13C(6)15N(4) (C-term R)]	GESIASPISSR	heavy	32.97	17907351552
QExactiveHF02_08416_DS1-2.raw	SMAC_02471	GESIASPISSR[Label:13C(6)15N(4) (C-term R)]	GESIASPISSR	heavy	32.93	16012992512
QExactiveHF02_08417_DS1-3.raw	SMAC_02471	GESIASPISSR[Label:13C(6)15N(4) (C-term R)]	GESIASPISSR	heavy	32.87	18460819456
QExactiveHF02_08418_DS0-1.raw	SMAC_02471	GESIASPISSR[Label:13C(6)15N(4) (C-term R)]	GESIASPISSR	heavy	32.79	2338149
QExactiveHF02_08419_DS0-2.raw	SMAC_02471	GESIASPISSR[Label:13C(6)15N(4) (C-term R)]	GESIASPISSR	heavy	32.81	401921
QExactiveHF02_08420_DS0-3.raw	SMAC_02471	GESIASPISSR[Label:13C(6)15N(4) (C-term R)]	GESIASPISSR	heavy	33.08	24334
QExactiveHF02_08391_background_1.raw	SMAC_02471	RPSAPPILHPDELTPAR	RPSAPPILHPDELTPAR	light	59.59	20478298
QExactiveHF02_08392_background_2.raw	SMAC_02471	RPSAPPILHPDELTPAR	RPSAPPILHPDELTPAR	light	59.6	24146482
QExactiveHF02_08393_background_3.raw	SMAC_02471	RPSAPPILHPDELTPAR	RPSAPPILHPDELTPAR	light	59.51	21498684
QExactiveHF02_08394_DS8-1.raw	SMAC_02471	RPSAPPILHPDELTPAR	RPSAPPILHPDELTPAR	light	59.6	23115224
QExactiveHF02_08395_DS8-2.raw	SMAC_02471	RPSAPPILHPDELTPAR	RPSAPPILHPDELTPAR	light	59.73	21997558
QExactiveHF02_08396_DS8-3.raw	SMAC_02471	RPSAPPILHPDELTPAR	RPSAPPILHPDELTPAR	light	59.68	22413346
QExactiveHF02_08400_DS6-1.raw	SMAC_02471	RPSAPPILHPDELTPAR	RPSAPPILHPDELTPAR	light	59.89	20021854
QExactiveHF02_08401_DS6-2.raw	SMAC_02471	RPSAPPILHPDELTPAR	RPSAPPILHPDELTPAR	light	59.81	22032372
QExactiveHF02_08402_DS6-3.raw	SMAC_02471	RPSAPPILHPDELTPAR	RPSAPPILHPDELTPAR	light	59.86	20678828
QExactiveHF02_08397_DS7-1.raw	SMAC_02471	RPSAPPILHPDELTPAR	RPSAPPILHPDELTPAR	light	59.83	22111204
QExactiveHF02_08398_DS7-2.raw	SMAC_02471	RPSAPPILHPDELTPAR	RPSAPPILHPDELTPAR	light	59.79	24012476
QExactiveHF02_08399_DS7-3.raw	SMAC_02471	RPSAPPILHPDELTPAR	RPSAPPILHPDELTPAR	light	59.77	24342042
QExactiveHF02_08403_DS5-1.raw	SMAC_02471	RPSAPPILHPDELTPAR	RPSAPPILHPDELTPAR	light	59.81	21987544
QExactiveHF02_08404_DS5-2.raw	SMAC_02471	RPSAPPILHPDELTPAR	RPSAPPILHPDELTPAR	light	59.91	21047842
QExactiveHF02_08405_DS5-3.raw	SMAC_02471	RPSAPPILHPDELTPAR	RPSAPPILHPDELTPAR	light	60.01	23889286
QExactiveHF02_08406_DS4-1.raw	SMAC_02471	RPSAPPILHPDELTPAR	RPSAPPILHPDELTPAR	light	59.96	21617388
QExactiveHF02_08407_DS4-2.raw	SMAC_02471	RPSAPPILHPDELTPAR	RPSAPPILHPDELTPAR	light	60.02	27821490
QExactiveHF02_08408_DS4-3.raw	SMAC_02471	RPSAPPILHPDELTPAR	RPSAPPILHPDELTPAR	light	60	26206194
QExactiveHF02_08409_DS3-1.raw	SMAC_02471	RPSAPPILHPDELTPAR	RPSAPPILHPDELTPAR	light	59.97	21552722
QExactiveHF02_08410_DS3-2.raw	SMAC_02471	RPSAPPILHPDELTPAR	RPSAPPILHPDELTPAR	light	59.98	23861528
QExactiveHF02_08411_DS3-3.raw	SMAC_02471	RPSAPPILHPDELTPAR	RPSAPPILHPDELTPAR	light	60.06	26455224
QExactiveHF02_08412_DS2-1.raw	SMAC_02471	RPSAPPILHPDELTPAR	RPSAPPILHPDELTPAR	light	60.22	25057178
QExactiveHF02_08413_DS2-2.raw	SMAC_02471	RPSAPPILHPDELTPAR	RPSAPPILHPDELTPAR	light	60.16	27675602
QExactiveHF02_08414_DS2-3.raw	SMAC_02471	RPSAPPILHPDELTPAR	RPSAPPILHPDELTPAR	light	60.2	26893940
QExactiveHF02_08415_DS1-1.raw	SMAC_02471	RPSAPPILHPDELTPAR	RPSAPPILHPDELTPAR	light	60.11	23071246
QExactiveHF02_08416_DS1-2.raw	SMAC_02471	RPSAPPILHPDELTPAR	RPSAPPILHPDELTPAR	light	60.06	23669976
QExactiveHF02_08417_DS1-3.raw	SMAC_02471	RPSAPPILHPDELTPAR	RPSAPPILHPDELTPAR	light	60.05	25981146
QExactiveHF02_08418_DS0-1.raw	SMAC_02471	RPSAPPILHPDELTPAR	RPSAPPILHPDELTPAR	light	60.08	19069396
QExactiveHF02_08419_DS0-2.raw	SMAC_02471	RPSAPPILHPDELTPAR	RPSAPPILHPDELTPAR	light	60.11	21515480
QExactiveHF02_08420_DS0-3.raw	SMAC_02471	RPSAPPILHPDELTPAR	RPSAPPILHPDELTPAR	light	60.2	19949250
QExactiveHF02_08391_background_1.raw	SMAC_02471	RPSAPPILHPDELTPAR[Label:13C(6)15N(4) (C-term R)]	RPSAPPILHPDELTPAR	heavy	59.59	2332774
QExactiveHF02_08392_background_2.raw	SMAC_02471	RPSAPPILHPDELTPAR[Label:13C(6)15N(4) (C-term R)]	RPSAPPILHPDELTPAR	heavy	59.6	2946747
QExactiveHF02_08393_background_3.raw	SMAC_02471	RPSAPPILHPDELTPAR[Label:13C(6)15N(4) (C-term R)]	RPSAPPILHPDELTPAR	heavy	59.51	2673286
QExactiveHF02_08394_DS8-1.raw	SMAC_02471	RPSAPPILHPDELTPAR[Label:13C(6)15N(4) (C-term R)]	RPSAPPILHPDELTPAR	heavy	59.6	4826155
QExactiveHF02_08395_DS8-2.raw	SMAC_02471	RPSAPPILHPDELTPAR[Label:13C(6)15N(4) (C-term R)]	RPSAPPILHPDELTPAR	heavy	59.73	4840076
QExactiveHF02_08396_DS8-3.raw	SMAC_02471	RPSAPPILHPDELTPAR[Label:13C(6)15N(4) (C-term R)]	RPSAPPILHPDELTPAR	heavy	59.68	4709126
QExactiveHF02_08400_DS6-1.raw	SMAC_02471	RPSAPPILHPDELTPAR[Label:13C(6)15N(4) (C-term R)]	RPSAPPILHPDELTPAR	heavy	59.89	5212435
QExactiveHF02_08401_DS6-2.raw	SMAC_02471	RPSAPPILHPDELTPAR[Label:13C(6)15N(4) (C-term R)]	RPSAPPILHPDELTPAR	heavy	59.81	5642195
QExactiveHF02_08402_DS6-3.raw	SMAC_02471	RPSAPPILHPDELTPAR[Label:13C(6)15N(4) (C-term R)]	RPSAPPILHPDELTPAR	heavy	59.86	5020860
QExactiveHF02_08397_DS7-1.raw	SMAC_02471	RPSAPPILHPDELTPAR[Label:13C(6)15N(4) (C-term R)]	RPSAPPILHPDELTPAR	heavy	59.83	8859136
QExactiveHF02_08398_DS7-2.raw	SMAC_02471	RPSAPPILHPDELTPAR[Label:13C(6)15N(4) (C-term R)]	RPSAPPILHPDELTPAR	heavy	59.79	9550632
QExactiveHF02_08399_DS7-3.raw	SMAC_02471	RPSAPPILHPDELTPAR[Label:13C(6)15N(4) (C-term R)]	RPSAPPILHPDELTPAR	heavy	59.77	10519571
QExactiveHF02_08403_DS5-1.raw	SMAC_02471	RPSAPPILHPDELTPAR[Label:13C(6)15N(4) (C-term R)]	RPSAPPILHPDELTPAR	heavy	59.81	19765870
QExactiveHF02_08404_DS5-2.raw	SMAC_02471	RPSAPPILHPDELTPAR[Label:13C(6)15N(4) (C-term R)]	RPSAPPILHPDELTPAR	heavy	59.91	19312944
QExactiveHF02_08405_DS5-3.raw	SMAC_02471	RPSAPPILHPDELTPAR[Label:13C(6)15N(4) (C-term R)]	RPSAPPILHPDELTPAR	heavy	60.01	21866534
QExactiveHF02_08406_DS4-1.raw	SMAC_02471	RPSAPPILHPDELTPAR[Label:13C(6)15N(4) (C-term R)]	RPSAPPILHPDELTPAR	heavy	59.96	81331632
QExactiveHF02_08407_DS4-2.raw	SMAC_02471	RPSAPPILHPDELTPAR[Label:13C(6)15N(4) (C-term R)]	RPSAPPILHPDELTPAR	heavy	60.02	106097624
QExactiveHF02_08408_DS4-3.raw	SMAC_02471	RPSAPPILHPDELTPAR[Label:13C(6)15N(4) (C-term R)]	RPSAPPILHPDELTPAR	heavy	60	98250384
QExactiveHF02_08409_DS3-1.raw	SMAC_02471	RPSAPPILHPDELTPAR[Label:13C(6)15N(4) (C-term R)]	RPSAPPILHPDELTPAR	heavy	59.97	383057216
QExactiveHF02_08410_DS3-2.raw	SMAC_02471	RPSAPPILHPDELTPAR[Label:13C(6)15N(4) (C-term R)]	RPSAPPILHPDELTPAR	heavy	59.98	413710912
QExactiveHF02_08411_DS3-3.raw	SMAC_02471	RPSAPPILHPDELTPAR[Label:13C(6)15N(4) (C-term R)]	RPSAPPILHPDELTPAR	heavy	60.06	446373568
QExactiveHF02_08412_DS2-1.raw	SMAC_02471	RPSAPPILHPDELTPAR[Label:13C(6)15N(4) (C-term R)]	RPSAPPILHPDELTPAR	heavy	60.22	1636783872
QExactiveHF02_08413_DS2-2.raw	SMAC_02471	RPSAPPILHPDELTPAR[Label:13C(6)15N(4) (C-term R)]	RPSAPPILHPDELTPAR	heavy	60.16	1921553408
QExactiveHF02_08414_DS2-3.raw	SMAC_02471	RPSAPPILHPDELTPAR[Label:13C(6)15N(4) (C-term R)]	RPSAPPILHPDELTPAR	heavy	60.2	1754800640
QExactiveHF02_08415_DS1-1.raw	SMAC_02471	RPSAPPILHPDELTPAR[Label:13C(6)15N(4) (C-term R)]	RPSAPPILHPDELTPAR	heavy	60.11	8514317312
QExactiveHF02_08416_DS1-2.raw	SMAC_02471	RPSAPPILHPDELTPAR[Label:13C(6)15N(4) (C-term R)]	RPSAPPILHPDELTPAR	heavy	60.06	8241113600
QExactiveHF02_08417_DS1-3.raw	SMAC_02471	RPSAPPILHPDELTPAR[Label:13C(6)15N(4) (C-term R)]	RPSAPPILHPDELTPAR	heavy	60.05	8688990208
QExactiveHF02_08418_DS0-1.raw	SMAC_02471	RPSAPPILHPDELTPAR[Label:13C(6)15N(4) (C-term R)]	RPSAPPILHPDELTPAR	heavy	60.08	5515844
QExactiveHF02_08419_DS0-2.raw	SMAC_02471	RPSAPPILHPDELTPAR[Label:13C(6)15N(4) (C-term R)]	RPSAPPILHPDELTPAR	heavy	60.11	3921581
QExactiveHF02_08420_DS0-3.raw	SMAC_02471	RPSAPPILHPDELTPAR[Label:13C(6)15N(4) (C-term R)]	RPSAPPILHPDELTPAR	heavy	60.2	3321843
QExactiveHF02_08391_background_1.raw	SMAC_02471	GPSIGLPATPK	GPSIGLPATPK	light	60.21	6587088
QExactiveHF02_08392_background_2.raw	SMAC_02471	GPSIGLPATPK	GPSIGLPATPK	light	60.21	8000161
QExactiveHF02_08393_background_3.raw	SMAC_02471	GPSIGLPATPK	GPSIGLPATPK	light	60.12	6756574
QExactiveHF02_08394_DS8-1.raw	SMAC_02471	GPSIGLPATPK	GPSIGLPATPK	light	60.21	8098345
QExactiveHF02_08395_DS8-2.raw	SMAC_02471	GPSIGLPATPK	GPSIGLPATPK	light	60.33	7581398
QExactiveHF02_08396_DS8-3.raw	SMAC_02471	GPSIGLPATPK	GPSIGLPATPK	light	60.36	6968588
QExactiveHF02_08400_DS6-1.raw	SMAC_02471	GPSIGLPATPK	GPSIGLPATPK	light	60.51	8151445
QExactiveHF02_08401_DS6-2.raw	SMAC_02471	GPSIGLPATPK	GPSIGLPATPK	light	60.42	9001967
QExactiveHF02_08402_DS6-3.raw	SMAC_02471	GPSIGLPATPK	GPSIGLPATPK	light	60.42	8944729
QExactiveHF02_08397_DS7-1.raw	SMAC_02471	GPSIGLPATPK	GPSIGLPATPK	light	60.47	8577179
QExactiveHF02_08398_DS7-2.raw	SMAC_02471	GPSIGLPATPK	GPSIGLPATPK	light	60.42	9442749
QExactiveHF02_08399_DS7-3.raw	SMAC_02471	GPSIGLPATPK	GPSIGLPATPK	light	60.38	9120899
QExactiveHF02_08403_DS5-1.raw	SMAC_02471	GPSIGLPATPK	GPSIGLPATPK	light	60.41	8885755
QExactiveHF02_08404_DS5-2.raw	SMAC_02471	GPSIGLPATPK	GPSIGLPATPK	light	60.54	8841673
QExactiveHF02_08405_DS5-3.raw	SMAC_02471	GPSIGLPATPK	GPSIGLPATPK	light	60.59	8176515
QExactiveHF02_08406_DS4-1.raw	SMAC_02471	GPSIGLPATPK	GPSIGLPATPK	light	60.58	7691046
QExactiveHF02_08407_DS4-2.raw	SMAC_02471	GPSIGLPATPK	GPSIGLPATPK	light	60.6	9703932
QExactiveHF02_08408_DS4-3.raw	SMAC_02471	GPSIGLPATPK	GPSIGLPATPK	light	60.59	9200772
QExactiveHF02_08409_DS3-1.raw	SMAC_02471	GPSIGLPATPK	GPSIGLPATPK	light	60.54	7724779
QExactiveHF02_08410_DS3-2.raw	SMAC_02471	GPSIGLPATPK	GPSIGLPATPK	light	60.56	8632931
QExactiveHF02_08411_DS3-3.raw	SMAC_02471	GPSIGLPATPK	GPSIGLPATPK	light	60.61	8632314
QExactiveHF02_08412_DS2-1.raw	SMAC_02471	GPSIGLPATPK	GPSIGLPATPK	light	60.78	7627584
QExactiveHF02_08413_DS2-2.raw	SMAC_02471	GPSIGLPATPK	GPSIGLPATPK	light	60.73	7909762
QExactiveHF02_08414_DS2-3.raw	SMAC_02471	GPSIGLPATPK	GPSIGLPATPK	light	60.78	8110604
QExactiveHF02_08415_DS1-1.raw	SMAC_02471	GPSIGLPATPK	GPSIGLPATPK	light	60.67	7410728
QExactiveHF02_08416_DS1-2.raw	SMAC_02471	GPSIGLPATPK	GPSIGLPATPK	light	60.64	8302813
QExactiveHF02_08417_DS1-3.raw	SMAC_02471	GPSIGLPATPK	GPSIGLPATPK	light	60.58	9025370
QExactiveHF02_08418_DS0-1.raw	SMAC_02471	GPSIGLPATPK	GPSIGLPATPK	light	60.56	6237405
QExactiveHF02_08419_DS0-2.raw	SMAC_02471	GPSIGLPATPK	GPSIGLPATPK	light	60.64	6719841
QExactiveHF02_08420_DS0-3.raw	SMAC_02471	GPSIGLPATPK	GPSIGLPATPK	light	60.73	4055148
QExactiveHF02_08391_background_1.raw	SMAC_02471	GPSIGLPATPK[Label:13C(6)15N(2) (C-term K)]	GPSIGLPATPK	heavy	60.21	9572
QExactiveHF02_08392_background_2.raw	SMAC_02471	GPSIGLPATPK[Label:13C(6)15N(2) (C-term K)]	GPSIGLPATPK	heavy	60.21	0
QExactiveHF02_08393_background_3.raw	SMAC_02471	GPSIGLPATPK[Label:13C(6)15N(2) (C-term K)]	GPSIGLPATPK	heavy	60.12	34364
QExactiveHF02_08394_DS8-1.raw	SMAC_02471	GPSIGLPATPK[Label:13C(6)15N(2) (C-term K)]	GPSIGLPATPK	heavy	60.21	1245460
QExactiveHF02_08395_DS8-2.raw	SMAC_02471	GPSIGLPATPK[Label:13C(6)15N(2) (C-term K)]	GPSIGLPATPK	heavy	60.33	1090062
QExactiveHF02_08396_DS8-3.raw	SMAC_02471	GPSIGLPATPK[Label:13C(6)15N(2) (C-term K)]	GPSIGLPATPK	heavy	60.36	1529985
QExactiveHF02_08400_DS6-1.raw	SMAC_02471	GPSIGLPATPK[Label:13C(6)15N(2) (C-term K)]	GPSIGLPATPK	heavy	60.51	4551818
QExactiveHF02_08401_DS6-2.raw	SMAC_02471	GPSIGLPATPK[Label:13C(6)15N(2) (C-term K)]	GPSIGLPATPK	heavy	60.42	4929516
QExactiveHF02_08402_DS6-3.raw	SMAC_02471	GPSIGLPATPK[Label:13C(6)15N(2) (C-term K)]	GPSIGLPATPK	heavy	60.42	5072788
QExactiveHF02_08397_DS7-1.raw	SMAC_02471	GPSIGLPATPK[Label:13C(6)15N(2) (C-term K)]	GPSIGLPATPK	heavy	60.47	7174420
QExactiveHF02_08398_DS7-2.raw	SMAC_02471	GPSIGLPATPK[Label:13C(6)15N(2) (C-term K)]	GPSIGLPATPK	heavy	60.42	6799079
QExactiveHF02_08399_DS7-3.raw	SMAC_02471	GPSIGLPATPK[Label:13C(6)15N(2) (C-term K)]	GPSIGLPATPK	heavy	60.38	6623458
QExactiveHF02_08403_DS5-1.raw	SMAC_02471	GPSIGLPATPK[Label:13C(6)15N(2) (C-term K)]	GPSIGLPATPK	heavy	60.41	23340190
QExactiveHF02_08404_DS5-2.raw	SMAC_02471	GPSIGLPATPK[Label:13C(6)15N(2) (C-term K)]	GPSIGLPATPK	heavy	60.54	24566960
QExactiveHF02_08405_DS5-3.raw	SMAC_02471	GPSIGLPATPK[Label:13C(6)15N(2) (C-term K)]	GPSIGLPATPK	heavy	60.59	24107132
QExactiveHF02_08406_DS4-1.raw	SMAC_02471	GPSIGLPATPK[Label:13C(6)15N(2) (C-term K)]	GPSIGLPATPK	heavy	60.58	101749936
QExactiveHF02_08407_DS4-2.raw	SMAC_02471	GPSIGLPATPK[Label:13C(6)15N(2) (C-term K)]	GPSIGLPATPK	heavy	60.6	107383696
QExactiveHF02_08408_DS4-3.raw	SMAC_02471	GPSIGLPATPK[Label:13C(6)15N(2) (C-term K)]	GPSIGLPATPK	heavy	60.59	114787520
QExactiveHF02_08409_DS3-1.raw	SMAC_02471	GPSIGLPATPK[Label:13C(6)15N(2) (C-term K)]	GPSIGLPATPK	heavy	60.54	463781568
QExactiveHF02_08410_DS3-2.raw	SMAC_02471	GPSIGLPATPK[Label:13C(6)15N(2) (C-term K)]	GPSIGLPATPK	heavy	60.56	449947648
QExactiveHF02_08411_DS3-3.raw	SMAC_02471	GPSIGLPATPK[Label:13C(6)15N(2) (C-term K)]	GPSIGLPATPK	heavy	60.61	456534720
QExactiveHF02_08412_DS2-1.raw	SMAC_02471	GPSIGLPATPK[Label:13C(6)15N(2) (C-term K)]	GPSIGLPATPK	heavy	60.78	1537709056
QExactiveHF02_08413_DS2-2.raw	SMAC_02471	GPSIGLPATPK[Label:13C(6)15N(2) (C-term K)]	GPSIGLPATPK	heavy	60.73	1758496256
QExactiveHF02_08414_DS2-3.raw	SMAC_02471	GPSIGLPATPK[Label:13C(6)15N(2) (C-term K)]	GPSIGLPATPK	heavy	60.78	1483419776
QExactiveHF02_08415_DS1-1.raw	SMAC_02471	GPSIGLPATPK[Label:13C(6)15N(2) (C-term K)]	GPSIGLPATPK	heavy	60.67	8654078976
QExactiveHF02_08416_DS1-2.raw	SMAC_02471	GPSIGLPATPK[Label:13C(6)15N(2) (C-term K)]	GPSIGLPATPK	heavy	60.64	8413531136
QExactiveHF02_08417_DS1-3.raw	SMAC_02471	GPSIGLPATPK[Label:13C(6)15N(2) (C-term K)]	GPSIGLPATPK	heavy	60.58	8535987200
QExactiveHF02_08418_DS0-1.raw	SMAC_02471	GPSIGLPATPK[Label:13C(6)15N(2) (C-term K)]	GPSIGLPATPK	heavy	60.56	393490
QExactiveHF02_08419_DS0-2.raw	SMAC_02471	GPSIGLPATPK[Label:13C(6)15N(2) (C-term K)]	GPSIGLPATPK	heavy	60.64	68210
QExactiveHF02_08420_DS0-3.raw	SMAC_02471	GPSIGLPATPK[Label:13C(6)15N(2) (C-term K)]	GPSIGLPATPK	heavy	60.73	31413
QExactiveHF02_08391_background_1.raw	SMAC_02471	SMSAPPQDLVPPQAGAFGNLR	SMSAPPQDLVPPQAGAFGNLR	light	98.67	4165765
QExactiveHF02_08392_background_2.raw	SMAC_02471	SMSAPPQDLVPPQAGAFGNLR	SMSAPPQDLVPPQAGAFGNLR	light	98.67	3694684
QExactiveHF02_08393_background_3.raw	SMAC_02471	SMSAPPQDLVPPQAGAFGNLR	SMSAPPQDLVPPQAGAFGNLR	light	98.65	3755865
QExactiveHF02_08394_DS8-1.raw	SMAC_02471	SMSAPPQDLVPPQAGAFGNLR	SMSAPPQDLVPPQAGAFGNLR	light	98.83	4366308
QExactiveHF02_08395_DS8-2.raw	SMAC_02471	SMSAPPQDLVPPQAGAFGNLR	SMSAPPQDLVPPQAGAFGNLR	light	98.84	3416256
QExactiveHF02_08396_DS8-3.raw	SMAC_02471	SMSAPPQDLVPPQAGAFGNLR	SMSAPPQDLVPPQAGAFGNLR	light	98.96	2800432
QExactiveHF02_08400_DS6-1.raw	SMAC_02471	SMSAPPQDLVPPQAGAFGNLR	SMSAPPQDLVPPQAGAFGNLR	light	99.05	3344874
QExactiveHF02_08401_DS6-2.raw	SMAC_02471	SMSAPPQDLVPPQAGAFGNLR	SMSAPPQDLVPPQAGAFGNLR	light	98.94	4448673
QExactiveHF02_08402_DS6-3.raw	SMAC_02471	SMSAPPQDLVPPQAGAFGNLR	SMSAPPQDLVPPQAGAFGNLR	light	98.99	3854040
QExactiveHF02_08397_DS7-1.raw	SMAC_02471	SMSAPPQDLVPPQAGAFGNLR	SMSAPPQDLVPPQAGAFGNLR	light	98.97	2981352
QExactiveHF02_08398_DS7-2.raw	SMAC_02471	SMSAPPQDLVPPQAGAFGNLR	SMSAPPQDLVPPQAGAFGNLR	light	98.98	3968082
QExactiveHF02_08399_DS7-3.raw	SMAC_02471	SMSAPPQDLVPPQAGAFGNLR	SMSAPPQDLVPPQAGAFGNLR	light	98.98	4413365
QExactiveHF02_08403_DS5-1.raw	SMAC_02471	SMSAPPQDLVPPQAGAFGNLR	SMSAPPQDLVPPQAGAFGNLR	light	99.08	3316230
QExactiveHF02_08404_DS5-2.raw	SMAC_02471	SMSAPPQDLVPPQAGAFGNLR	SMSAPPQDLVPPQAGAFGNLR	light	99.06	3788344
QExactiveHF02_08405_DS5-3.raw	SMAC_02471	SMSAPPQDLVPPQAGAFGNLR	SMSAPPQDLVPPQAGAFGNLR	light	99.15	4029704
QExactiveHF02_08406_DS4-1.raw	SMAC_02471	SMSAPPQDLVPPQAGAFGNLR	SMSAPPQDLVPPQAGAFGNLR	light	99.17	3356459
QExactiveHF02_08407_DS4-2.raw	SMAC_02471	SMSAPPQDLVPPQAGAFGNLR	SMSAPPQDLVPPQAGAFGNLR	light	99.21	3998260
QExactiveHF02_08408_DS4-3.raw	SMAC_02471	SMSAPPQDLVPPQAGAFGNLR	SMSAPPQDLVPPQAGAFGNLR	light	99.13	3345316
QExactiveHF02_08409_DS3-1.raw	SMAC_02471	SMSAPPQDLVPPQAGAFGNLR	SMSAPPQDLVPPQAGAFGNLR	light	99.18	4103910
QExactiveHF02_08410_DS3-2.raw	SMAC_02471	SMSAPPQDLVPPQAGAFGNLR	SMSAPPQDLVPPQAGAFGNLR	light	99.12	4888272
QExactiveHF02_08411_DS3-3.raw	SMAC_02471	SMSAPPQDLVPPQAGAFGNLR	SMSAPPQDLVPPQAGAFGNLR	light	99.26	2823052
QExactiveHF02_08412_DS2-1.raw	SMAC_02471	SMSAPPQDLVPPQAGAFGNLR	SMSAPPQDLVPPQAGAFGNLR	light	99.4	3052303
QExactiveHF02_08413_DS2-2.raw	SMAC_02471	SMSAPPQDLVPPQAGAFGNLR	SMSAPPQDLVPPQAGAFGNLR	light	99.39	2827981
QExactiveHF02_08414_DS2-3.raw	SMAC_02471	SMSAPPQDLVPPQAGAFGNLR	SMSAPPQDLVPPQAGAFGNLR	light	99.33	2747331
QExactiveHF02_08415_DS1-1.raw	SMAC_02471	SMSAPPQDLVPPQAGAFGNLR	SMSAPPQDLVPPQAGAFGNLR	light	99.29	2988805
QExactiveHF02_08416_DS1-2.raw	SMAC_02471	SMSAPPQDLVPPQAGAFGNLR	SMSAPPQDLVPPQAGAFGNLR	light	99.3	3654581
QExactiveHF02_08417_DS1-3.raw	SMAC_02471	SMSAPPQDLVPPQAGAFGNLR	SMSAPPQDLVPPQAGAFGNLR	light	99.21	4168914
QExactiveHF02_08418_DS0-1.raw	SMAC_02471	SMSAPPQDLVPPQAGAFGNLR	SMSAPPQDLVPPQAGAFGNLR	light	99.25	2237994
QExactiveHF02_08419_DS0-2.raw	SMAC_02471	SMSAPPQDLVPPQAGAFGNLR	SMSAPPQDLVPPQAGAFGNLR	light	100.01	0
QExactiveHF02_08420_DS0-3.raw	SMAC_02471	SMSAPPQDLVPPQAGAFGNLR	SMSAPPQDLVPPQAGAFGNLR	light	100.06	0
QExactiveHF02_08391_background_1.raw	SMAC_02471	SMSAPPQDLVPPQAGAFGNLR[Label:13C(6)15N(4) (C-term R)]	SMSAPPQDLVPPQAGAFGNLR	heavy	98.67	121355
QExactiveHF02_08392_background_2.raw	SMAC_02471	SMSAPPQDLVPPQAGAFGNLR[Label:13C(6)15N(4) (C-term R)]	SMSAPPQDLVPPQAGAFGNLR	heavy	98.67	158868
QExactiveHF02_08393_background_3.raw	SMAC_02471	SMSAPPQDLVPPQAGAFGNLR[Label:13C(6)15N(4) (C-term R)]	SMSAPPQDLVPPQAGAFGNLR	heavy	98.65	127816
QExactiveHF02_08394_DS8-1.raw	SMAC_02471	SMSAPPQDLVPPQAGAFGNLR[Label:13C(6)15N(4) (C-term R)]	SMSAPPQDLVPPQAGAFGNLR	heavy	98.83	1185047
QExactiveHF02_08395_DS8-2.raw	SMAC_02471	SMSAPPQDLVPPQAGAFGNLR[Label:13C(6)15N(4) (C-term R)]	SMSAPPQDLVPPQAGAFGNLR	heavy	98.84	1371566
QExactiveHF02_08396_DS8-3.raw	SMAC_02471	SMSAPPQDLVPPQAGAFGNLR[Label:13C(6)15N(4) (C-term R)]	SMSAPPQDLVPPQAGAFGNLR	heavy	98.96	1266916
QExactiveHF02_08400_DS6-1.raw	SMAC_02471	SMSAPPQDLVPPQAGAFGNLR[Label:13C(6)15N(4) (C-term R)]	SMSAPPQDLVPPQAGAFGNLR	heavy	99.05	2349501
QExactiveHF02_08401_DS6-2.raw	SMAC_02471	SMSAPPQDLVPPQAGAFGNLR[Label:13C(6)15N(4) (C-term R)]	SMSAPPQDLVPPQAGAFGNLR	heavy	98.94	2268101
QExactiveHF02_08402_DS6-3.raw	SMAC_02471	SMSAPPQDLVPPQAGAFGNLR[Label:13C(6)15N(4) (C-term R)]	SMSAPPQDLVPPQAGAFGNLR	heavy	98.99	2130876
QExactiveHF02_08397_DS7-1.raw	SMAC_02471	SMSAPPQDLVPPQAGAFGNLR[Label:13C(6)15N(4) (C-term R)]	SMSAPPQDLVPPQAGAFGNLR	heavy	98.97	5434655
QExactiveHF02_08398_DS7-2.raw	SMAC_02471	SMSAPPQDLVPPQAGAFGNLR[Label:13C(6)15N(4) (C-term R)]	SMSAPPQDLVPPQAGAFGNLR	heavy	98.98	4518698
QExactiveHF02_08399_DS7-3.raw	SMAC_02471	SMSAPPQDLVPPQAGAFGNLR[Label:13C(6)15N(4) (C-term R)]	SMSAPPQDLVPPQAGAFGNLR	heavy	98.98	5323580
QExactiveHF02_08403_DS5-1.raw	SMAC_02471	SMSAPPQDLVPPQAGAFGNLR[Label:13C(6)15N(4) (C-term R)]	SMSAPPQDLVPPQAGAFGNLR	heavy	99.08	15218157
QExactiveHF02_08404_DS5-2.raw	SMAC_02471	SMSAPPQDLVPPQAGAFGNLR[Label:13C(6)15N(4) (C-term R)]	SMSAPPQDLVPPQAGAFGNLR	heavy	99.06	16497287
QExactiveHF02_08405_DS5-3.raw	SMAC_02471	SMSAPPQDLVPPQAGAFGNLR[Label:13C(6)15N(4) (C-term R)]	SMSAPPQDLVPPQAGAFGNLR	heavy	99.15	13459500
QExactiveHF02_08406_DS4-1.raw	SMAC_02471	SMSAPPQDLVPPQAGAFGNLR[Label:13C(6)15N(4) (C-term R)]	SMSAPPQDLVPPQAGAFGNLR	heavy	99.17	63357000
QExactiveHF02_08407_DS4-2.raw	SMAC_02471	SMSAPPQDLVPPQAGAFGNLR[Label:13C(6)15N(4) (C-term R)]	SMSAPPQDLVPPQAGAFGNLR	heavy	99.21	74834568
QExactiveHF02_08408_DS4-3.raw	SMAC_02471	SMSAPPQDLVPPQAGAFGNLR[Label:13C(6)15N(4) (C-term R)]	SMSAPPQDLVPPQAGAFGNLR	heavy	99.13	77785608
QExactiveHF02_08409_DS3-1.raw	SMAC_02471	SMSAPPQDLVPPQAGAFGNLR[Label:13C(6)15N(4) (C-term R)]	SMSAPPQDLVPPQAGAFGNLR	heavy	99.18	433702592
QExactiveHF02_08410_DS3-2.raw	SMAC_02471	SMSAPPQDLVPPQAGAFGNLR[Label:13C(6)15N(4) (C-term R)]	SMSAPPQDLVPPQAGAFGNLR	heavy	99.12	482067456
QExactiveHF02_08411_DS3-3.raw	SMAC_02471	SMSAPPQDLVPPQAGAFGNLR[Label:13C(6)15N(4) (C-term R)]	SMSAPPQDLVPPQAGAFGNLR	heavy	99.26	371096480
QExactiveHF02_08412_DS2-1.raw	SMAC_02471	SMSAPPQDLVPPQAGAFGNLR[Label:13C(6)15N(4) (C-term R)]	SMSAPPQDLVPPQAGAFGNLR	heavy	99.4	1558256640
QExactiveHF02_08413_DS2-2.raw	SMAC_02471	SMSAPPQDLVPPQAGAFGNLR[Label:13C(6)15N(4) (C-term R)]	SMSAPPQDLVPPQAGAFGNLR	heavy	99.39	1617656192
QExactiveHF02_08414_DS2-3.raw	SMAC_02471	SMSAPPQDLVPPQAGAFGNLR[Label:13C(6)15N(4) (C-term R)]	SMSAPPQDLVPPQAGAFGNLR	heavy	99.33	1594814592
QExactiveHF02_08415_DS1-1.raw	SMAC_02471	SMSAPPQDLVPPQAGAFGNLR[Label:13C(6)15N(4) (C-term R)]	SMSAPPQDLVPPQAGAFGNLR	heavy	99.29	10742629376
QExactiveHF02_08416_DS1-2.raw	SMAC_02471	SMSAPPQDLVPPQAGAFGNLR[Label:13C(6)15N(4) (C-term R)]	SMSAPPQDLVPPQAGAFGNLR	heavy	99.3	12484184064
QExactiveHF02_08417_DS1-3.raw	SMAC_02471	SMSAPPQDLVPPQAGAFGNLR[Label:13C(6)15N(4) (C-term R)]	SMSAPPQDLVPPQAGAFGNLR	heavy	99.21	13710811136
QExactiveHF02_08418_DS0-1.raw	SMAC_02471	SMSAPPQDLVPPQAGAFGNLR[Label:13C(6)15N(4) (C-term R)]	SMSAPPQDLVPPQAGAFGNLR	heavy	99.25	3582843
QExactiveHF02_08419_DS0-2.raw	SMAC_02471	SMSAPPQDLVPPQAGAFGNLR[Label:13C(6)15N(4) (C-term R)]	SMSAPPQDLVPPQAGAFGNLR	heavy	100.01	7467110
QExactiveHF02_08420_DS0-3.raw	SMAC_02471	SMSAPPQDLVPPQAGAFGNLR[Label:13C(6)15N(4) (C-term R)]	SMSAPPQDLVPPQAGAFGNLR	heavy	100.06	8939292
QExactiveHF02_08391_background_1.raw	SMAC_02471	SM[Oxidation (M)]SAPPQDLVPPQAGAFGNLR	SMSAPPQDLVPPQAGAFGNLR	light	87.57	110910
QExactiveHF02_08392_background_2.raw	SMAC_02471	SM[Oxidation (M)]SAPPQDLVPPQAGAFGNLR	SMSAPPQDLVPPQAGAFGNLR	light	87.52	227745
QExactiveHF02_08393_background_3.raw	SMAC_02471	SM[Oxidation (M)]SAPPQDLVPPQAGAFGNLR	SMSAPPQDLVPPQAGAFGNLR	light	87.54	241324
QExactiveHF02_08394_DS8-1.raw	SMAC_02471	SM[Oxidation (M)]SAPPQDLVPPQAGAFGNLR	SMSAPPQDLVPPQAGAFGNLR	light	87.64	395237
QExactiveHF02_08395_DS8-2.raw	SMAC_02471	SM[Oxidation (M)]SAPPQDLVPPQAGAFGNLR	SMSAPPQDLVPPQAGAFGNLR	light	87.71	300592
QExactiveHF02_08396_DS8-3.raw	SMAC_02471	SM[Oxidation (M)]SAPPQDLVPPQAGAFGNLR	SMSAPPQDLVPPQAGAFGNLR	light	87.73	572312
QExactiveHF02_08400_DS6-1.raw	SMAC_02471	SM[Oxidation (M)]SAPPQDLVPPQAGAFGNLR	SMSAPPQDLVPPQAGAFGNLR	light	87.88	470641
QExactiveHF02_08401_DS6-2.raw	SMAC_02471	SM[Oxidation (M)]SAPPQDLVPPQAGAFGNLR	SMSAPPQDLVPPQAGAFGNLR	light	87.8	476301
QExactiveHF02_08402_DS6-3.raw	SMAC_02471	SM[Oxidation (M)]SAPPQDLVPPQAGAFGNLR	SMSAPPQDLVPPQAGAFGNLR	light	87.82	468415
QExactiveHF02_08397_DS7-1.raw	SMAC_02471	SM[Oxidation (M)]SAPPQDLVPPQAGAFGNLR	SMSAPPQDLVPPQAGAFGNLR	light	87.77	499246
QExactiveHF02_08398_DS7-2.raw	SMAC_02471	SM[Oxidation (M)]SAPPQDLVPPQAGAFGNLR	SMSAPPQDLVPPQAGAFGNLR	light	87.8	305174
QExactiveHF02_08399_DS7-3.raw	SMAC_02471	SM[Oxidation (M)]SAPPQDLVPPQAGAFGNLR	SMSAPPQDLVPPQAGAFGNLR	light	87.78	392560
QExactiveHF02_08403_DS5-1.raw	SMAC_02471	SM[Oxidation (M)]SAPPQDLVPPQAGAFGNLR	SMSAPPQDLVPPQAGAFGNLR	light	87.91	409265
QExactiveHF02_08404_DS5-2.raw	SMAC_02471	SM[Oxidation (M)]SAPPQDLVPPQAGAFGNLR	SMSAPPQDLVPPQAGAFGNLR	light	87.93	349203
QExactiveHF02_08405_DS5-3.raw	SMAC_02471	SM[Oxidation (M)]SAPPQDLVPPQAGAFGNLR	SMSAPPQDLVPPQAGAFGNLR	light	87.98	489412
QExactiveHF02_08406_DS4-1.raw	SMAC_02471	SM[Oxidation (M)]SAPPQDLVPPQAGAFGNLR	SMSAPPQDLVPPQAGAFGNLR	light	87.96	312172
QExactiveHF02_08407_DS4-2.raw	SMAC_02471	SM[Oxidation (M)]SAPPQDLVPPQAGAFGNLR	SMSAPPQDLVPPQAGAFGNLR	light	88	348201
QExactiveHF02_08408_DS4-3.raw	SMAC_02471	SM[Oxidation (M)]SAPPQDLVPPQAGAFGNLR	SMSAPPQDLVPPQAGAFGNLR	light	87.99	454338
QExactiveHF02_08409_DS3-1.raw	SMAC_02471	SM[Oxidation (M)]SAPPQDLVPPQAGAFGNLR	SMSAPPQDLVPPQAGAFGNLR	light	88	297376
QExactiveHF02_08410_DS3-2.raw	SMAC_02471	SM[Oxidation (M)]SAPPQDLVPPQAGAFGNLR	SMSAPPQDLVPPQAGAFGNLR	light	87.98	385768
QExactiveHF02_08411_DS3-3.raw	SMAC_02471	SM[Oxidation (M)]SAPPQDLVPPQAGAFGNLR	SMSAPPQDLVPPQAGAFGNLR	light	88.11	286479
QExactiveHF02_08412_DS2-1.raw	SMAC_02471	SM[Oxidation (M)]SAPPQDLVPPQAGAFGNLR	SMSAPPQDLVPPQAGAFGNLR	light	88.2	294194
QExactiveHF02_08413_DS2-2.raw	SMAC_02471	SM[Oxidation (M)]SAPPQDLVPPQAGAFGNLR	SMSAPPQDLVPPQAGAFGNLR	light	88.22	272977
QExactiveHF02_08414_DS2-3.raw	SMAC_02471	SM[Oxidation (M)]SAPPQDLVPPQAGAFGNLR	SMSAPPQDLVPPQAGAFGNLR	light	88.17	276647
QExactiveHF02_08415_DS1-1.raw	SMAC_02471	SM[Oxidation (M)]SAPPQDLVPPQAGAFGNLR	SMSAPPQDLVPPQAGAFGNLR	light	88.14	320482
QExactiveHF02_08416_DS1-2.raw	SMAC_02471	SM[Oxidation (M)]SAPPQDLVPPQAGAFGNLR	SMSAPPQDLVPPQAGAFGNLR	light	88.11	353621
QExactiveHF02_08417_DS1-3.raw	SMAC_02471	SM[Oxidation (M)]SAPPQDLVPPQAGAFGNLR	SMSAPPQDLVPPQAGAFGNLR	light	88.07	458362
QExactiveHF02_08418_DS0-1.raw	SMAC_02471	SM[Oxidation (M)]SAPPQDLVPPQAGAFGNLR	SMSAPPQDLVPPQAGAFGNLR	light	88.07	317675
QExactiveHF02_08419_DS0-2.raw	SMAC_02471	SM[Oxidation (M)]SAPPQDLVPPQAGAFGNLR	SMSAPPQDLVPPQAGAFGNLR	light	88.1	438679
QExactiveHF02_08420_DS0-3.raw	SMAC_02471	SM[Oxidation (M)]SAPPQDLVPPQAGAFGNLR	SMSAPPQDLVPPQAGAFGNLR	light	88.17	239683
QExactiveHF02_08391_background_1.raw	SMAC_02471	SM[Oxidation (M)]SAPPQDLVPPQAGAFGNLR[Label:13C(6)15N(4) (C-term R)]	SMSAPPQDLVPPQAGAFGNLR	heavy	87.57	61337156
QExactiveHF02_08392_background_2.raw	SMAC_02471	SM[Oxidation (M)]SAPPQDLVPPQAGAFGNLR[Label:13C(6)15N(4) (C-term R)]	SMSAPPQDLVPPQAGAFGNLR	heavy	87.52	64873600
QExactiveHF02_08393_background_3.raw	SMAC_02471	SM[Oxidation (M)]SAPPQDLVPPQAGAFGNLR[Label:13C(6)15N(4) (C-term R)]	SMSAPPQDLVPPQAGAFGNLR	heavy	87.54	62155996
QExactiveHF02_08394_DS8-1.raw	SMAC_02471	SM[Oxidation (M)]SAPPQDLVPPQAGAFGNLR[Label:13C(6)15N(4) (C-term R)]	SMSAPPQDLVPPQAGAFGNLR	heavy	87.64	66215152
QExactiveHF02_08395_DS8-2.raw	SMAC_02471	SM[Oxidation (M)]SAPPQDLVPPQAGAFGNLR[Label:13C(6)15N(4) (C-term R)]	SMSAPPQDLVPPQAGAFGNLR	heavy	87.71	66461616
QExactiveHF02_08396_DS8-3.raw	SMAC_02471	SM[Oxidation (M)]SAPPQDLVPPQAGAFGNLR[Label:13C(6)15N(4) (C-term R)]	SMSAPPQDLVPPQAGAFGNLR	heavy	87.73	88385864
QExactiveHF02_08400_DS6-1.raw	SMAC_02471	SM[Oxidation (M)]SAPPQDLVPPQAGAFGNLR[Label:13C(6)15N(4) (C-term R)]	SMSAPPQDLVPPQAGAFGNLR	heavy	87.88	77389872
QExactiveHF02_08401_DS6-2.raw	SMAC_02471	SM[Oxidation (M)]SAPPQDLVPPQAGAFGNLR[Label:13C(6)15N(4) (C-term R)]	SMSAPPQDLVPPQAGAFGNLR	heavy	87.8	83971472
QExactiveHF02_08402_DS6-3.raw	SMAC_02471	SM[Oxidation (M)]SAPPQDLVPPQAGAFGNLR[Label:13C(6)15N(4) (C-term R)]	SMSAPPQDLVPPQAGAFGNLR	heavy	87.82	92470496
QExactiveHF02_08397_DS7-1.raw	SMAC_02471	SM[Oxidation (M)]SAPPQDLVPPQAGAFGNLR[Label:13C(6)15N(4) (C-term R)]	SMSAPPQDLVPPQAGAFGNLR	heavy	87.77	81171176
QExactiveHF02_08398_DS7-2.raw	SMAC_02471	SM[Oxidation (M)]SAPPQDLVPPQAGAFGNLR[Label:13C(6)15N(4) (C-term R)]	SMSAPPQDLVPPQAGAFGNLR	heavy	87.8	85349600
QExactiveHF02_08399_DS7-3.raw	SMAC_02471	SM[Oxidation (M)]SAPPQDLVPPQAGAFGNLR[Label:13C(6)15N(4) (C-term R)]	SMSAPPQDLVPPQAGAFGNLR	heavy	87.78	85392560
QExactiveHF02_08403_DS5-1.raw	SMAC_02471	SM[Oxidation (M)]SAPPQDLVPPQAGAFGNLR[Label:13C(6)15N(4) (C-term R)]	SMSAPPQDLVPPQAGAFGNLR	heavy	87.91	75385232
QExactiveHF02_08404_DS5-2.raw	SMAC_02471	SM[Oxidation (M)]SAPPQDLVPPQAGAFGNLR[Label:13C(6)15N(4) (C-term R)]	SMSAPPQDLVPPQAGAFGNLR	heavy	87.93	79735168
QExactiveHF02_08405_DS5-3.raw	SMAC_02471	SM[Oxidation (M)]SAPPQDLVPPQAGAFGNLR[Label:13C(6)15N(4) (C-term R)]	SMSAPPQDLVPPQAGAFGNLR	heavy	87.98	83233744
QExactiveHF02_08406_DS4-1.raw	SMAC_02471	SM[Oxidation (M)]SAPPQDLVPPQAGAFGNLR[Label:13C(6)15N(4) (C-term R)]	SMSAPPQDLVPPQAGAFGNLR	heavy	87.96	63992104
QExactiveHF02_08407_DS4-2.raw	SMAC_02471	SM[Oxidation (M)]SAPPQDLVPPQAGAFGNLR[Label:13C(6)15N(4) (C-term R)]	SMSAPPQDLVPPQAGAFGNLR	heavy	88	69611720
QExactiveHF02_08408_DS4-3.raw	SMAC_02471	SM[Oxidation (M)]SAPPQDLVPPQAGAFGNLR[Label:13C(6)15N(4) (C-term R)]	SMSAPPQDLVPPQAGAFGNLR	heavy	87.99	78310144
QExactiveHF02_08409_DS3-1.raw	SMAC_02471	SM[Oxidation (M)]SAPPQDLVPPQAGAFGNLR[Label:13C(6)15N(4) (C-term R)]	SMSAPPQDLVPPQAGAFGNLR	heavy	88	65286064
QExactiveHF02_08410_DS3-2.raw	SMAC_02471	SM[Oxidation (M)]SAPPQDLVPPQAGAFGNLR[Label:13C(6)15N(4) (C-term R)]	SMSAPPQDLVPPQAGAFGNLR	heavy	87.98	73326016
QExactiveHF02_08411_DS3-3.raw	SMAC_02471	SM[Oxidation (M)]SAPPQDLVPPQAGAFGNLR[Label:13C(6)15N(4) (C-term R)]	SMSAPPQDLVPPQAGAFGNLR	heavy	88.11	66042832
QExactiveHF02_08412_DS2-1.raw	SMAC_02471	SM[Oxidation (M)]SAPPQDLVPPQAGAFGNLR[Label:13C(6)15N(4) (C-term R)]	SMSAPPQDLVPPQAGAFGNLR	heavy	88.2	65265700
QExactiveHF02_08413_DS2-2.raw	SMAC_02471	SM[Oxidation (M)]SAPPQDLVPPQAGAFGNLR[Label:13C(6)15N(4) (C-term R)]	SMSAPPQDLVPPQAGAFGNLR	heavy	88.22	74755712
QExactiveHF02_08414_DS2-3.raw	SMAC_02471	SM[Oxidation (M)]SAPPQDLVPPQAGAFGNLR[Label:13C(6)15N(4) (C-term R)]	SMSAPPQDLVPPQAGAFGNLR	heavy	88.17	54130776
QExactiveHF02_08415_DS1-1.raw	SMAC_02471	SM[Oxidation (M)]SAPPQDLVPPQAGAFGNLR[Label:13C(6)15N(4) (C-term R)]	SMSAPPQDLVPPQAGAFGNLR	heavy	88.14	62762920
QExactiveHF02_08416_DS1-2.raw	SMAC_02471	SM[Oxidation (M)]SAPPQDLVPPQAGAFGNLR[Label:13C(6)15N(4) (C-term R)]	SMSAPPQDLVPPQAGAFGNLR	heavy	88.11	66209552
QExactiveHF02_08417_DS1-3.raw	SMAC_02471	SM[Oxidation (M)]SAPPQDLVPPQAGAFGNLR[Label:13C(6)15N(4) (C-term R)]	SMSAPPQDLVPPQAGAFGNLR	heavy	88.07	70153528
QExactiveHF02_08418_DS0-1.raw	SMAC_02471	SM[Oxidation (M)]SAPPQDLVPPQAGAFGNLR[Label:13C(6)15N(4) (C-term R)]	SMSAPPQDLVPPQAGAFGNLR	heavy	88.07	51527956
QExactiveHF02_08419_DS0-2.raw	SMAC_02471	SM[Oxidation (M)]SAPPQDLVPPQAGAFGNLR[Label:13C(6)15N(4) (C-term R)]	SMSAPPQDLVPPQAGAFGNLR	heavy	88.1	68027184
QExactiveHF02_08420_DS0-3.raw	SMAC_02471	SM[Oxidation (M)]SAPPQDLVPPQAGAFGNLR[Label:13C(6)15N(4) (C-term R)]	SMSAPPQDLVPPQAGAFGNLR	heavy	88.17	59269224
QExactiveHF02_08391_background_1.raw	SMAC_02471	SSIDNSIGGR	SSIDNSIGGR	light	11.89	458893
QExactiveHF02_08392_background_2.raw	SMAC_02471	SSIDNSIGGR	SSIDNSIGGR	light	12.08	511209
QExactiveHF02_08393_background_3.raw	SMAC_02471	SSIDNSIGGR	SSIDNSIGGR	light	12.07	350623
QExactiveHF02_08394_DS8-1.raw	SMAC_02471	SSIDNSIGGR	SSIDNSIGGR	light	11.83	535820
QExactiveHF02_08395_DS8-2.raw	SMAC_02471	SSIDNSIGGR	SSIDNSIGGR	light	12.25	406115
QExactiveHF02_08396_DS8-3.raw	SMAC_02471	SSIDNSIGGR	SSIDNSIGGR	light	11.95	724654
QExactiveHF02_08400_DS6-1.raw	SMAC_02471	SSIDNSIGGR	SSIDNSIGGR	light	12.99	11327
QExactiveHF02_08401_DS6-2.raw	SMAC_02471	SSIDNSIGGR	SSIDNSIGGR	light	13.01	14067
QExactiveHF02_08402_DS6-3.raw	SMAC_02471	SSIDNSIGGR	SSIDNSIGGR	light	12.96	14601
QExactiveHF02_08397_DS7-1.raw	SMAC_02471	SSIDNSIGGR	SSIDNSIGGR	light	13	0
QExactiveHF02_08398_DS7-2.raw	SMAC_02471	SSIDNSIGGR	SSIDNSIGGR	light	#N/A	1189
QExactiveHF02_08399_DS7-3.raw	SMAC_02471	SSIDNSIGGR	SSIDNSIGGR	light	12.74	0
QExactiveHF02_08403_DS5-1.raw	SMAC_02471	SSIDNSIGGR	SSIDNSIGGR	light	12.93	0
QExactiveHF02_08404_DS5-2.raw	SMAC_02471	SSIDNSIGGR	SSIDNSIGGR	light	12.97	0
QExactiveHF02_08405_DS5-3.raw	SMAC_02471	SSIDNSIGGR	SSIDNSIGGR	light	13.16	4470
QExactiveHF02_08406_DS4-1.raw	SMAC_02471	SSIDNSIGGR	SSIDNSIGGR	light	12.93	0
QExactiveHF02_08407_DS4-2.raw	SMAC_02471	SSIDNSIGGR	SSIDNSIGGR	light	13	0
QExactiveHF02_08408_DS4-3.raw	SMAC_02471	SSIDNSIGGR	SSIDNSIGGR	light	12.94	0
QExactiveHF02_08409_DS3-1.raw	SMAC_02471	SSIDNSIGGR	SSIDNSIGGR	light	13.05	11766
QExactiveHF02_08410_DS3-2.raw	SMAC_02471	SSIDNSIGGR	SSIDNSIGGR	light	12.91	0
QExactiveHF02_08411_DS3-3.raw	SMAC_02471	SSIDNSIGGR	SSIDNSIGGR	light	13.08	8358
QExactiveHF02_08412_DS2-1.raw	SMAC_02471	SSIDNSIGGR	SSIDNSIGGR	light	12.91	11723
QExactiveHF02_08413_DS2-2.raw	SMAC_02471	SSIDNSIGGR	SSIDNSIGGR	light	13.08	0
QExactiveHF02_08414_DS2-3.raw	SMAC_02471	SSIDNSIGGR	SSIDNSIGGR	light	13.19	6943
QExactiveHF02_08415_DS1-1.raw	SMAC_02471	SSIDNSIGGR	SSIDNSIGGR	light	12.97	1179
QExactiveHF02_08416_DS1-2.raw	SMAC_02471	SSIDNSIGGR	SSIDNSIGGR	light	12.96	3554
QExactiveHF02_08417_DS1-3.raw	SMAC_02471	SSIDNSIGGR	SSIDNSIGGR	light	13.11	12168
QExactiveHF02_08418_DS0-1.raw	SMAC_02471	SSIDNSIGGR	SSIDNSIGGR	light	12.77	0
QExactiveHF02_08419_DS0-2.raw	SMAC_02471	SSIDNSIGGR	SSIDNSIGGR	light	12.72	0
QExactiveHF02_08420_DS0-3.raw	SMAC_02471	SSIDNSIGGR	SSIDNSIGGR	light	12.56	0
QExactiveHF02_08391_background_1.raw	SMAC_02471	SSIDNSIGGR[Label:13C(6)15N(4) (C-term R)]	SSIDNSIGGR	heavy	11.89	7635
QExactiveHF02_08392_background_2.raw	SMAC_02471	SSIDNSIGGR[Label:13C(6)15N(4) (C-term R)]	SSIDNSIGGR	heavy	12.08	20106
QExactiveHF02_08393_background_3.raw	SMAC_02471	SSIDNSIGGR[Label:13C(6)15N(4) (C-term R)]	SSIDNSIGGR	heavy	12.07	0
QExactiveHF02_08394_DS8-1.raw	SMAC_02471	SSIDNSIGGR[Label:13C(6)15N(4) (C-term R)]	SSIDNSIGGR	heavy	11.83	0
QExactiveHF02_08395_DS8-2.raw	SMAC_02471	SSIDNSIGGR[Label:13C(6)15N(4) (C-term R)]	SSIDNSIGGR	heavy	12.25	0
QExactiveHF02_08396_DS8-3.raw	SMAC_02471	SSIDNSIGGR[Label:13C(6)15N(4) (C-term R)]	SSIDNSIGGR	heavy	11.95	0
QExactiveHF02_08400_DS6-1.raw	SMAC_02471	SSIDNSIGGR[Label:13C(6)15N(4) (C-term R)]	SSIDNSIGGR	heavy	12.99	47434
QExactiveHF02_08401_DS6-2.raw	SMAC_02471	SSIDNSIGGR[Label:13C(6)15N(4) (C-term R)]	SSIDNSIGGR	heavy	13.01	10019
QExactiveHF02_08402_DS6-3.raw	SMAC_02471	SSIDNSIGGR[Label:13C(6)15N(4) (C-term R)]	SSIDNSIGGR	heavy	12.96	14177
QExactiveHF02_08397_DS7-1.raw	SMAC_02471	SSIDNSIGGR[Label:13C(6)15N(4) (C-term R)]	SSIDNSIGGR	heavy	13	44173
QExactiveHF02_08398_DS7-2.raw	SMAC_02471	SSIDNSIGGR[Label:13C(6)15N(4) (C-term R)]	SSIDNSIGGR	heavy	#N/A	0
QExactiveHF02_08399_DS7-3.raw	SMAC_02471	SSIDNSIGGR[Label:13C(6)15N(4) (C-term R)]	SSIDNSIGGR	heavy	12.74	47211
QExactiveHF02_08403_DS5-1.raw	SMAC_02471	SSIDNSIGGR[Label:13C(6)15N(4) (C-term R)]	SSIDNSIGGR	heavy	12.93	85463
QExactiveHF02_08404_DS5-2.raw	SMAC_02471	SSIDNSIGGR[Label:13C(6)15N(4) (C-term R)]	SSIDNSIGGR	heavy	12.97	90223
QExactiveHF02_08405_DS5-3.raw	SMAC_02471	SSIDNSIGGR[Label:13C(6)15N(4) (C-term R)]	SSIDNSIGGR	heavy	13.16	40816
QExactiveHF02_08406_DS4-1.raw	SMAC_02471	SSIDNSIGGR[Label:13C(6)15N(4) (C-term R)]	SSIDNSIGGR	heavy	12.93	1427544
QExactiveHF02_08407_DS4-2.raw	SMAC_02471	SSIDNSIGGR[Label:13C(6)15N(4) (C-term R)]	SSIDNSIGGR	heavy	13	963668
QExactiveHF02_08408_DS4-3.raw	SMAC_02471	SSIDNSIGGR[Label:13C(6)15N(4) (C-term R)]	SSIDNSIGGR	heavy	12.94	415843
QExactiveHF02_08409_DS3-1.raw	SMAC_02471	SSIDNSIGGR[Label:13C(6)15N(4) (C-term R)]	SSIDNSIGGR	heavy	13.05	14706654
QExactiveHF02_08410_DS3-2.raw	SMAC_02471	SSIDNSIGGR[Label:13C(6)15N(4) (C-term R)]	SSIDNSIGGR	heavy	12.91	6676690
QExactiveHF02_08411_DS3-3.raw	SMAC_02471	SSIDNSIGGR[Label:13C(6)15N(4) (C-term R)]	SSIDNSIGGR	heavy	13.08	4947919
QExactiveHF02_08412_DS2-1.raw	SMAC_02471	SSIDNSIGGR[Label:13C(6)15N(4) (C-term R)]	SSIDNSIGGR	heavy	12.91	26435296
QExactiveHF02_08413_DS2-2.raw	SMAC_02471	SSIDNSIGGR[Label:13C(6)15N(4) (C-term R)]	SSIDNSIGGR	heavy	13.08	15663662
QExactiveHF02_08414_DS2-3.raw	SMAC_02471	SSIDNSIGGR[Label:13C(6)15N(4) (C-term R)]	SSIDNSIGGR	heavy	13.19	12620680
QExactiveHF02_08415_DS1-1.raw	SMAC_02471	SSIDNSIGGR[Label:13C(6)15N(4) (C-term R)]	SSIDNSIGGR	heavy	12.97	66851272
QExactiveHF02_08416_DS1-2.raw	SMAC_02471	SSIDNSIGGR[Label:13C(6)15N(4) (C-term R)]	SSIDNSIGGR	heavy	12.96	44032144
QExactiveHF02_08417_DS1-3.raw	SMAC_02471	SSIDNSIGGR[Label:13C(6)15N(4) (C-term R)]	SSIDNSIGGR	heavy	13.11	44838264
QExactiveHF02_08418_DS0-1.raw	SMAC_02471	SSIDNSIGGR[Label:13C(6)15N(4) (C-term R)]	SSIDNSIGGR	heavy	12.77	67762
QExactiveHF02_08419_DS0-2.raw	SMAC_02471	SSIDNSIGGR[Label:13C(6)15N(4) (C-term R)]	SSIDNSIGGR	heavy	12.72	96567
QExactiveHF02_08420_DS0-3.raw	SMAC_02471	SSIDNSIGGR[Label:13C(6)15N(4) (C-term R)]	SSIDNSIGGR	heavy	12.56	106121
QExactiveHF02_08391_background_1.raw	SMAC_01456	VSVPSSPVK	VSVPSSPVK	light	29.29	7233252
QExactiveHF02_08392_background_2.raw	SMAC_01456	VSVPSSPVK	VSVPSSPVK	light	29.25	12078834
QExactiveHF02_08393_background_3.raw	SMAC_01456	VSVPSSPVK	VSVPSSPVK	light	29.06	12586535
QExactiveHF02_08394_DS8-1.raw	SMAC_01456	VSVPSSPVK	VSVPSSPVK	light	29.25	14832998
QExactiveHF02_08395_DS8-2.raw	SMAC_01456	VSVPSSPVK	VSVPSSPVK	light	29.51	11657624
QExactiveHF02_08396_DS8-3.raw	SMAC_01456	VSVPSSPVK	VSVPSSPVK	light	29.55	12663111
QExactiveHF02_08400_DS6-1.raw	SMAC_01456	VSVPSSPVK	VSVPSSPVK	light	29.62	20856496
QExactiveHF02_08401_DS6-2.raw	SMAC_01456	VSVPSSPVK	VSVPSSPVK	light	29.53	17846880
QExactiveHF02_08402_DS6-3.raw	SMAC_01456	VSVPSSPVK	VSVPSSPVK	light	29.47	19313878
QExactiveHF02_08397_DS7-1.raw	SMAC_01456	VSVPSSPVK	VSVPSSPVK	light	29.64	16613606
QExactiveHF02_08398_DS7-2.raw	SMAC_01456	VSVPSSPVK	VSVPSSPVK	light	29.51	21113704
QExactiveHF02_08399_DS7-3.raw	SMAC_01456	VSVPSSPVK	VSVPSSPVK	light	29.52	23262528
QExactiveHF02_08403_DS5-1.raw	SMAC_01456	VSVPSSPVK	VSVPSSPVK	light	29.56	22666972
QExactiveHF02_08404_DS5-2.raw	SMAC_01456	VSVPSSPVK	VSVPSSPVK	light	29.72	18077542
QExactiveHF02_08405_DS5-3.raw	SMAC_01456	VSVPSSPVK	VSVPSSPVK	light	29.83	17582106
QExactiveHF02_08406_DS4-1.raw	SMAC_01456	VSVPSSPVK	VSVPSSPVK	light	29.73	15157813
QExactiveHF02_08407_DS4-2.raw	SMAC_01456	VSVPSSPVK	VSVPSSPVK	light	29.77	19842726
QExactiveHF02_08408_DS4-3.raw	SMAC_01456	VSVPSSPVK	VSVPSSPVK	light	29.71	17905296
[truncated: 1,902 more rows]

## Sheet: DS_Phospho_SIS_Area
# Peak areas of of phosphorylated SIS peptide dilution series measurements as calculated by Skyline
File Name	Protein Name	Modified Sequence Full Names	Peptide Sequence	Isotope Label Type	Peptide Retention Time	Total Area
qExHF01_08303_DS0-1.raw	SMAC_00109	FALGVSNPS[Phospho (S,T)]ALR	FALGVSNPSALR	light	#N/A	0
qExHF01_08304_DS0-2.raw	SMAC_00109	FALGVSNPS[Phospho (S,T)]ALR	FALGVSNPSALR	light	#N/A	0
qExHF01_08305_DS0-3.raw	SMAC_00109	FALGVSNPS[Phospho (S,T)]ALR	FALGVSNPSALR	light	80.8	3655
qExHF01_08306_DS8-1.raw	SMAC_00109	FALGVSNPS[Phospho (S,T)]ALR	FALGVSNPSALR	light	80.86	0
qExHF01_08307_DS8-2.raw	SMAC_00109	FALGVSNPS[Phospho (S,T)]ALR	FALGVSNPSALR	light	80.9	0
qExHF01_08308_DS8-3.raw	SMAC_00109	FALGVSNPS[Phospho (S,T)]ALR	FALGVSNPSALR	light	80.88	0
qExHF01_08309_DS7-1.raw	SMAC_00109	FALGVSNPS[Phospho (S,T)]ALR	FALGVSNPSALR	light	80.76	0
qExHF01_08310_DS7-2.raw	SMAC_00109	FALGVSNPS[Phospho (S,T)]ALR	FALGVSNPSALR	light	80.86	0
qExHF01_08311_DS7-3.raw	SMAC_00109	FALGVSNPS[Phospho (S,T)]ALR	FALGVSNPSALR	light	80.84	6371
qExHF01_08312_DS6-1.raw	SMAC_00109	FALGVSNPS[Phospho (S,T)]ALR	FALGVSNPSALR	light	80.81	0
qExHF01_08313_DS6-2.raw	SMAC_00109	FALGVSNPS[Phospho (S,T)]ALR	FALGVSNPSALR	light	80.83	17653
qExHF01_08314_DS6-3.raw	SMAC_00109	FALGVSNPS[Phospho (S,T)]ALR	FALGVSNPSALR	light	80.68	1928
qExHF01_08315_DS5-1.raw	SMAC_00109	FALGVSNPS[Phospho (S,T)]ALR	FALGVSNPSALR	light	80.75	0
qExHF01_08316_DS5-2.raw	SMAC_00109	FALGVSNPS[Phospho (S,T)]ALR	FALGVSNPSALR	light	80.79	0
qExHF01_08317_DS5-3.raw	SMAC_00109	FALGVSNPS[Phospho (S,T)]ALR	FALGVSNPSALR	light	80.69	0
qExHF01_08318_DS4-1.raw	SMAC_00109	FALGVSNPS[Phospho (S,T)]ALR	FALGVSNPSALR	light	80.71	7947
qExHF01_08319_DS4-2.raw	SMAC_00109	FALGVSNPS[Phospho (S,T)]ALR	FALGVSNPSALR	light	80.71	0
qExHF01_08320_DS4-3.raw	SMAC_00109	FALGVSNPS[Phospho (S,T)]ALR	FALGVSNPSALR	light	80.58	18072
qExHF01_08321_DS3-1.raw	SMAC_00109	FALGVSNPS[Phospho (S,T)]ALR	FALGVSNPSALR	light	80.67	20876
qExHF01_08322_DS3-2.raw	SMAC_00109	FALGVSNPS[Phospho (S,T)]ALR	FALGVSNPSALR	light	80.52	0
qExHF01_08323_DS3-3.raw	SMAC_00109	FALGVSNPS[Phospho (S,T)]ALR	FALGVSNPSALR	light	80.48	7440
qExHF01_08324_DS2-1.raw	SMAC_00109	FALGVSNPS[Phospho (S,T)]ALR	FALGVSNPSALR	light	80.73	2320
qExHF01_08325_DS2-2.raw	SMAC_00109	FALGVSNPS[Phospho (S,T)]ALR	FALGVSNPSALR	light	80.47	22114
qExHF01_08326_DS2-3.raw	SMAC_00109	FALGVSNPS[Phospho (S,T)]ALR	FALGVSNPSALR	light	80.5	11639
qExHF01_08327_DS1-1.raw	SMAC_00109	FALGVSNPS[Phospho (S,T)]ALR	FALGVSNPSALR	light	80.38	12752
qExHF01_08328_DS1-2.raw	SMAC_00109	FALGVSNPS[Phospho (S,T)]ALR	FALGVSNPSALR	light	80.35	33039
qExHF01_08329_DS1-3.raw	SMAC_00109	FALGVSNPS[Phospho (S,T)]ALR	FALGVSNPSALR	light	80.46	24514
qExHF01_08330_DS0-1.raw	SMAC_00109	FALGVSNPS[Phospho (S,T)]ALR	FALGVSNPSALR	light	80.33	0
qExHF01_08331_DS0-2.raw	SMAC_00109	FALGVSNPS[Phospho (S,T)]ALR	FALGVSNPSALR	light	80.4	7849
qExHF01_08332_DS0-3.raw	SMAC_00109	FALGVSNPS[Phospho (S,T)]ALR	FALGVSNPSALR	light	80.4	16088
qExHF01_08303_DS0-1.raw	SMAC_00109	FALGVSNPS[Phospho (S,T)]ALR[Label:13C(6)15N(4) (C-term R)]	FALGVSNPSALR	heavy	#N/A	#N/A
qExHF01_08304_DS0-2.raw	SMAC_00109	FALGVSNPS[Phospho (S,T)]ALR[Label:13C(6)15N(4) (C-term R)]	FALGVSNPSALR	heavy	#N/A	#N/A
qExHF01_08305_DS0-3.raw	SMAC_00109	FALGVSNPS[Phospho (S,T)]ALR[Label:13C(6)15N(4) (C-term R)]	FALGVSNPSALR	heavy	80.8	#N/A
qExHF01_08306_DS8-1.raw	SMAC_00109	FALGVSNPS[Phospho (S,T)]ALR[Label:13C(6)15N(4) (C-term R)]	FALGVSNPSALR	heavy	80.86	1016648
qExHF01_08307_DS8-2.raw	SMAC_00109	FALGVSNPS[Phospho (S,T)]ALR[Label:13C(6)15N(4) (C-term R)]	FALGVSNPSALR	heavy	80.9	903120
qExHF01_08308_DS8-3.raw	SMAC_00109	FALGVSNPS[Phospho (S,T)]ALR[Label:13C(6)15N(4) (C-term R)]	FALGVSNPSALR	heavy	80.88	935625
qExHF01_08309_DS7-1.raw	SMAC_00109	FALGVSNPS[Phospho (S,T)]ALR[Label:13C(6)15N(4) (C-term R)]	FALGVSNPSALR	heavy	80.76	3505337
qExHF01_08310_DS7-2.raw	SMAC_00109	FALGVSNPS[Phospho (S,T)]ALR[Label:13C(6)15N(4) (C-term R)]	FALGVSNPSALR	heavy	80.86	3550242
qExHF01_08311_DS7-3.raw	SMAC_00109	FALGVSNPS[Phospho (S,T)]ALR[Label:13C(6)15N(4) (C-term R)]	FALGVSNPSALR	heavy	80.84	3390281
qExHF01_08312_DS6-1.raw	SMAC_00109	FALGVSNPS[Phospho (S,T)]ALR[Label:13C(6)15N(4) (C-term R)]	FALGVSNPSALR	heavy	80.81	7115738
qExHF01_08313_DS6-2.raw	SMAC_00109	FALGVSNPS[Phospho (S,T)]ALR[Label:13C(6)15N(4) (C-term R)]	FALGVSNPSALR	heavy	80.83	9476242
qExHF01_08314_DS6-3.raw	SMAC_00109	FALGVSNPS[Phospho (S,T)]ALR[Label:13C(6)15N(4) (C-term R)]	FALGVSNPSALR	heavy	80.68	9567521
qExHF01_08315_DS5-1.raw	SMAC_00109	FALGVSNPS[Phospho (S,T)]ALR[Label:13C(6)15N(4) (C-term R)]	FALGVSNPSALR	heavy	80.75	33649792
qExHF01_08316_DS5-2.raw	SMAC_00109	FALGVSNPS[Phospho (S,T)]ALR[Label:13C(6)15N(4) (C-term R)]	FALGVSNPSALR	heavy	80.79	36039296
qExHF01_08317_DS5-3.raw	SMAC_00109	FALGVSNPS[Phospho (S,T)]ALR[Label:13C(6)15N(4) (C-term R)]	FALGVSNPSALR	heavy	80.69	36123060
qExHF01_08318_DS4-1.raw	SMAC_00109	FALGVSNPS[Phospho (S,T)]ALR[Label:13C(6)15N(4) (C-term R)]	FALGVSNPSALR	heavy	80.71	150332272
qExHF01_08319_DS4-2.raw	SMAC_00109	FALGVSNPS[Phospho (S,T)]ALR[Label:13C(6)15N(4) (C-term R)]	FALGVSNPSALR	heavy	80.71	180383392
qExHF01_08320_DS4-3.raw	SMAC_00109	FALGVSNPS[Phospho (S,T)]ALR[Label:13C(6)15N(4) (C-term R)]	FALGVSNPSALR	heavy	80.58	147164240
qExHF01_08321_DS3-1.raw	SMAC_00109	FALGVSNPS[Phospho (S,T)]ALR[Label:13C(6)15N(4) (C-term R)]	FALGVSNPSALR	heavy	80.67	595569088
qExHF01_08322_DS3-2.raw	SMAC_00109	FALGVSNPS[Phospho (S,T)]ALR[Label:13C(6)15N(4) (C-term R)]	FALGVSNPSALR	heavy	80.52	679248768
qExHF01_08323_DS3-3.raw	SMAC_00109	FALGVSNPS[Phospho (S,T)]ALR[Label:13C(6)15N(4) (C-term R)]	FALGVSNPSALR	heavy	80.48	727006144
qExHF01_08324_DS2-1.raw	SMAC_00109	FALGVSNPS[Phospho (S,T)]ALR[Label:13C(6)15N(4) (C-term R)]	FALGVSNPSALR	heavy	80.73	2759076352
qExHF01_08325_DS2-2.raw	SMAC_00109	FALGVSNPS[Phospho (S,T)]ALR[Label:13C(6)15N(4) (C-term R)]	FALGVSNPSALR	heavy	80.47	2929028096
qExHF01_08326_DS2-3.raw	SMAC_00109	FALGVSNPS[Phospho (S,T)]ALR[Label:13C(6)15N(4) (C-term R)]	FALGVSNPSALR	heavy	80.5	2463120640
qExHF01_08327_DS1-1.raw	SMAC_00109	FALGVSNPS[Phospho (S,T)]ALR[Label:13C(6)15N(4) (C-term R)]	FALGVSNPSALR	heavy	80.38	11744452608
qExHF01_08328_DS1-2.raw	SMAC_00109	FALGVSNPS[Phospho (S,T)]ALR[Label:13C(6)15N(4) (C-term R)]	FALGVSNPSALR	heavy	80.35	10292356096
qExHF01_08329_DS1-3.raw	SMAC_00109	FALGVSNPS[Phospho (S,T)]ALR[Label:13C(6)15N(4) (C-term R)]	FALGVSNPSALR	heavy	80.46	9981716480
qExHF01_08330_DS0-1.raw	SMAC_00109	FALGVSNPS[Phospho (S,T)]ALR[Label:13C(6)15N(4) (C-term R)]	FALGVSNPSALR	heavy	80.33	31275402
qExHF01_08331_DS0-2.raw	SMAC_00109	FALGVSNPS[Phospho (S,T)]ALR[Label:13C(6)15N(4) (C-term R)]	FALGVSNPSALR	heavy	80.4	5375428
qExHF01_08332_DS0-3.raw	SMAC_00109	FALGVSNPS[Phospho (S,T)]ALR[Label:13C(6)15N(4) (C-term R)]	FALGVSNPSALR	heavy	80.4	642218
qExHF01_08303_DS0-1.raw	SMAC_00109	FGLS[Phospho (S,T)]PSR	FGLSPSR	light	39.71	1217562
qExHF01_08304_DS0-2.raw	SMAC_00109	FGLS[Phospho (S,T)]PSR	FGLSPSR	light	39.72	1143333
qExHF01_08305_DS0-3.raw	SMAC_00109	FGLS[Phospho (S,T)]PSR	FGLSPSR	light	39.67	1449590
qExHF01_08306_DS8-1.raw	SMAC_00109	FGLS[Phospho (S,T)]PSR	FGLSPSR	light	39.72	1508828
qExHF01_08307_DS8-2.raw	SMAC_00109	FGLS[Phospho (S,T)]PSR	FGLSPSR	light	39.62	1927249
qExHF01_08308_DS8-3.raw	SMAC_00109	FGLS[Phospho (S,T)]PSR	FGLSPSR	light	39.6	1810225
qExHF01_08309_DS7-1.raw	SMAC_00109	FGLS[Phospho (S,T)]PSR	FGLSPSR	light	39.57	1872948
qExHF01_08310_DS7-2.raw	SMAC_00109	FGLS[Phospho (S,T)]PSR	FGLSPSR	light	39.57	1602640
qExHF01_08311_DS7-3.raw	SMAC_00109	FGLS[Phospho (S,T)]PSR	FGLSPSR	light	39.55	1508787
qExHF01_08312_DS6-1.raw	SMAC_00109	FGLS[Phospho (S,T)]PSR	FGLSPSR	light	39.58	1875840
qExHF01_08313_DS6-2.raw	SMAC_00109	FGLS[Phospho (S,T)]PSR	FGLSPSR	light	39.54	1949210
qExHF01_08314_DS6-3.raw	SMAC_00109	FGLS[Phospho (S,T)]PSR	FGLSPSR	light	39.51	2307839
qExHF01_08315_DS5-1.raw	SMAC_00109	FGLS[Phospho (S,T)]PSR	FGLSPSR	light	39.57	2151991
qExHF01_08316_DS5-2.raw	SMAC_00109	FGLS[Phospho (S,T)]PSR	FGLSPSR	light	39.55	2444619
qExHF01_08317_DS5-3.raw	SMAC_00109	FGLS[Phospho (S,T)]PSR	FGLSPSR	light	39.47	2897192
qExHF01_08318_DS4-1.raw	SMAC_00109	FGLS[Phospho (S,T)]PSR	FGLSPSR	light	39.48	2353619
qExHF01_08319_DS4-2.raw	SMAC_00109	FGLS[Phospho (S,T)]PSR	FGLSPSR	light	39.43	2591238
qExHF01_08320_DS4-3.raw	SMAC_00109	FGLS[Phospho (S,T)]PSR	FGLSPSR	light	39.36	1710009
qExHF01_08321_DS3-1.raw	SMAC_00109	FGLS[Phospho (S,T)]PSR	FGLSPSR	light	39.28	1927450
qExHF01_08322_DS3-2.raw	SMAC_00109	FGLS[Phospho (S,T)]PSR	FGLSPSR	light	39.3	2201957
qExHF01_08323_DS3-3.raw	SMAC_00109	FGLS[Phospho (S,T)]PSR	FGLSPSR	light	39.28	2538372
qExHF01_08324_DS2-1.raw	SMAC_00109	FGLS[Phospho (S,T)]PSR	FGLSPSR	light	39.23	2978291
qExHF01_08325_DS2-2.raw	SMAC_00109	FGLS[Phospho (S,T)]PSR	FGLSPSR	light	39.2	2719015
qExHF01_08326_DS2-3.raw	SMAC_00109	FGLS[Phospho (S,T)]PSR	FGLSPSR	light	39.21	2166823
qExHF01_08327_DS1-1.raw	SMAC_00109	FGLS[Phospho (S,T)]PSR	FGLSPSR	light	39.07	2160429
qExHF01_08328_DS1-2.raw	SMAC_00109	FGLS[Phospho (S,T)]PSR	FGLSPSR	light	39.13	2096589
qExHF01_08329_DS1-3.raw	SMAC_00109	FGLS[Phospho (S,T)]PSR	FGLSPSR	light	39.11	2081577
qExHF01_08330_DS0-1.raw	SMAC_00109	FGLS[Phospho (S,T)]PSR	FGLSPSR	light	39.15	2797818
qExHF01_08331_DS0-2.raw	SMAC_00109	FGLS[Phospho (S,T)]PSR	FGLSPSR	light	39.15	3571421
qExHF01_08332_DS0-3.raw	SMAC_00109	FGLS[Phospho (S,T)]PSR	FGLSPSR	light	39.12	3436483
qExHF01_08303_DS0-1.raw	SMAC_00109	FGLS[Phospho (S,T)]PSR[Label:13C(6)15N(4) (C-term R)]	FGLSPSR	heavy	39.71	385277
qExHF01_08304_DS0-2.raw	SMAC_00109	FGLS[Phospho (S,T)]PSR[Label:13C(6)15N(4) (C-term R)]	FGLSPSR	heavy	39.72	169915
qExHF01_08305_DS0-3.raw	SMAC_00109	FGLS[Phospho (S,T)]PSR[Label:13C(6)15N(4) (C-term R)]	FGLSPSR	heavy	39.67	292869
qExHF01_08306_DS8-1.raw	SMAC_00109	FGLS[Phospho (S,T)]PSR[Label:13C(6)15N(4) (C-term R)]	FGLSPSR	heavy	39.72	8770232
qExHF01_08307_DS8-2.raw	SMAC_00109	FGLS[Phospho (S,T)]PSR[Label:13C(6)15N(4) (C-term R)]	FGLSPSR	heavy	39.62	10196400
qExHF01_08308_DS8-3.raw	SMAC_00109	FGLS[Phospho (S,T)]PSR[Label:13C(6)15N(4) (C-term R)]	FGLSPSR	heavy	39.6	9570964
qExHF01_08309_DS7-1.raw	SMAC_00109	FGLS[Phospho (S,T)]PSR[Label:13C(6)15N(4) (C-term R)]	FGLSPSR	heavy	39.57	21796128
qExHF01_08310_DS7-2.raw	SMAC_00109	FGLS[Phospho (S,T)]PSR[Label:13C(6)15N(4) (C-term R)]	FGLSPSR	heavy	39.57	23660740
qExHF01_08311_DS7-3.raw	SMAC_00109	FGLS[Phospho (S,T)]PSR[Label:13C(6)15N(4) (C-term R)]	FGLSPSR	heavy	39.55	23104424
qExHF01_08312_DS6-1.raw	SMAC_00109	FGLS[Phospho (S,T)]PSR[Label:13C(6)15N(4) (C-term R)]	FGLSPSR	heavy	39.58	18642744
qExHF01_08313_DS6-2.raw	SMAC_00109	FGLS[Phospho (S,T)]PSR[Label:13C(6)15N(4) (C-term R)]	FGLSPSR	heavy	39.54	17350082
qExHF01_08314_DS6-3.raw	SMAC_00109	FGLS[Phospho (S,T)]PSR[Label:13C(6)15N(4) (C-term R)]	FGLSPSR	heavy	39.51	19524106
qExHF01_08315_DS5-1.raw	SMAC_00109	FGLS[Phospho (S,T)]PSR[Label:13C(6)15N(4) (C-term R)]	FGLSPSR	heavy	39.57	62541600
qExHF01_08316_DS5-2.raw	SMAC_00109	FGLS[Phospho (S,T)]PSR[Label:13C(6)15N(4) (C-term R)]	FGLSPSR	heavy	39.55	72058880
qExHF01_08317_DS5-3.raw	SMAC_00109	FGLS[Phospho (S,T)]PSR[Label:13C(6)15N(4) (C-term R)]	FGLSPSR	heavy	39.47	71287256
qExHF01_08318_DS4-1.raw	SMAC_00109	FGLS[Phospho (S,T)]PSR[Label:13C(6)15N(4) (C-term R)]	FGLSPSR	heavy	39.48	281616128
qExHF01_08319_DS4-2.raw	SMAC_00109	FGLS[Phospho (S,T)]PSR[Label:13C(6)15N(4) (C-term R)]	FGLSPSR	heavy	39.43	321437568
qExHF01_08320_DS4-3.raw	SMAC_00109	FGLS[Phospho (S,T)]PSR[Label:13C(6)15N(4) (C-term R)]	FGLSPSR	heavy	39.36	265292096
qExHF01_08321_DS3-1.raw	SMAC_00109	FGLS[Phospho (S,T)]PSR[Label:13C(6)15N(4) (C-term R)]	FGLSPSR	heavy	39.28	864730624
qExHF01_08322_DS3-2.raw	SMAC_00109	FGLS[Phospho (S,T)]PSR[Label:13C(6)15N(4) (C-term R)]	FGLSPSR	heavy	39.3	934564736
qExHF01_08323_DS3-3.raw	SMAC_00109	FGLS[Phospho (S,T)]PSR[Label:13C(6)15N(4) (C-term R)]	FGLSPSR	heavy	39.28	976339200
qExHF01_08324_DS2-1.raw	SMAC_00109	FGLS[Phospho (S,T)]PSR[Label:13C(6)15N(4) (C-term R)]	FGLSPSR	heavy	39.23	3433920768
qExHF01_08325_DS2-2.raw	SMAC_00109	FGLS[Phospho (S,T)]PSR[Label:13C(6)15N(4) (C-term R)]	FGLSPSR	heavy	39.2	3498311424
qExHF01_08326_DS2-3.raw	SMAC_00109	FGLS[Phospho (S,T)]PSR[Label:13C(6)15N(4) (C-term R)]	FGLSPSR	heavy	39.21	3515248640
qExHF01_08327_DS1-1.raw	SMAC_00109	FGLS[Phospho (S,T)]PSR[Label:13C(6)15N(4) (C-term R)]	FGLSPSR	heavy	39.07	13945337856
qExHF01_08328_DS1-2.raw	SMAC_00109	FGLS[Phospho (S,T)]PSR[Label:13C(6)15N(4) (C-term R)]	FGLSPSR	heavy	39.13	14411313152
qExHF01_08329_DS1-3.raw	SMAC_00109	FGLS[Phospho (S,T)]PSR[Label:13C(6)15N(4) (C-term R)]	FGLSPSR	heavy	39.11	14387333120
qExHF01_08330_DS0-1.raw	SMAC_00109	FGLS[Phospho (S,T)]PSR[Label:13C(6)15N(4) (C-term R)]	FGLSPSR	heavy	39.15	3983216
qExHF01_08331_DS0-2.raw	SMAC_00109	FGLS[Phospho (S,T)]PSR[Label:13C(6)15N(4) (C-term R)]	FGLSPSR	heavy	39.15	1209558
qExHF01_08332_DS0-3.raw	SMAC_00109	FGLS[Phospho (S,T)]PSR[Label:13C(6)15N(4) (C-term R)]	FGLSPSR	heavy	39.12	1621075
qExHF01_08303_DS0-1.raw	SMAC_00192	STAS[Phospho (S,T)]PAIGGLVNK	STASPAIGGLVNK	light	56.43	8240712
qExHF01_08304_DS0-2.raw	SMAC_00192	STAS[Phospho (S,T)]PAIGGLVNK	STASPAIGGLVNK	light	56.52	9436621
qExHF01_08305_DS0-3.raw	SMAC_00192	STAS[Phospho (S,T)]PAIGGLVNK	STASPAIGGLVNK	light	56.5	9311686
qExHF01_08306_DS8-1.raw	SMAC_00192	STAS[Phospho (S,T)]PAIGGLVNK	STASPAIGGLVNK	light	56.53	10720480
qExHF01_08307_DS8-2.raw	SMAC_00192	STAS[Phospho (S,T)]PAIGGLVNK	STASPAIGGLVNK	light	56.48	10777393
qExHF01_08308_DS8-3.raw	SMAC_00192	STAS[Phospho (S,T)]PAIGGLVNK	STASPAIGGLVNK	light	56.48	12823368
qExHF01_08309_DS7-1.raw	SMAC_00192	STAS[Phospho (S,T)]PAIGGLVNK	STASPAIGGLVNK	light	56.48	10210202
qExHF01_08310_DS7-2.raw	SMAC_00192	STAS[Phospho (S,T)]PAIGGLVNK	STASPAIGGLVNK	light	56.47	10676551
qExHF01_08311_DS7-3.raw	SMAC_00192	STAS[Phospho (S,T)]PAIGGLVNK	STASPAIGGLVNK	light	56.47	10786038
qExHF01_08312_DS6-1.raw	SMAC_00192	STAS[Phospho (S,T)]PAIGGLVNK	STASPAIGGLVNK	light	56.46	10845312
qExHF01_08313_DS6-2.raw	SMAC_00192	STAS[Phospho (S,T)]PAIGGLVNK	STASPAIGGLVNK	light	56.44	11849482
qExHF01_08314_DS6-3.raw	SMAC_00192	STAS[Phospho (S,T)]PAIGGLVNK	STASPAIGGLVNK	light	56.39	12329874
qExHF01_08315_DS5-1.raw	SMAC_00192	STAS[Phospho (S,T)]PAIGGLVNK	STASPAIGGLVNK	light	56.41	11110761
qExHF01_08316_DS5-2.raw	SMAC_00192	STAS[Phospho (S,T)]PAIGGLVNK	STASPAIGGLVNK	light	56.43	12124968
qExHF01_08317_DS5-3.raw	SMAC_00192	STAS[Phospho (S,T)]PAIGGLVNK	STASPAIGGLVNK	light	56.37	13145548
qExHF01_08318_DS4-1.raw	SMAC_00192	STAS[Phospho (S,T)]PAIGGLVNK	STASPAIGGLVNK	light	56.37	12088135
qExHF01_08319_DS4-2.raw	SMAC_00192	STAS[Phospho (S,T)]PAIGGLVNK	STASPAIGGLVNK	light	56.35	14045678
qExHF01_08320_DS4-3.raw	SMAC_00192	STAS[Phospho (S,T)]PAIGGLVNK	STASPAIGGLVNK	light	56.26	12731333
qExHF01_08321_DS3-1.raw	SMAC_00192	STAS[Phospho (S,T)]PAIGGLVNK	STASPAIGGLVNK	light	56.17	15841200
qExHF01_08322_DS3-2.raw	SMAC_00192	STAS[Phospho (S,T)]PAIGGLVNK	STASPAIGGLVNK	light	56.19	17571472
qExHF01_08323_DS3-3.raw	SMAC_00192	STAS[Phospho (S,T)]PAIGGLVNK	STASPAIGGLVNK	light	56.16	18055932
qExHF01_08324_DS2-1.raw	SMAC_00192	STAS[Phospho (S,T)]PAIGGLVNK	STASPAIGGLVNK	light	56.13	29826128
qExHF01_08325_DS2-2.raw	SMAC_00192	STAS[Phospho (S,T)]PAIGGLVNK	STASPAIGGLVNK	light	56.11	31300314
qExHF01_08326_DS2-3.raw	SMAC_00192	STAS[Phospho (S,T)]PAIGGLVNK	STASPAIGGLVNK	light	56.08	28322468
qExHF01_08327_DS1-1.raw	SMAC_00192	STAS[Phospho (S,T)]PAIGGLVNK	STASPAIGGLVNK	light	56.02	69562168
qExHF01_08328_DS1-2.raw	SMAC_00192	STAS[Phospho (S,T)]PAIGGLVNK	STASPAIGGLVNK	light	56.04	69799224
qExHF01_08329_DS1-3.raw	SMAC_00192	STAS[Phospho (S,T)]PAIGGLVNK	STASPAIGGLVNK	light	56.08	65747576
qExHF01_08330_DS0-1.raw	SMAC_00192	STAS[Phospho (S,T)]PAIGGLVNK	STASPAIGGLVNK	light	56.06	13892133
qExHF01_08331_DS0-2.raw	SMAC_00192	STAS[Phospho (S,T)]PAIGGLVNK	STASPAIGGLVNK	light	56.08	14438780
qExHF01_08332_DS0-3.raw	SMAC_00192	STAS[Phospho (S,T)]PAIGGLVNK	STASPAIGGLVNK	light	56.02	15790566
qExHF01_08303_DS0-1.raw	SMAC_00192	STAS[Phospho (S,T)]PAIGGLVNK[Label:13C(6)15N(2) (C-term K)]	STASPAIGGLVNK	heavy	56.43	127381
qExHF01_08304_DS0-2.raw	SMAC_00192	STAS[Phospho (S,T)]PAIGGLVNK[Label:13C(6)15N(2) (C-term K)]	STASPAIGGLVNK	heavy	56.52	16649
qExHF01_08305_DS0-3.raw	SMAC_00192	STAS[Phospho (S,T)]PAIGGLVNK[Label:13C(6)15N(2) (C-term K)]	STASPAIGGLVNK	heavy	56.5	74487
qExHF01_08306_DS8-1.raw	SMAC_00192	STAS[Phospho (S,T)]PAIGGLVNK[Label:13C(6)15N(2) (C-term K)]	STASPAIGGLVNK	heavy	56.53	6546731
qExHF01_08307_DS8-2.raw	SMAC_00192	STAS[Phospho (S,T)]PAIGGLVNK[Label:13C(6)15N(2) (C-term K)]	STASPAIGGLVNK	heavy	56.48	6449812
qExHF01_08308_DS8-3.raw	SMAC_00192	STAS[Phospho (S,T)]PAIGGLVNK[Label:13C(6)15N(2) (C-term K)]	STASPAIGGLVNK	heavy	56.48	7930556
qExHF01_08309_DS7-1.raw	SMAC_00192	STAS[Phospho (S,T)]PAIGGLVNK[Label:13C(6)15N(2) (C-term K)]	STASPAIGGLVNK	heavy	56.48	15617042
qExHF01_08310_DS7-2.raw	SMAC_00192	STAS[Phospho (S,T)]PAIGGLVNK[Label:13C(6)15N(2) (C-term K)]	STASPAIGGLVNK	heavy	56.47	16888410
qExHF01_08311_DS7-3.raw	SMAC_00192	STAS[Phospho (S,T)]PAIGGLVNK[Label:13C(6)15N(2) (C-term K)]	STASPAIGGLVNK	heavy	56.47	16922118
qExHF01_08312_DS6-1.raw	SMAC_00192	STAS[Phospho (S,T)]PAIGGLVNK[Label:13C(6)15N(2) (C-term K)]	STASPAIGGLVNK	heavy	56.46	30013804
qExHF01_08313_DS6-2.raw	SMAC_00192	STAS[Phospho (S,T)]PAIGGLVNK[Label:13C(6)15N(2) (C-term K)]	STASPAIGGLVNK	heavy	56.44	32719810
qExHF01_08314_DS6-3.raw	SMAC_00192	STAS[Phospho (S,T)]PAIGGLVNK[Label:13C(6)15N(2) (C-term K)]	STASPAIGGLVNK	heavy	56.39	32815830
qExHF01_08315_DS5-1.raw	SMAC_00192	STAS[Phospho (S,T)]PAIGGLVNK[Label:13C(6)15N(2) (C-term K)]	STASPAIGGLVNK	heavy	56.41	114564392
qExHF01_08316_DS5-2.raw	SMAC_00192	STAS[Phospho (S,T)]PAIGGLVNK[Label:13C(6)15N(2) (C-term K)]	STASPAIGGLVNK	heavy	56.43	122041952
qExHF01_08317_DS5-3.raw	SMAC_00192	STAS[Phospho (S,T)]PAIGGLVNK[Label:13C(6)15N(2) (C-term K)]	STASPAIGGLVNK	heavy	56.37	129778040
qExHF01_08318_DS4-1.raw	SMAC_00192	STAS[Phospho (S,T)]PAIGGLVNK[Label:13C(6)15N(2) (C-term K)]	STASPAIGGLVNK	heavy	56.37	421674944
qExHF01_08319_DS4-2.raw	SMAC_00192	STAS[Phospho (S,T)]PAIGGLVNK[Label:13C(6)15N(2) (C-term K)]	STASPAIGGLVNK	heavy	56.35	467009216
qExHF01_08320_DS4-3.raw	SMAC_00192	STAS[Phospho (S,T)]PAIGGLVNK[Label:13C(6)15N(2) (C-term K)]	STASPAIGGLVNK	heavy	56.26	421790336
qExHF01_08321_DS3-1.raw	SMAC_00192	STAS[Phospho (S,T)]PAIGGLVNK[Label:13C(6)15N(2) (C-term K)]	STASPAIGGLVNK	heavy	56.17	1467137792
qExHF01_08322_DS3-2.raw	SMAC_00192	STAS[Phospho (S,T)]PAIGGLVNK[Label:13C(6)15N(2) (C-term K)]	STASPAIGGLVNK	heavy	56.19	1568659712
qExHF01_08323_DS3-3.raw	SMAC_00192	STAS[Phospho (S,T)]PAIGGLVNK[Label:13C(6)15N(2) (C-term K)]	STASPAIGGLVNK	heavy	56.16	1639965184
qExHF01_08324_DS2-1.raw	SMAC_00192	STAS[Phospho (S,T)]PAIGGLVNK[Label:13C(6)15N(2) (C-term K)]	STASPAIGGLVNK	heavy	56.13	6629562368
qExHF01_08325_DS2-2.raw	SMAC_00192	STAS[Phospho (S,T)]PAIGGLVNK[Label:13C(6)15N(2) (C-term K)]	STASPAIGGLVNK	heavy	56.11	6806942720
qExHF01_08326_DS2-3.raw	SMAC_00192	STAS[Phospho (S,T)]PAIGGLVNK[Label:13C(6)15N(2) (C-term K)]	STASPAIGGLVNK	heavy	56.08	6207914496
qExHF01_08327_DS1-1.raw	SMAC_00192	STAS[Phospho (S,T)]PAIGGLVNK[Label:13C(6)15N(2) (C-term K)]	STASPAIGGLVNK	heavy	56.02	24187097088
qExHF01_08328_DS1-2.raw	SMAC_00192	STAS[Phospho (S,T)]PAIGGLVNK[Label:13C(6)15N(2) (C-term K)]	STASPAIGGLVNK	heavy	56.04	24448737280
qExHF01_08329_DS1-3.raw	SMAC_00192	STAS[Phospho (S,T)]PAIGGLVNK[Label:13C(6)15N(2) (C-term K)]	STASPAIGGLVNK	heavy	56.08	23131009024
qExHF01_08330_DS0-1.raw	SMAC_00192	STAS[Phospho (S,T)]PAIGGLVNK[Label:13C(6)15N(2) (C-term K)]	STASPAIGGLVNK	heavy	56.06	19131240
qExHF01_08331_DS0-2.raw	SMAC_00192	STAS[Phospho (S,T)]PAIGGLVNK[Label:13C(6)15N(2) (C-term K)]	STASPAIGGLVNK	heavy	56.08	3189163
qExHF01_08332_DS0-3.raw	SMAC_00192	STAS[Phospho (S,T)]PAIGGLVNK[Label:13C(6)15N(2) (C-term K)]	STASPAIGGLVNK	heavy	56.02	1739585
qExHF01_08303_DS0-1.raw	SMAC_00192	SEPQAPVESSSS[Phospho (S,T)]RPTTSAK	SEPQAPVESSSSRPTTSAK	light	14.05	41417
qExHF01_08304_DS0-2.raw	SMAC_00192	SEPQAPVESSSS[Phospho (S,T)]RPTTSAK	SEPQAPVESSSSRPTTSAK	light	#N/A	0
qExHF01_08305_DS0-3.raw	SMAC_00192	SEPQAPVESSSS[Phospho (S,T)]RPTTSAK	SEPQAPVESSSSRPTTSAK	light	#N/A	0
qExHF01_08306_DS8-1.raw	SMAC_00192	SEPQAPVESSSS[Phospho (S,T)]RPTTSAK	SEPQAPVESSSSRPTTSAK	light	14.09	97185
qExHF01_08307_DS8-2.raw	SMAC_00192	SEPQAPVESSSS[Phospho (S,T)]RPTTSAK	SEPQAPVESSSSRPTTSAK	light	14.14	153174
qExHF01_08308_DS8-3.raw	SMAC_00192	SEPQAPVESSSS[Phospho (S,T)]RPTTSAK	SEPQAPVESSSSRPTTSAK	light	14.07	82277
qExHF01_08309_DS7-1.raw	SMAC_00192	SEPQAPVESSSS[Phospho (S,T)]RPTTSAK	SEPQAPVESSSSRPTTSAK	light	14.07	31042
qExHF01_08310_DS7-2.raw	SMAC_00192	SEPQAPVESSSS[Phospho (S,T)]RPTTSAK	SEPQAPVESSSSRPTTSAK	light	14.09	13412
qExHF01_08311_DS7-3.raw	SMAC_00192	SEPQAPVESSSS[Phospho (S,T)]RPTTSAK	SEPQAPVESSSSRPTTSAK	light	13.97	59287
qExHF01_08312_DS6-1.raw	SMAC_00192	SEPQAPVESSSS[Phospho (S,T)]RPTTSAK	SEPQAPVESSSSRPTTSAK	light	14.04	175123
qExHF01_08313_DS6-2.raw	SMAC_00192	SEPQAPVESSSS[Phospho (S,T)]RPTTSAK	SEPQAPVESSSSRPTTSAK	light	13.97	164075
qExHF01_08314_DS6-3.raw	SMAC_00192	SEPQAPVESSSS[Phospho (S,T)]RPTTSAK	SEPQAPVESSSSRPTTSAK	light	14.02	256997
qExHF01_08315_DS5-1.raw	SMAC_00192	SEPQAPVESSSS[Phospho (S,T)]RPTTSAK	SEPQAPVESSSSRPTTSAK	light	14.01	190441
qExHF01_08316_DS5-2.raw	SMAC_00192	SEPQAPVESSSS[Phospho (S,T)]RPTTSAK	SEPQAPVESSSSRPTTSAK	light	13.99	130195
qExHF01_08317_DS5-3.raw	SMAC_00192	SEPQAPVESSSS[Phospho (S,T)]RPTTSAK	SEPQAPVESSSSRPTTSAK	light	13.99	103242
qExHF01_08318_DS4-1.raw	SMAC_00192	SEPQAPVESSSS[Phospho (S,T)]RPTTSAK	SEPQAPVESSSSRPTTSAK	light	13.95	84701
qExHF01_08319_DS4-2.raw	SMAC_00192	SEPQAPVESSSS[Phospho (S,T)]RPTTSAK	SEPQAPVESSSSRPTTSAK	light	13.92	167012
qExHF01_08320_DS4-3.raw	SMAC_00192	SEPQAPVESSSS[Phospho (S,T)]RPTTSAK	SEPQAPVESSSSRPTTSAK	light	13.9	38748
qExHF01_08321_DS3-1.raw	SMAC_00192	SEPQAPVESSSS[Phospho (S,T)]RPTTSAK	SEPQAPVESSSSRPTTSAK	light	13.89	92753
qExHF01_08322_DS3-2.raw	SMAC_00192	SEPQAPVESSSS[Phospho (S,T)]RPTTSAK	SEPQAPVESSSSRPTTSAK	light	13.91	42168
qExHF01_08323_DS3-3.raw	SMAC_00192	SEPQAPVESSSS[Phospho (S,T)]RPTTSAK	SEPQAPVESSSSRPTTSAK	light	13.91	199993
qExHF01_08324_DS2-1.raw	SMAC_00192	SEPQAPVESSSS[Phospho (S,T)]RPTTSAK	SEPQAPVESSSSRPTTSAK	light	13.88	342951
qExHF01_08325_DS2-2.raw	SMAC_00192	SEPQAPVESSSS[Phospho (S,T)]RPTTSAK	SEPQAPVESSSSRPTTSAK	light	13.84	448682
qExHF01_08326_DS2-3.raw	SMAC_00192	SEPQAPVESSSS[Phospho (S,T)]RPTTSAK	SEPQAPVESSSSRPTTSAK	light	13.9	292078
qExHF01_08327_DS1-1.raw	SMAC_00192	SEPQAPVESSSS[Phospho (S,T)]RPTTSAK	SEPQAPVESSSSRPTTSAK	light	13.86	906843
qExHF01_08328_DS1-2.raw	SMAC_00192	SEPQAPVESSSS[Phospho (S,T)]RPTTSAK	SEPQAPVESSSSRPTTSAK	light	13.81	1007461
qExHF01_08329_DS1-3.raw	SMAC_00192	SEPQAPVESSSS[Phospho (S,T)]RPTTSAK	SEPQAPVESSSSRPTTSAK	light	13.81	1032457
qExHF01_08330_DS0-1.raw	SMAC_00192	SEPQAPVESSSS[Phospho (S,T)]RPTTSAK	SEPQAPVESSSSRPTTSAK	light	13.78	179829
qExHF01_08331_DS0-2.raw	SMAC_00192	SEPQAPVESSSS[Phospho (S,T)]RPTTSAK	SEPQAPVESSSSRPTTSAK	light	13.85	89638
qExHF01_08332_DS0-3.raw	SMAC_00192	SEPQAPVESSSS[Phospho (S,T)]RPTTSAK	SEPQAPVESSSSRPTTSAK	light	13.84	180064
qExHF01_08303_DS0-1.raw	SMAC_00192	SEPQAPVESSSS[Phospho (S,T)]RPTTSAK[Label:13C(6)15N(2) (C-term K)]	SEPQAPVESSSSRPTTSAK	heavy	14.05	0
qExHF01_08304_DS0-2.raw	SMAC_00192	SEPQAPVESSSS[Phospho (S,T)]RPTTSAK[Label:13C(6)15N(2) (C-term K)]	SEPQAPVESSSSRPTTSAK	heavy	#N/A	0
qExHF01_08305_DS0-3.raw	SMAC_00192	SEPQAPVESSSS[Phospho (S,T)]RPTTSAK[Label:13C(6)15N(2) (C-term K)]	SEPQAPVESSSSRPTTSAK	heavy	#N/A	0
qExHF01_08306_DS8-1.raw	SMAC_00192	SEPQAPVESSSS[Phospho (S,T)]RPTTSAK[Label:13C(6)15N(2) (C-term K)]	SEPQAPVESSSSRPTTSAK	heavy	14.09	0
qExHF01_08307_DS8-2.raw	SMAC_00192	SEPQAPVESSSS[Phospho (S,T)]RPTTSAK[Label:13C(6)15N(2) (C-term K)]	SEPQAPVESSSSRPTTSAK	heavy	14.14	0
qExHF01_08308_DS8-3.raw	SMAC_00192	SEPQAPVESSSS[Phospho (S,T)]RPTTSAK[Label:13C(6)15N(2) (C-term K)]	SEPQAPVESSSSRPTTSAK	heavy	14.07	15029
qExHF01_08309_DS7-1.raw	SMAC_00192	SEPQAPVESSSS[Phospho (S,T)]RPTTSAK[Label:13C(6)15N(2) (C-term K)]	SEPQAPVESSSSRPTTSAK	heavy	14.07	16179
qExHF01_08310_DS7-2.raw	SMAC_00192	SEPQAPVESSSS[Phospho (S,T)]RPTTSAK[Label:13C(6)15N(2) (C-term K)]	SEPQAPVESSSSRPTTSAK	heavy	14.09	18825
qExHF01_08311_DS7-3.raw	SMAC_00192	SEPQAPVESSSS[Phospho (S,T)]RPTTSAK[Label:13C(6)15N(2) (C-term K)]	SEPQAPVESSSSRPTTSAK	heavy	13.97	44522
qExHF01_08312_DS6-1.raw	SMAC_00192	SEPQAPVESSSS[Phospho (S,T)]RPTTSAK[Label:13C(6)15N(2) (C-term K)]	SEPQAPVESSSSRPTTSAK	heavy	14.04	169235
qExHF01_08313_DS6-2.raw	SMAC_00192	SEPQAPVESSSS[Phospho (S,T)]RPTTSAK[Label:13C(6)15N(2) (C-term K)]	SEPQAPVESSSSRPTTSAK	heavy	13.97	157687
qExHF01_08314_DS6-3.raw	SMAC_00192	SEPQAPVESSSS[Phospho (S,T)]RPTTSAK[Label:13C(6)15N(2) (C-term K)]	SEPQAPVESSSSRPTTSAK	heavy	14.02	233403
qExHF01_08315_DS5-1.raw	SMAC_00192	SEPQAPVESSSS[Phospho (S,T)]RPTTSAK[Label:13C(6)15N(2) (C-term K)]	SEPQAPVESSSSRPTTSAK	heavy	14.01	1448338
qExHF01_08316_DS5-2.raw	SMAC_00192	SEPQAPVESSSS[Phospho (S,T)]RPTTSAK[Label:13C(6)15N(2) (C-term K)]	SEPQAPVESSSSRPTTSAK	heavy	13.99	1893396
qExHF01_08317_DS5-3.raw	SMAC_00192	SEPQAPVESSSS[Phospho (S,T)]RPTTSAK[Label:13C(6)15N(2) (C-term K)]	SEPQAPVESSSSRPTTSAK	heavy	13.99	1743997
qExHF01_08318_DS4-1.raw	SMAC_00192	SEPQAPVESSSS[Phospho (S,T)]RPTTSAK[Label:13C(6)15N(2) (C-term K)]	SEPQAPVESSSSRPTTSAK	heavy	13.95	5836138
qExHF01_08319_DS4-2.raw	SMAC_00192	SEPQAPVESSSS[Phospho (S,T)]RPTTSAK[Label:13C(6)15N(2) (C-term K)]	SEPQAPVESSSSRPTTSAK	heavy	13.92	6956396
qExHF01_08320_DS4-3.raw	SMAC_00192	SEPQAPVESSSS[Phospho (S,T)]RPTTSAK[Label:13C(6)15N(2) (C-term K)]	SEPQAPVESSSSRPTTSAK	heavy	13.9	6607073
qExHF01_08321_DS3-1.raw	SMAC_00192	SEPQAPVESSSS[Phospho (S,T)]RPTTSAK[Label:13C(6)15N(2) (C-term K)]	SEPQAPVESSSSRPTTSAK	heavy	13.89	22022834
qExHF01_08322_DS3-2.raw	SMAC_00192	SEPQAPVESSSS[Phospho (S,T)]RPTTSAK[Label:13C(6)15N(2) (C-term K)]	SEPQAPVESSSSRPTTSAK	heavy	13.91	23875002
qExHF01_08323_DS3-3.raw	SMAC_00192	SEPQAPVESSSS[Phospho (S,T)]RPTTSAK[Label:13C(6)15N(2) (C-term K)]	SEPQAPVESSSSRPTTSAK	heavy	13.91	25202544
qExHF01_08324_DS2-1.raw	SMAC_00192	SEPQAPVESSSS[Phospho (S,T)]RPTTSAK[Label:13C(6)15N(2) (C-term K)]	SEPQAPVESSSSRPTTSAK	heavy	13.88	121791456
qExHF01_08325_DS2-2.raw	SMAC_00192	SEPQAPVESSSS[Phospho (S,T)]RPTTSAK[Label:13C(6)15N(2) (C-term K)]	SEPQAPVESSSSRPTTSAK	heavy	13.84	115657808
qExHF01_08326_DS2-3.raw	SMAC_00192	SEPQAPVESSSS[Phospho (S,T)]RPTTSAK[Label:13C(6)15N(2) (C-term K)]	SEPQAPVESSSSRPTTSAK	heavy	13.9	117772976
qExHF01_08327_DS1-1.raw	SMAC_00192	SEPQAPVESSSS[Phospho (S,T)]RPTTSAK[Label:13C(6)15N(2) (C-term K)]	SEPQAPVESSSSRPTTSAK	heavy	13.86	385432736
qExHF01_08328_DS1-2.raw	SMAC_00192	SEPQAPVESSSS[Phospho (S,T)]RPTTSAK[Label:13C(6)15N(2) (C-term K)]	SEPQAPVESSSSRPTTSAK	heavy	13.81	385584800
qExHF01_08329_DS1-3.raw	SMAC_00192	SEPQAPVESSSS[Phospho (S,T)]RPTTSAK[Label:13C(6)15N(2) (C-term K)]	SEPQAPVESSSSRPTTSAK	heavy	13.81	387703232
qExHF01_08330_DS0-1.raw	SMAC_00192	SEPQAPVESSSS[Phospho (S,T)]RPTTSAK[Label:13C(6)15N(2) (C-term K)]	SEPQAPVESSSSRPTTSAK	heavy	13.78	160324
qExHF01_08331_DS0-2.raw	SMAC_00192	SEPQAPVESSSS[Phospho (S,T)]RPTTSAK[Label:13C(6)15N(2) (C-term K)]	SEPQAPVESSSSRPTTSAK	heavy	13.85	0
qExHF01_08332_DS0-3.raw	SMAC_00192	SEPQAPVESSSS[Phospho (S,T)]RPTTSAK[Label:13C(6)15N(2) (C-term K)]	SEPQAPVESSSSRPTTSAK	heavy	13.84	0
qExHF01_08303_DS0-1.raw	SMAC_00192	SEPQAPVESSS[Phospho (S,T)]SRPTTSAK	SEPQAPVESSSSRPTTSAK	light	14.09	895612
qExHF01_08304_DS0-2.raw	SMAC_00192	SEPQAPVESSS[Phospho (S,T)]SRPTTSAK	SEPQAPVESSSSRPTTSAK	light	14.1	979619
qExHF01_08305_DS0-3.raw	SMAC_00192	SEPQAPVESSS[Phospho (S,T)]SRPTTSAK	SEPQAPVESSSSRPTTSAK	light	14.04	1077534
qExHF01_08306_DS8-1.raw	SMAC_00192	SEPQAPVESSS[Phospho (S,T)]SRPTTSAK	SEPQAPVESSSSRPTTSAK	light	14.1	1509756
qExHF01_08307_DS8-2.raw	SMAC_00192	SEPQAPVESSS[Phospho (S,T)]SRPTTSAK	SEPQAPVESSSSRPTTSAK	light	14.14	1515441
qExHF01_08308_DS8-3.raw	SMAC_00192	SEPQAPVESSS[Phospho (S,T)]SRPTTSAK	SEPQAPVESSSSRPTTSAK	light	14.05	1231866
qExHF01_08309_DS7-1.raw	SMAC_00192	SEPQAPVESSS[Phospho (S,T)]SRPTTSAK	SEPQAPVESSSSRPTTSAK	light	14.05	1329328
qExHF01_08310_DS7-2.raw	SMAC_00192	SEPQAPVESSS[Phospho (S,T)]SRPTTSAK	SEPQAPVESSSSRPTTSAK	light	14.04	1369633
qExHF01_08311_DS7-3.raw	SMAC_00192	SEPQAPVESSS[Phospho (S,T)]SRPTTSAK	SEPQAPVESSSSRPTTSAK	light	14.06	1367319
qExHF01_08312_DS6-1.raw	SMAC_00192	SEPQAPVESSS[Phospho (S,T)]SRPTTSAK	SEPQAPVESSSSRPTTSAK	light	14.06	1588864
qExHF01_08313_DS6-2.raw	SMAC_00192	SEPQAPVESSS[Phospho (S,T)]SRPTTSAK	SEPQAPVESSSSRPTTSAK	light	14.04	1676355
qExHF01_08314_DS6-3.raw	SMAC_00192	SEPQAPVESSS[Phospho (S,T)]SRPTTSAK	SEPQAPVESSSSRPTTSAK	light	14.04	1690985
qExHF01_08315_DS5-1.raw	SMAC_00192	SEPQAPVESSS[Phospho (S,T)]SRPTTSAK	SEPQAPVESSSSRPTTSAK	light	14.04	1525133
qExHF01_08316_DS5-2.raw	SMAC_00192	SEPQAPVESSS[Phospho (S,T)]SRPTTSAK	SEPQAPVESSSSRPTTSAK	light	14.04	1728748
qExHF01_08317_DS5-3.raw	SMAC_00192	SEPQAPVESSS[Phospho (S,T)]SRPTTSAK	SEPQAPVESSSSRPTTSAK	light	14.02	1842510
qExHF01_08318_DS4-1.raw	SMAC_00192	SEPQAPVESSS[Phospho (S,T)]SRPTTSAK	SEPQAPVESSSSRPTTSAK	light	14.04	1597154
qExHF01_08319_DS4-2.raw	SMAC_00192	SEPQAPVESSS[Phospho (S,T)]SRPTTSAK	SEPQAPVESSSSRPTTSAK	light	13.99	1751671
qExHF01_08320_DS4-3.raw	SMAC_00192	SEPQAPVESSS[Phospho (S,T)]SRPTTSAK	SEPQAPVESSSSRPTTSAK	light	13.97	1666499
qExHF01_08321_DS3-1.raw	SMAC_00192	SEPQAPVESSS[Phospho (S,T)]SRPTTSAK	SEPQAPVESSSSRPTTSAK	light	13.94	1626306
qExHF01_08322_DS3-2.raw	SMAC_00192	SEPQAPVESSS[Phospho (S,T)]SRPTTSAK	SEPQAPVESSSSRPTTSAK	light	13.99	1905236
qExHF01_08323_DS3-3.raw	SMAC_00192	SEPQAPVESSS[Phospho (S,T)]SRPTTSAK	SEPQAPVESSSSRPTTSAK	light	13.99	1864300
qExHF01_08324_DS2-1.raw	SMAC_00192	SEPQAPVESSS[Phospho (S,T)]SRPTTSAK	SEPQAPVESSSSRPTTSAK	light	13.95	3487282
qExHF01_08325_DS2-2.raw	SMAC_00192	SEPQAPVESSS[Phospho (S,T)]SRPTTSAK	SEPQAPVESSSSRPTTSAK	light	13.91	3607929
qExHF01_08326_DS2-3.raw	SMAC_00192	SEPQAPVESSS[Phospho (S,T)]SRPTTSAK	SEPQAPVESSSSRPTTSAK	light	13.92	3677304
qExHF01_08327_DS1-1.raw	SMAC_00192	SEPQAPVESSS[Phospho (S,T)]SRPTTSAK	SEPQAPVESSSSRPTTSAK	light	13.95	8698958
qExHF01_08328_DS1-2.raw	SMAC_00192	SEPQAPVESSS[Phospho (S,T)]SRPTTSAK	SEPQAPVESSSSRPTTSAK	light	13.86	8621095
qExHF01_08329_DS1-3.raw	SMAC_00192	SEPQAPVESSS[Phospho (S,T)]SRPTTSAK	SEPQAPVESSSSRPTTSAK	light	13.9	8654863
qExHF01_08330_DS0-1.raw	SMAC_00192	SEPQAPVESSS[Phospho (S,T)]SRPTTSAK	SEPQAPVESSSSRPTTSAK	light	13.87	1642677
qExHF01_08331_DS0-2.raw	SMAC_00192	SEPQAPVESSS[Phospho (S,T)]SRPTTSAK	SEPQAPVESSSSRPTTSAK	light	13.87	1859315
qExHF01_08332_DS0-3.raw	SMAC_00192	SEPQAPVESSS[Phospho (S,T)]SRPTTSAK	SEPQAPVESSSSRPTTSAK	light	13.84	1860595
qExHF01_08303_DS0-1.raw	SMAC_00192	SEPQAPVESSS[Phospho (S,T)]SRPTTSAK[Label:13C(6)15N(2) (C-term K)]	SEPQAPVESSSSRPTTSAK	heavy	14.09	0
qExHF01_08304_DS0-2.raw	SMAC_00192	SEPQAPVESSS[Phospho (S,T)]SRPTTSAK[Label:13C(6)15N(2) (C-term K)]	SEPQAPVESSSSRPTTSAK	heavy	14.1	0
qExHF01_08305_DS0-3.raw	SMAC_00192	SEPQAPVESSS[Phospho (S,T)]SRPTTSAK[Label:13C(6)15N(2) (C-term K)]	SEPQAPVESSSSRPTTSAK	heavy	14.04	0
qExHF01_08306_DS8-1.raw	SMAC_00192	SEPQAPVESSS[Phospho (S,T)]SRPTTSAK[Label:13C(6)15N(2) (C-term K)]	SEPQAPVESSSSRPTTSAK	heavy	14.1	157519
qExHF01_08307_DS8-2.raw	SMAC_00192	SEPQAPVESSS[Phospho (S,T)]SRPTTSAK[Label:13C(6)15N(2) (C-term K)]	SEPQAPVESSSSRPTTSAK	heavy	14.14	150818
qExHF01_08308_DS8-3.raw	SMAC_00192	SEPQAPVESSS[Phospho (S,T)]SRPTTSAK[Label:13C(6)15N(2) (C-term K)]	SEPQAPVESSSSRPTTSAK	heavy	14.05	82872
qExHF01_08309_DS7-1.raw	SMAC_00192	SEPQAPVESSS[Phospho (S,T)]SRPTTSAK[Label:13C(6)15N(2) (C-term K)]	SEPQAPVESSSSRPTTSAK	heavy	14.05	583844
qExHF01_08310_DS7-2.raw	SMAC_00192	SEPQAPVESSS[Phospho (S,T)]SRPTTSAK[Label:13C(6)15N(2) (C-term K)]	SEPQAPVESSSSRPTTSAK	heavy	14.04	414077
qExHF01_08311_DS7-3.raw	SMAC_00192	SEPQAPVESSS[Phospho (S,T)]SRPTTSAK[Label:13C(6)15N(2) (C-term K)]	SEPQAPVESSSSRPTTSAK	heavy	14.06	543857
qExHF01_08312_DS6-1.raw	SMAC_00192	SEPQAPVESSS[Phospho (S,T)]SRPTTSAK[Label:13C(6)15N(2) (C-term K)]	SEPQAPVESSSSRPTTSAK	heavy	14.06	1516860
qExHF01_08313_DS6-2.raw	SMAC_00192	SEPQAPVESSS[Phospho (S,T)]SRPTTSAK[Label:13C(6)15N(2) (C-term K)]	SEPQAPVESSSSRPTTSAK	heavy	14.04	1388823
qExHF01_08314_DS6-3.raw	SMAC_00192	SEPQAPVESSS[Phospho (S,T)]SRPTTSAK[Label:13C(6)15N(2) (C-term K)]	SEPQAPVESSSSRPTTSAK	heavy	14.04	1520912
qExHF01_08315_DS5-1.raw	SMAC_00192	SEPQAPVESSS[Phospho (S,T)]SRPTTSAK[Label:13C(6)15N(2) (C-term K)]	SEPQAPVESSSSRPTTSAK	heavy	14.04	5310145
qExHF01_08316_DS5-2.raw	SMAC_00192	SEPQAPVESSS[Phospho (S,T)]SRPTTSAK[Label:13C(6)15N(2) (C-term K)]	SEPQAPVESSSSRPTTSAK	heavy	14.04	5982094
qExHF01_08317_DS5-3.raw	SMAC_00192	SEPQAPVESSS[Phospho (S,T)]SRPTTSAK[Label:13C(6)15N(2) (C-term K)]	SEPQAPVESSSSRPTTSAK	heavy	14.02	6026391
qExHF01_08318_DS4-1.raw	SMAC_00192	SEPQAPVESSS[Phospho (S,T)]SRPTTSAK[Label:13C(6)15N(2) (C-term K)]	SEPQAPVESSSSRPTTSAK	heavy	14.04	16327726
qExHF01_08319_DS4-2.raw	SMAC_00192	SEPQAPVESSS[Phospho (S,T)]SRPTTSAK[Label:13C(6)15N(2) (C-term K)]	SEPQAPVESSSSRPTTSAK	heavy	13.99	18476392
qExHF01_08320_DS4-3.raw	SMAC_00192	SEPQAPVESSS[Phospho (S,T)]SRPTTSAK[Label:13C(6)15N(2) (C-term K)]	SEPQAPVESSSSRPTTSAK	heavy	13.97	17602362
qExHF01_08321_DS3-1.raw	SMAC_00192	SEPQAPVESSS[Phospho (S,T)]SRPTTSAK[Label:13C(6)15N(2) (C-term K)]	SEPQAPVESSSSRPTTSAK	heavy	13.94	59487968
qExHF01_08322_DS3-2.raw	SMAC_00192	SEPQAPVESSS[Phospho (S,T)]SRPTTSAK[Label:13C(6)15N(2) (C-term K)]	SEPQAPVESSSSRPTTSAK	heavy	13.99	63629648
qExHF01_08323_DS3-3.raw	SMAC_00192	SEPQAPVESSS[Phospho (S,T)]SRPTTSAK[Label:13C(6)15N(2) (C-term K)]	SEPQAPVESSSSRPTTSAK	heavy	13.99	67086188
qExHF01_08324_DS2-1.raw	SMAC_00192	SEPQAPVESSS[Phospho (S,T)]SRPTTSAK[Label:13C(6)15N(2) (C-term K)]	SEPQAPVESSSSRPTTSAK	heavy	13.95	316603008
qExHF01_08325_DS2-2.raw	SMAC_00192	SEPQAPVESSS[Phospho (S,T)]SRPTTSAK[Label:13C(6)15N(2) (C-term K)]	SEPQAPVESSSSRPTTSAK	heavy	13.91	327217728
qExHF01_08326_DS2-3.raw	SMAC_00192	SEPQAPVESSS[Phospho (S,T)]SRPTTSAK[Label:13C(6)15N(2) (C-term K)]	SEPQAPVESSSSRPTTSAK	heavy	13.92	305421984
qExHF01_08327_DS1-1.raw	SMAC_00192	SEPQAPVESSS[Phospho (S,T)]SRPTTSAK[Label:13C(6)15N(2) (C-term K)]	SEPQAPVESSSSRPTTSAK	heavy	13.95	1054097792
qExHF01_08328_DS1-2.raw	SMAC_00192	SEPQAPVESSS[Phospho (S,T)]SRPTTSAK[Label:13C(6)15N(2) (C-term K)]	SEPQAPVESSSSRPTTSAK	heavy	13.86	1018773888
qExHF01_08329_DS1-3.raw	SMAC_00192	SEPQAPVESSS[Phospho (S,T)]SRPTTSAK[Label:13C(6)15N(2) (C-term K)]	SEPQAPVESSSSRPTTSAK	heavy	13.9	1016648512
qExHF01_08330_DS0-1.raw	SMAC_00192	SEPQAPVESSS[Phospho (S,T)]SRPTTSAK[Label:13C(6)15N(2) (C-term K)]	SEPQAPVESSSSRPTTSAK	heavy	13.87	1103547
qExHF01_08331_DS0-2.raw	SMAC_00192	SEPQAPVESSS[Phospho (S,T)]SRPTTSAK[Label:13C(6)15N(2) (C-term K)]	SEPQAPVESSSSRPTTSAK	heavy	13.87	30394
qExHF01_08332_DS0-3.raw	SMAC_00192	SEPQAPVESSS[Phospho (S,T)]SRPTTSAK[Label:13C(6)15N(2) (C-term K)]	SEPQAPVESSSSRPTTSAK	heavy	13.84	0
qExHF01_08303_DS0-1.raw	SMAC_00192	SGS[Phospho (S,T)]LFGGR	SGSLFGGR	light	#N/A	0
qExHF01_08304_DS0-2.raw	SMAC_00192	SGS[Phospho (S,T)]LFGGR	SGSLFGGR	light	#N/A	0
qExHF01_08305_DS0-3.raw	SMAC_00192	SGS[Phospho (S,T)]LFGGR	SGSLFGGR	light	#N/A	0
qExHF01_08306_DS8-1.raw	SMAC_00192	SGS[Phospho (S,T)]LFGGR	SGSLFGGR	light	33.69	379
qExHF01_08307_DS8-2.raw	SMAC_00192	SGS[Phospho (S,T)]LFGGR	SGSLFGGR	light	33.63	11207
qExHF01_08308_DS8-3.raw	SMAC_00192	SGS[Phospho (S,T)]LFGGR	SGSLFGGR	light	33.64	0
qExHF01_08309_DS7-1.raw	SMAC_00192	SGS[Phospho (S,T)]LFGGR	SGSLFGGR	light	33.68	0
qExHF01_08310_DS7-2.raw	SMAC_00192	SGS[Phospho (S,T)]LFGGR	SGSLFGGR	light	33.54	0
qExHF01_08311_DS7-3.raw	SMAC_00192	SGS[Phospho (S,T)]LFGGR	SGSLFGGR	light	33.59	0
qExHF01_08312_DS6-1.raw	SMAC_00192	SGS[Phospho (S,T)]LFGGR	SGSLFGGR	light	33.6	0
qExHF01_08313_DS6-2.raw	SMAC_00192	SGS[Phospho (S,T)]LFGGR	SGSLFGGR	light	33.39	17633
qExHF01_08314_DS6-3.raw	SMAC_00192	SGS[Phospho (S,T)]LFGGR	SGSLFGGR	light	33.55	0
qExHF01_08315_DS5-1.raw	SMAC_00192	SGS[Phospho (S,T)]LFGGR	SGSLFGGR	light	33.57	0
qExHF01_08316_DS5-2.raw	SMAC_00192	SGS[Phospho (S,T)]LFGGR	SGSLFGGR	light	33.64	2249
qExHF01_08317_DS5-3.raw	SMAC_00192	SGS[Phospho (S,T)]LFGGR	SGSLFGGR	light	33.45	5317
qExHF01_08318_DS4-1.raw	SMAC_00192	SGS[Phospho (S,T)]LFGGR	SGSLFGGR	light	33.18	10681
qExHF01_08319_DS4-2.raw	SMAC_00192	SGS[Phospho (S,T)]LFGGR	SGSLFGGR	light	33.4	0
qExHF01_08320_DS4-3.raw	SMAC_00192	SGS[Phospho (S,T)]LFGGR	SGSLFGGR	light	33.18	12426
qExHF01_08321_DS3-1.raw	SMAC_00192	SGS[Phospho (S,T)]LFGGR	SGSLFGGR	light	33.42	6159
qExHF01_08322_DS3-2.raw	SMAC_00192	SGS[Phospho (S,T)]LFGGR	SGSLFGGR	light	33.31	0
qExHF01_08323_DS3-3.raw	SMAC_00192	SGS[Phospho (S,T)]LFGGR	SGSLFGGR	light	33.44	6433
qExHF01_08324_DS2-1.raw	SMAC_00192	SGS[Phospho (S,T)]LFGGR	SGSLFGGR	light	33.27	24093
qExHF01_08325_DS2-2.raw	SMAC_00192	SGS[Phospho (S,T)]LFGGR	SGSLFGGR	light	33.26	39943
qExHF01_08326_DS2-3.raw	SMAC_00192	SGS[Phospho (S,T)]LFGGR	SGSLFGGR	light	33.23	40629
qExHF01_08327_DS1-1.raw	SMAC_00192	SGS[Phospho (S,T)]LFGGR	SGSLFGGR	light	33.24	182421
qExHF01_08328_DS1-2.raw	SMAC_00192	SGS[Phospho (S,T)]LFGGR	SGSLFGGR	light	33.22	252702
qExHF01_08329_DS1-3.raw	SMAC_00192	SGS[Phospho (S,T)]LFGGR	SGSLFGGR	light	33.15	213349
qExHF01_08330_DS0-1.raw	SMAC_00192	SGS[Phospho (S,T)]LFGGR	SGSLFGGR	light	33.12	11796
qExHF01_08331_DS0-2.raw	SMAC_00192	SGS[Phospho (S,T)]LFGGR	SGSLFGGR	light	32.96	12067
qExHF01_08332_DS0-3.raw	SMAC_00192	SGS[Phospho (S,T)]LFGGR	SGSLFGGR	light	33.25	8848
qExHF01_08303_DS0-1.raw	SMAC_00192	SGS[Phospho (S,T)]LFGGR[Label:13C(6)15N(4) (C-term R)]	SGSLFGGR	heavy	#N/A	#N/A
qExHF01_08304_DS0-2.raw	SMAC_00192	SGS[Phospho (S,T)]LFGGR[Label:13C(6)15N(4) (C-term R)]	SGSLFGGR	heavy	#N/A	#N/A
qExHF01_08305_DS0-3.raw	SMAC_00192	SGS[Phospho (S,T)]LFGGR[Label:13C(6)15N(4) (C-term R)]	SGSLFGGR	heavy	#N/A	#N/A
qExHF01_08306_DS8-1.raw	SMAC_00192	SGS[Phospho (S,T)]LFGGR[Label:13C(6)15N(4) (C-term R)]	SGSLFGGR	heavy	33.69	11715277
qExHF01_08307_DS8-2.raw	SMAC_00192	SGS[Phospho (S,T)]LFGGR[Label:13C(6)15N(4) (C-term R)]	SGSLFGGR	heavy	33.63	12636949
qExHF01_08308_DS8-3.raw	SMAC_00192	SGS[Phospho (S,T)]LFGGR[Label:13C(6)15N(4) (C-term R)]	SGSLFGGR	heavy	33.64	11349371
qExHF01_08309_DS7-1.raw	SMAC_00192	SGS[Phospho (S,T)]LFGGR[Label:13C(6)15N(4) (C-term R)]	SGSLFGGR	heavy	33.68	34501020
qExHF01_08310_DS7-2.raw	SMAC_00192	SGS[Phospho (S,T)]LFGGR[Label:13C(6)15N(4) (C-term R)]	SGSLFGGR	heavy	33.54	34740156
qExHF01_08311_DS7-3.raw	SMAC_00192	SGS[Phospho (S,T)]LFGGR[Label:13C(6)15N(4) (C-term R)]	SGSLFGGR	heavy	33.59	33357716
qExHF01_08312_DS6-1.raw	SMAC_00192	SGS[Phospho (S,T)]LFGGR[Label:13C(6)15N(4) (C-term R)]	SGSLFGGR	heavy	33.6	62603796
qExHF01_08313_DS6-2.raw	SMAC_00192	SGS[Phospho (S,T)]LFGGR[Label:13C(6)15N(4) (C-term R)]	SGSLFGGR	heavy	33.39	58625096
qExHF01_08314_DS6-3.raw	SMAC_00192	SGS[Phospho (S,T)]LFGGR[Label:13C(6)15N(4) (C-term R)]	SGSLFGGR	heavy	33.55	69351192
qExHF01_08315_DS5-1.raw	SMAC_00192	SGS[Phospho (S,T)]LFGGR[Label:13C(6)15N(4) (C-term R)]	SGSLFGGR	heavy	33.57	256388576
qExHF01_08316_DS5-2.raw	SMAC_00192	SGS[Phospho (S,T)]LFGGR[Label:13C(6)15N(4) (C-term R)]	SGSLFGGR	heavy	33.64	266614080
qExHF01_08317_DS5-3.raw	SMAC_00192	SGS[Phospho (S,T)]LFGGR[Label:13C(6)15N(4) (C-term R)]	SGSLFGGR	heavy	33.45	289016384
qExHF01_08318_DS4-1.raw	SMAC_00192	SGS[Phospho (S,T)]LFGGR[Label:13C(6)15N(4) (C-term R)]	SGSLFGGR	heavy	33.18	909828992
qExHF01_08319_DS4-2.raw	SMAC_00192	SGS[Phospho (S,T)]LFGGR[Label:13C(6)15N(4) (C-term R)]	SGSLFGGR	heavy	33.4	1114787072
qExHF01_08320_DS4-3.raw	SMAC_00192	SGS[Phospho (S,T)]LFGGR[Label:13C(6)15N(4) (C-term R)]	SGSLFGGR	heavy	33.18	910771200
qExHF01_08321_DS3-1.raw	SMAC_00192	SGS[Phospho (S,T)]LFGGR[Label:13C(6)15N(4) (C-term R)]	SGSLFGGR	heavy	33.42	3351174400
qExHF01_08322_DS3-2.raw	SMAC_00192	SGS[Phospho (S,T)]LFGGR[Label:13C(6)15N(4) (C-term R)]	SGSLFGGR	heavy	33.31	3696899328
qExHF01_08323_DS3-3.raw	SMAC_00192	SGS[Phospho (S,T)]LFGGR[Label:13C(6)15N(4) (C-term R)]	SGSLFGGR	heavy	33.44	3840709376
qExHF01_08324_DS2-1.raw	SMAC_00192	SGS[Phospho (S,T)]LFGGR[Label:13C(6)15N(4) (C-term R)]	SGSLFGGR	heavy	33.27	14738069504
qExHF01_08325_DS2-2.raw	SMAC_00192	SGS[Phospho (S,T)]LFGGR[Label:13C(6)15N(4) (C-term R)]	SGSLFGGR	heavy	33.26	13155762176
qExHF01_08326_DS2-3.raw	SMAC_00192	SGS[Phospho (S,T)]LFGGR[Label:13C(6)15N(4) (C-term R)]	SGSLFGGR	heavy	33.23	12571095040
qExHF01_08327_DS1-1.raw	SMAC_00192	SGS[Phospho (S,T)]LFGGR[Label:13C(6)15N(4) (C-term R)]	SGSLFGGR	heavy	33.24	54879903744
qExHF01_08328_DS1-2.raw	SMAC_00192	SGS[Phospho (S,T)]LFGGR[Label:13C(6)15N(4) (C-term R)]	SGSLFGGR	heavy	33.22	51023790080
qExHF01_08329_DS1-3.raw	SMAC_00192	SGS[Phospho (S,T)]LFGGR[Label:13C(6)15N(4) (C-term R)]	SGSLFGGR	heavy	33.15	51898949632
qExHF01_08330_DS0-1.raw	SMAC_00192	SGS[Phospho (S,T)]LFGGR[Label:13C(6)15N(4) (C-term R)]	SGSLFGGR	heavy	33.12	8865169
qExHF01_08331_DS0-2.raw	SMAC_00192	SGS[Phospho (S,T)]LFGGR[Label:13C(6)15N(4) (C-term R)]	SGSLFGGR	heavy	32.96	373010
qExHF01_08332_DS0-3.raw	SMAC_00192	SGS[Phospho (S,T)]LFGGR[Label:13C(6)15N(4) (C-term R)]	SGSLFGGR	heavy	33.25	191146
qExHF01_08303_DS0-1.raw	SMAC_00609	RVGS[Phospho (S,T)]IQSVR	RVGSIQSVR	light	11.33	275674
qExHF01_08304_DS0-2.raw	SMAC_00609	RVGS[Phospho (S,T)]IQSVR	RVGSIQSVR	light	11.14	201096
qExHF01_08305_DS0-3.raw	SMAC_00609	RVGS[Phospho (S,T)]IQSVR	RVGSIQSVR	light	11.18	331248
qExHF01_08306_DS8-1.raw	SMAC_00609	RVGS[Phospho (S,T)]IQSVR	RVGSIQSVR	light	11.16	466932
qExHF01_08307_DS8-2.raw	SMAC_00609	RVGS[Phospho (S,T)]IQSVR	RVGSIQSVR	light	11.2	439131
qExHF01_08308_DS8-3.raw	SMAC_00609	RVGS[Phospho (S,T)]IQSVR	RVGSIQSVR	light	11.18	424985
qExHF01_08309_DS7-1.raw	SMAC_00609	RVGS[Phospho (S,T)]IQSVR	RVGSIQSVR	light	11.14	327075
qExHF01_08310_DS7-2.raw	SMAC_00609	RVGS[Phospho (S,T)]IQSVR	RVGSIQSVR	light	11.12	364469
qExHF01_08311_DS7-3.raw	SMAC_00609	RVGS[Phospho (S,T)]IQSVR	RVGSIQSVR	light	11.14	464027
qExHF01_08312_DS6-1.raw	SMAC_00609	RVGS[Phospho (S,T)]IQSVR	RVGSIQSVR	light	11.14	705948
qExHF01_08313_DS6-2.raw	SMAC_00609	RVGS[Phospho (S,T)]IQSVR	RVGSIQSVR	light	11.14	534743
qExHF01_08314_DS6-3.raw	SMAC_00609	RVGS[Phospho (S,T)]IQSVR	RVGSIQSVR	light	11.18	707749
qExHF01_08315_DS5-1.raw	SMAC_00609	RVGS[Phospho (S,T)]IQSVR	RVGSIQSVR	light	11.12	611622
qExHF01_08316_DS5-2.raw	SMAC_00609	RVGS[Phospho (S,T)]IQSVR	RVGSIQSVR	light	11.18	631559
qExHF01_08317_DS5-3.raw	SMAC_00609	RVGS[Phospho (S,T)]IQSVR	RVGSIQSVR	light	11.09	761959
qExHF01_08318_DS4-1.raw	SMAC_00609	RVGS[Phospho (S,T)]IQSVR	RVGSIQSVR	light	11.11	641584
qExHF01_08319_DS4-2.raw	SMAC_00609	RVGS[Phospho (S,T)]IQSVR	RVGSIQSVR	light	11.09	511281
qExHF01_08320_DS4-3.raw	SMAC_00609	RVGS[Phospho (S,T)]IQSVR	RVGSIQSVR	light	11.09	401397
qExHF01_08321_DS3-1.raw	SMAC_00609	RVGS[Phospho (S,T)]IQSVR	RVGSIQSVR	light	11.08	405097
qExHF01_08322_DS3-2.raw	SMAC_00609	RVGS[Phospho (S,T)]IQSVR	RVGSIQSVR	light	11.06	500628
qExHF01_08323_DS3-3.raw	SMAC_00609	RVGS[Phospho (S,T)]IQSVR	RVGSIQSVR	light	11.02	783048
qExHF01_08324_DS2-1.raw	SMAC_00609	RVGS[Phospho (S,T)]IQSVR	RVGSIQSVR	light	11.09	576078
qExHF01_08325_DS2-2.raw	SMAC_00609	RVGS[Phospho (S,T)]IQSVR	RVGSIQSVR	light	10.99	535894
qExHF01_08326_DS2-3.raw	SMAC_00609	RVGS[Phospho (S,T)]IQSVR	RVGSIQSVR	light	11.03	457519
qExHF01_08327_DS1-1.raw	SMAC_00609	RVGS[Phospho (S,T)]IQSVR	RVGSIQSVR	light	10.98	738227
qExHF01_08328_DS1-2.raw	SMAC_00609	RVGS[Phospho (S,T)]IQSVR	RVGSIQSVR	light	10.94	707734
qExHF01_08329_DS1-3.raw	SMAC_00609	RVGS[Phospho (S,T)]IQSVR	RVGSIQSVR	light	10.98	442002
qExHF01_08330_DS0-1.raw	SMAC_00609	RVGS[Phospho (S,T)]IQSVR	RVGSIQSVR	light	10.96	419499
qExHF01_08331_DS0-2.raw	SMAC_00609	RVGS[Phospho (S,T)]IQSVR	RVGSIQSVR	light	10.92	517503
qExHF01_08332_DS0-3.raw	SMAC_00609	RVGS[Phospho (S,T)]IQSVR	RVGSIQSVR	light	10.92	719921
qExHF01_08303_DS0-1.raw	SMAC_00609	RVGS[Phospho (S,T)]IQSVR[Label:13C(6)15N(4) (C-term R)]	RVGSIQSVR	heavy	11.33	0
qExHF01_08304_DS0-2.raw	SMAC_00609	RVGS[Phospho (S,T)]IQSVR[Label:13C(6)15N(4) (C-term R)]	RVGSIQSVR	heavy	11.14	0
qExHF01_08305_DS0-3.raw	SMAC_00609	RVGS[Phospho (S,T)]IQSVR[Label:13C(6)15N(4) (C-term R)]	RVGSIQSVR	heavy	11.18	0
qExHF01_08306_DS8-1.raw	SMAC_00609	RVGS[Phospho (S,T)]IQSVR[Label:13C(6)15N(4) (C-term R)]	RVGSIQSVR	heavy	11.16	363507
qExHF01_08307_DS8-2.raw	SMAC_00609	RVGS[Phospho (S,T)]IQSVR[Label:13C(6)15N(4) (C-term R)]	RVGSIQSVR	heavy	11.2	350605
qExHF01_08308_DS8-3.raw	SMAC_00609	RVGS[Phospho (S,T)]IQSVR[Label:13C(6)15N(4) (C-term R)]	RVGSIQSVR	heavy	11.18	312926
qExHF01_08309_DS7-1.raw	SMAC_00609	RVGS[Phospho (S,T)]IQSVR[Label:13C(6)15N(4) (C-term R)]	RVGSIQSVR	heavy	11.14	1082661
qExHF01_08310_DS7-2.raw	SMAC_00609	RVGS[Phospho (S,T)]IQSVR[Label:13C(6)15N(4) (C-term R)]	RVGSIQSVR	heavy	11.12	1342478
qExHF01_08311_DS7-3.raw	SMAC_00609	RVGS[Phospho (S,T)]IQSVR[Label:13C(6)15N(4) (C-term R)]	RVGSIQSVR	heavy	11.14	1533089
qExHF01_08312_DS6-1.raw	SMAC_00609	RVGS[Phospho (S,T)]IQSVR[Label:13C(6)15N(4) (C-term R)]	RVGSIQSVR	heavy	11.14	2958534
qExHF01_08313_DS6-2.raw	SMAC_00609	RVGS[Phospho (S,T)]IQSVR[Label:13C(6)15N(4) (C-term R)]	RVGSIQSVR	heavy	11.14	4028262
qExHF01_08314_DS6-3.raw	SMAC_00609	RVGS[Phospho (S,T)]IQSVR[Label:13C(6)15N(4) (C-term R)]	RVGSIQSVR	heavy	11.18	3882153
qExHF01_08315_DS5-1.raw	SMAC_00609	RVGS[Phospho (S,T)]IQSVR[Label:13C(6)15N(4) (C-term R)]	RVGSIQSVR	heavy	11.12	14916082
qExHF01_08316_DS5-2.raw	SMAC_00609	RVGS[Phospho (S,T)]IQSVR[Label:13C(6)15N(4) (C-term R)]	RVGSIQSVR	heavy	11.18	15488366
qExHF01_08317_DS5-3.raw	SMAC_00609	RVGS[Phospho (S,T)]IQSVR[Label:13C(6)15N(4) (C-term R)]	RVGSIQSVR	heavy	11.09	14557224
qExHF01_08318_DS4-1.raw	SMAC_00609	RVGS[Phospho (S,T)]IQSVR[Label:13C(6)15N(4) (C-term R)]	RVGSIQSVR	heavy	11.11	61227416
qExHF01_08319_DS4-2.raw	SMAC_00609	RVGS[Phospho (S,T)]IQSVR[Label:13C(6)15N(4) (C-term R)]	RVGSIQSVR	heavy	11.09	64906472
qExHF01_08320_DS4-3.raw	SMAC_00609	RVGS[Phospho (S,T)]IQSVR[Label:13C(6)15N(4) (C-term R)]	RVGSIQSVR	heavy	11.09	48626080
qExHF01_08321_DS3-1.raw	SMAC_00609	RVGS[Phospho (S,T)]IQSVR[Label:13C(6)15N(4) (C-term R)]	RVGSIQSVR	heavy	11.08	145096064
qExHF01_08322_DS3-2.raw	SMAC_00609	RVGS[Phospho (S,T)]IQSVR[Label:13C(6)15N(4) (C-term R)]	RVGSIQSVR	heavy	11.06	164818800
qExHF01_08323_DS3-3.raw	SMAC_00609	RVGS[Phospho (S,T)]IQSVR[Label:13C(6)15N(4) (C-term R)]	RVGSIQSVR	heavy	11.02	181390000
qExHF01_08324_DS2-1.raw	SMAC_00609	RVGS[Phospho (S,T)]IQSVR[Label:13C(6)15N(4) (C-term R)]	RVGSIQSVR	heavy	11.09	559621248
qExHF01_08325_DS2-2.raw	SMAC_00609	RVGS[Phospho (S,T)]IQSVR[Label:13C(6)15N(4) (C-term R)]	RVGSIQSVR	heavy	10.99	583993664
qExHF01_08326_DS2-3.raw	SMAC_00609	RVGS[Phospho (S,T)]IQSVR[Label:13C(6)15N(4) (C-term R)]	RVGSIQSVR	heavy	11.03	457095776
qExHF01_08327_DS1-1.raw	SMAC_00609	RVGS[Phospho (S,T)]IQSVR[Label:13C(6)15N(4) (C-term R)]	RVGSIQSVR	heavy	10.98	1779058432
qExHF01_08328_DS1-2.raw	SMAC_00609	RVGS[Phospho (S,T)]IQSVR[Label:13C(6)15N(4) (C-term R)]	RVGSIQSVR	heavy	10.94	1880598784
qExHF01_08329_DS1-3.raw	SMAC_00609	RVGS[Phospho (S,T)]IQSVR[Label:13C(6)15N(4) (C-term R)]	RVGSIQSVR	heavy	10.98	1684973952
qExHF01_08330_DS0-1.raw	SMAC_00609	RVGS[Phospho (S,T)]IQSVR[Label:13C(6)15N(4) (C-term R)]	RVGSIQSVR	heavy	10.96	861786
qExHF01_08331_DS0-2.raw	SMAC_00609	RVGS[Phospho (S,T)]IQSVR[Label:13C(6)15N(4) (C-term R)]	RVGSIQSVR	heavy	10.92	53012
qExHF01_08332_DS0-3.raw	SMAC_00609	RVGS[Phospho (S,T)]IQSVR[Label:13C(6)15N(4) (C-term R)]	RVGSIQSVR	heavy	10.92	68399
qExHF01_08303_DS0-1.raw	SMAC_00609	VGS[Phospho (S,T)]IQSVR	VGSIQSVR	light	21.11	5928663
qExHF01_08304_DS0-2.raw	SMAC_00609	VGS[Phospho (S,T)]IQSVR	VGSIQSVR	light	21.17	6684055
qExHF01_08305_DS0-3.raw	SMAC_00609	VGS[Phospho (S,T)]IQSVR	VGSIQSVR	light	21.11	6883739
qExHF01_08306_DS8-1.raw	SMAC_00609	VGS[Phospho (S,T)]IQSVR	VGSIQSVR	light	21.06	7714943
qExHF01_08307_DS8-2.raw	SMAC_00609	VGS[Phospho (S,T)]IQSVR	VGSIQSVR	light	21.08	8030825
qExHF01_08308_DS8-3.raw	SMAC_00609	VGS[Phospho (S,T)]IQSVR	VGSIQSVR	light	21.06	7243964
qExHF01_08309_DS7-1.raw	SMAC_00609	VGS[Phospho (S,T)]IQSVR	VGSIQSVR	light	21.05	7718298
qExHF01_08310_DS7-2.raw	SMAC_00609	VGS[Phospho (S,T)]IQSVR	VGSIQSVR	light	21.02	7673513
qExHF01_08311_DS7-3.raw	SMAC_00609	VGS[Phospho (S,T)]IQSVR	VGSIQSVR	light	20.99	6788617
qExHF01_08312_DS6-1.raw	SMAC_00609	VGS[Phospho (S,T)]IQSVR	VGSIQSVR	light	21	8396707
qExHF01_08313_DS6-2.raw	SMAC_00609	VGS[Phospho (S,T)]IQSVR	VGSIQSVR	light	20.96	7527778
qExHF01_08314_DS6-3.raw	SMAC_00609	VGS[Phospho (S,T)]IQSVR	VGSIQSVR	light	21.02	10360907
qExHF01_08315_DS5-1.raw	SMAC_00609	VGS[Phospho (S,T)]IQSVR	VGSIQSVR	light	20.98	8783947
qExHF01_08316_DS5-2.raw	SMAC_00609	VGS[Phospho (S,T)]IQSVR	VGSIQSVR	light	20.98	9950152
qExHF01_08317_DS5-3.raw	SMAC_00609	VGS[Phospho (S,T)]IQSVR	VGSIQSVR	light	20.93	9986826
qExHF01_08318_DS4-1.raw	SMAC_00609	VGS[Phospho (S,T)]IQSVR	VGSIQSVR	light	20.9	7848388
qExHF01_08319_DS4-2.raw	SMAC_00609	VGS[Phospho (S,T)]IQSVR	VGSIQSVR	light	20.87	9173782
qExHF01_08320_DS4-3.raw	SMAC_00609	VGS[Phospho (S,T)]IQSVR	VGSIQSVR	light	20.84	9209449
qExHF01_08321_DS3-1.raw	SMAC_00609	VGS[Phospho (S,T)]IQSVR	VGSIQSVR	light	20.82	9720130
qExHF01_08322_DS3-2.raw	SMAC_00609	VGS[Phospho (S,T)]IQSVR	VGSIQSVR	light	20.81	10311498
qExHF01_08323_DS3-3.raw	SMAC_00609	VGS[Phospho (S,T)]IQSVR	VGSIQSVR	light	20.79	9316286
qExHF01_08324_DS2-1.raw	SMAC_00609	VGS[Phospho (S,T)]IQSVR	VGSIQSVR	light	20.76	8999717
qExHF01_08325_DS2-2.raw	SMAC_00609	VGS[Phospho (S,T)]IQSVR	VGSIQSVR	light	20.71	10288644
qExHF01_08326_DS2-3.raw	SMAC_00609	VGS[Phospho (S,T)]IQSVR	VGSIQSVR	light	20.72	10192745
qExHF01_08327_DS1-1.raw	SMAC_00609	VGS[Phospho (S,T)]IQSVR	VGSIQSVR	light	20.71	9283895
qExHF01_08328_DS1-2.raw	SMAC_00609	VGS[Phospho (S,T)]IQSVR	VGSIQSVR	light	20.63	8599149
qExHF01_08329_DS1-3.raw	SMAC_00609	VGS[Phospho (S,T)]IQSVR	VGSIQSVR	light	20.7	8124171
qExHF01_08330_DS0-1.raw	SMAC_00609	VGS[Phospho (S,T)]IQSVR	VGSIQSVR	light	20.63	11364366
qExHF01_08331_DS0-2.raw	SMAC_00609	VGS[Phospho (S,T)]IQSVR	VGSIQSVR	light	20.66	10234662
qExHF01_08332_DS0-3.raw	SMAC_00609	VGS[Phospho (S,T)]IQSVR	VGSIQSVR	light	20.64	12677008
qExHF01_08303_DS0-1.raw	SMAC_00609	VGS[Phospho (S,T)]IQSVR[Label:13C(6)15N(4) (C-term R)]	VGSIQSVR	heavy	21.11	596551
qExHF01_08304_DS0-2.raw	SMAC_00609	VGS[Phospho (S,T)]IQSVR[Label:13C(6)15N(4) (C-term R)]	VGSIQSVR	heavy	21.17	497638
qExHF01_08305_DS0-3.raw	SMAC_00609	VGS[Phospho (S,T)]IQSVR[Label:13C(6)15N(4) (C-term R)]	VGSIQSVR	heavy	21.11	586339
qExHF01_08306_DS8-1.raw	SMAC_00609	VGS[Phospho (S,T)]IQSVR[Label:13C(6)15N(4) (C-term R)]	VGSIQSVR	heavy	21.06	12411899
qExHF01_08307_DS8-2.raw	SMAC_00609	VGS[Phospho (S,T)]IQSVR[Label:13C(6)15N(4) (C-term R)]	VGSIQSVR	heavy	21.08	15382087
qExHF01_08308_DS8-3.raw	SMAC_00609	VGS[Phospho (S,T)]IQSVR[Label:13C(6)15N(4) (C-term R)]	VGSIQSVR	heavy	21.06	14640438
qExHF01_08309_DS7-1.raw	SMAC_00609	VGS[Phospho (S,T)]IQSVR[Label:13C(6)15N(4) (C-term R)]	VGSIQSVR	heavy	21.05	47611648
qExHF01_08310_DS7-2.raw	SMAC_00609	VGS[Phospho (S,T)]IQSVR[Label:13C(6)15N(4) (C-term R)]	VGSIQSVR	heavy	21.02	48969824
qExHF01_08311_DS7-3.raw	SMAC_00609	VGS[Phospho (S,T)]IQSVR[Label:13C(6)15N(4) (C-term R)]	VGSIQSVR	heavy	20.99	44207624
qExHF01_08312_DS6-1.raw	SMAC_00609	VGS[Phospho (S,T)]IQSVR[Label:13C(6)15N(4) (C-term R)]	VGSIQSVR	heavy	21	65358036
qExHF01_08313_DS6-2.raw	SMAC_00609	VGS[Phospho (S,T)]IQSVR[Label:13C(6)15N(4) (C-term R)]	VGSIQSVR	heavy	20.96	61848708
qExHF01_08314_DS6-3.raw	SMAC_00609	VGS[Phospho (S,T)]IQSVR[Label:13C(6)15N(4) (C-term R)]	VGSIQSVR	heavy	21.02	62820500
qExHF01_08315_DS5-1.raw	SMAC_00609	VGS[Phospho (S,T)]IQSVR[Label:13C(6)15N(4) (C-term R)]	VGSIQSVR	heavy	20.98	182445184
qExHF01_08316_DS5-2.raw	SMAC_00609	VGS[Phospho (S,T)]IQSVR[Label:13C(6)15N(4) (C-term R)]	VGSIQSVR	heavy	20.98	203627888
qExHF01_08317_DS5-3.raw	SMAC_00609	VGS[Phospho (S,T)]IQSVR[Label:13C(6)15N(4) (C-term R)]	VGSIQSVR	heavy	20.93	211412624
qExHF01_08318_DS4-1.raw	SMAC_00609	VGS[Phospho (S,T)]IQSVR[Label:13C(6)15N(4) (C-term R)]	VGSIQSVR	heavy	20.9	705423616
qExHF01_08319_DS4-2.raw	SMAC_00609	VGS[Phospho (S,T)]IQSVR[Label:13C(6)15N(4) (C-term R)]	VGSIQSVR	heavy	20.87	819870656
qExHF01_08320_DS4-3.raw	SMAC_00609	VGS[Phospho (S,T)]IQSVR[Label:13C(6)15N(4) (C-term R)]	VGSIQSVR	heavy	20.84	677442944
qExHF01_08321_DS3-1.raw	SMAC_00609	VGS[Phospho (S,T)]IQSVR[Label:13C(6)15N(4) (C-term R)]	VGSIQSVR	heavy	20.82	2591243008
qExHF01_08322_DS3-2.raw	SMAC_00609	VGS[Phospho (S,T)]IQSVR[Label:13C(6)15N(4) (C-term R)]	VGSIQSVR	heavy	20.81	2810417920
qExHF01_08323_DS3-3.raw	SMAC_00609	VGS[Phospho (S,T)]IQSVR[Label:13C(6)15N(4) (C-term R)]	VGSIQSVR	heavy	20.79	3197215232
qExHF01_08324_DS2-1.raw	SMAC_00609	VGS[Phospho (S,T)]IQSVR[Label:13C(6)15N(4) (C-term R)]	VGSIQSVR	heavy	20.76	12374632448
qExHF01_08325_DS2-2.raw	SMAC_00609	VGS[Phospho (S,T)]IQSVR[Label:13C(6)15N(4) (C-term R)]	VGSIQSVR	heavy	20.71	11054962688
qExHF01_08326_DS2-3.raw	SMAC_00609	VGS[Phospho (S,T)]IQSVR[Label:13C(6)15N(4) (C-term R)]	VGSIQSVR	heavy	20.72	11021815808
qExHF01_08327_DS1-1.raw	SMAC_00609	VGS[Phospho (S,T)]IQSVR[Label:13C(6)15N(4) (C-term R)]	VGSIQSVR	heavy	20.71	39603847168
qExHF01_08328_DS1-2.raw	SMAC_00609	VGS[Phospho (S,T)]IQSVR[Label:13C(6)15N(4) (C-term R)]	VGSIQSVR	heavy	20.63	42273341440
qExHF01_08329_DS1-3.raw	SMAC_00609	VGS[Phospho (S,T)]IQSVR[Label:13C(6)15N(4) (C-term R)]	VGSIQSVR	heavy	20.7	45756260352
qExHF01_08330_DS0-1.raw	SMAC_00609	VGS[Phospho (S,T)]IQSVR[Label:13C(6)15N(4) (C-term R)]	VGSIQSVR	heavy	20.63	5678326
qExHF01_08331_DS0-2.raw	SMAC_00609	VGS[Phospho (S,T)]IQSVR[Label:13C(6)15N(4) (C-term R)]	VGSIQSVR	heavy	20.66	2662450
qExHF01_08332_DS0-3.raw	SMAC_00609	VGS[Phospho (S,T)]IQSVR[Label:13C(6)15N(4) (C-term R)]	VGSIQSVR	heavy	20.64	1895041
qExHF01_08303_DS0-1.raw	SMAC_04815	IYS[Phospho (S,T)]PPPISSTPQLHNDSSPR	IYSPPPISSTPQLHNDSSPR	light	62.99	159366720
qExHF01_08304_DS0-2.raw	SMAC_04815	IYS[Phospho (S,T)]PPPISSTPQLHNDSSPR	IYSPPPISSTPQLHNDSSPR	light	62.98	180412176
qExHF01_08305_DS0-3.raw	SMAC_04815	IYS[Phospho (S,T)]PPPISSTPQLHNDSSPR	IYSPPPISSTPQLHNDSSPR	light	62.94	164646320
qExHF01_08306_DS8-1.raw	SMAC_04815	IYS[Phospho (S,T)]PPPISSTPQLHNDSSPR	IYSPPPISSTPQLHNDSSPR	light	63.03	238746656
qExHF01_08307_DS8-2.raw	SMAC_04815	IYS[Phospho (S,T)]PPPISSTPQLHNDSSPR	IYSPPPISSTPQLHNDSSPR	light	63.03	240691808
qExHF01_08308_DS8-3.raw	SMAC_04815	IYS[Phospho (S,T)]PPPISSTPQLHNDSSPR	IYSPPPISSTPQLHNDSSPR	light	63.05	224207440
qExHF01_08309_DS7-1.raw	SMAC_04815	IYS[Phospho (S,T)]PPPISSTPQLHNDSSPR	IYSPPPISSTPQLHNDSSPR	light	62.96	204282464
qExHF01_08310_DS7-2.raw	SMAC_04815	IYS[Phospho (S,T)]PPPISSTPQLHNDSSPR	IYSPPPISSTPQLHNDSSPR	light	62.93	212113680
qExHF01_08311_DS7-3.raw	SMAC_04815	IYS[Phospho (S,T)]PPPISSTPQLHNDSSPR	IYSPPPISSTPQLHNDSSPR	light	62.95	208787376
qExHF01_08312_DS6-1.raw	SMAC_04815	IYS[Phospho (S,T)]PPPISSTPQLHNDSSPR	IYSPPPISSTPQLHNDSSPR	light	63.03	252132256
qExHF01_08313_DS6-2.raw	SMAC_04815	IYS[Phospho (S,T)]PPPISSTPQLHNDSSPR	IYSPPPISSTPQLHNDSSPR	light	62.99	257770128
qExHF01_08314_DS6-3.raw	SMAC_04815	IYS[Phospho (S,T)]PPPISSTPQLHNDSSPR	IYSPPPISSTPQLHNDSSPR	light	62.91	262987008
qExHF01_08315_DS5-1.raw	SMAC_04815	IYS[Phospho (S,T)]PPPISSTPQLHNDSSPR	IYSPPPISSTPQLHNDSSPR	light	62.93	203182560
qExHF01_08316_DS5-2.raw	SMAC_04815	IYS[Phospho (S,T)]PPPISSTPQLHNDSSPR	IYSPPPISSTPQLHNDSSPR	light	62.95	224007904
qExHF01_08317_DS5-3.raw	SMAC_04815	IYS[Phospho (S,T)]PPPISSTPQLHNDSSPR	IYSPPPISSTPQLHNDSSPR	light	62.94	240461104
qExHF01_08318_DS4-1.raw	SMAC_04815	IYS[Phospho (S,T)]PPPISSTPQLHNDSSPR	IYSPPPISSTPQLHNDSSPR	light	62.9	194164320
qExHF01_08319_DS4-2.raw	SMAC_04815	IYS[Phospho (S,T)]PPPISSTPQLHNDSSPR	IYSPPPISSTPQLHNDSSPR	light	62.84	262435456
qExHF01_08320_DS4-3.raw	SMAC_04815	IYS[Phospho (S,T)]PPPISSTPQLHNDSSPR	IYSPPPISSTPQLHNDSSPR	light	62.79	231579008
qExHF01_08321_DS3-1.raw	SMAC_04815	IYS[Phospho (S,T)]PPPISSTPQLHNDSSPR	IYSPPPISSTPQLHNDSSPR	light	62.73	216610272
qExHF01_08322_DS3-2.raw	SMAC_04815	IYS[Phospho (S,T)]PPPISSTPQLHNDSSPR	IYSPPPISSTPQLHNDSSPR	light	62.76	236491536
qExHF01_08323_DS3-3.raw	SMAC_04815	IYS[Phospho (S,T)]PPPISSTPQLHNDSSPR	IYSPPPISSTPQLHNDSSPR	light	62.68	244781664
qExHF01_08324_DS2-1.raw	SMAC_04815	IYS[Phospho (S,T)]PPPISSTPQLHNDSSPR	IYSPPPISSTPQLHNDSSPR	light	62.7	274270720
qExHF01_08325_DS2-2.raw	SMAC_04815	IYS[Phospho (S,T)]PPPISSTPQLHNDSSPR	IYSPPPISSTPQLHNDSSPR	light	62.72	281658112
qExHF01_08326_DS2-3.raw	SMAC_04815	IYS[Phospho (S,T)]PPPISSTPQLHNDSSPR	IYSPPPISSTPQLHNDSSPR	light	62.72	246435616
qExHF01_08327_DS1-1.raw	SMAC_04815	IYS[Phospho (S,T)]PPPISSTPQLHNDSSPR	IYSPPPISSTPQLHNDSSPR	light	62.5	228830624
qExHF01_08328_DS1-2.raw	SMAC_04815	IYS[Phospho (S,T)]PPPISSTPQLHNDSSPR	IYSPPPISSTPQLHNDSSPR	light	62.7	237493408
qExHF01_08329_DS1-3.raw	SMAC_04815	IYS[Phospho (S,T)]PPPISSTPQLHNDSSPR	IYSPPPISSTPQLHNDSSPR	light	62.78	215690144
qExHF01_08330_DS0-1.raw	SMAC_04815	IYS[Phospho (S,T)]PPPISSTPQLHNDSSPR	IYSPPPISSTPQLHNDSSPR	light	62.64	318399552
qExHF01_08331_DS0-2.raw	SMAC_04815	IYS[Phospho (S,T)]PPPISSTPQLHNDSSPR	IYSPPPISSTPQLHNDSSPR	light	62.63	324633504
qExHF01_08332_DS0-3.raw	SMAC_04815	IYS[Phospho (S,T)]PPPISSTPQLHNDSSPR	IYSPPPISSTPQLHNDSSPR	light	62.61	354103040
qExHF01_08303_DS0-1.raw	SMAC_04815	IYS[Phospho (S,T)]PPPISSTPQLHNDSSPR[Label:13C(6)15N(4) (C-term R)]	IYSPPPISSTPQLHNDSSPR	heavy	62.99	58330
qExHF01_08304_DS0-2.raw	SMAC_04815	IYS[Phospho (S,T)]PPPISSTPQLHNDSSPR[Label:13C(6)15N(4) (C-term R)]	IYSPPPISSTPQLHNDSSPR	heavy	62.98	29910
qExHF01_08305_DS0-3.raw	SMAC_04815	IYS[Phospho (S,T)]PPPISSTPQLHNDSSPR[Label:13C(6)15N(4) (C-term R)]	IYSPPPISSTPQLHNDSSPR	heavy	62.94	32576
qExHF01_08306_DS8-1.raw	SMAC_04815	IYS[Phospho (S,T)]PPPISSTPQLHNDSSPR[Label:13C(6)15N(4) (C-term R)]	IYSPPPISSTPQLHNDSSPR	heavy	63.03	9162160
qExHF01_08307_DS8-2.raw	SMAC_04815	IYS[Phospho (S,T)]PPPISSTPQLHNDSSPR[Label:13C(6)15N(4) (C-term R)]	IYSPPPISSTPQLHNDSSPR	heavy	63.03	9300368
qExHF01_08308_DS8-3.raw	SMAC_04815	IYS[Phospho (S,T)]PPPISSTPQLHNDSSPR[Label:13C(6)15N(4) (C-term R)]	IYSPPPISSTPQLHNDSSPR	heavy	63.05	8348643
qExHF01_08309_DS7-1.raw	SMAC_04815	IYS[Phospho (S,T)]PPPISSTPQLHNDSSPR[Label:13C(6)15N(4) (C-term R)]	IYSPPPISSTPQLHNDSSPR	heavy	62.96	19042054
qExHF01_08310_DS7-2.raw	SMAC_04815	IYS[Phospho (S,T)]PPPISSTPQLHNDSSPR[Label:13C(6)15N(4) (C-term R)]	IYSPPPISSTPQLHNDSSPR	heavy	62.93	19380804
qExHF01_08311_DS7-3.raw	SMAC_04815	IYS[Phospho (S,T)]PPPISSTPQLHNDSSPR[Label:13C(6)15N(4) (C-term R)]	IYSPPPISSTPQLHNDSSPR	heavy	62.95	19144400
qExHF01_08312_DS6-1.raw	SMAC_04815	IYS[Phospho (S,T)]PPPISSTPQLHNDSSPR[Label:13C(6)15N(4) (C-term R)]	IYSPPPISSTPQLHNDSSPR	heavy	63.03	46307892
qExHF01_08313_DS6-2.raw	SMAC_04815	IYS[Phospho (S,T)]PPPISSTPQLHNDSSPR[Label:13C(6)15N(4) (C-term R)]	IYSPPPISSTPQLHNDSSPR	heavy	62.99	47154228
qExHF01_08314_DS6-3.raw	SMAC_04815	IYS[Phospho (S,T)]PPPISSTPQLHNDSSPR[Label:13C(6)15N(4) (C-term R)]	IYSPPPISSTPQLHNDSSPR	heavy	62.91	49237684
qExHF01_08315_DS5-1.raw	SMAC_04815	IYS[Phospho (S,T)]PPPISSTPQLHNDSSPR[Label:13C(6)15N(4) (C-term R)]	IYSPPPISSTPQLHNDSSPR	heavy	62.93	151819040
qExHF01_08316_DS5-2.raw	SMAC_04815	IYS[Phospho (S,T)]PPPISSTPQLHNDSSPR[Label:13C(6)15N(4) (C-term R)]	IYSPPPISSTPQLHNDSSPR	heavy	62.95	164936624
qExHF01_08317_DS5-3.raw	SMAC_04815	IYS[Phospho (S,T)]PPPISSTPQLHNDSSPR[Label:13C(6)15N(4) (C-term R)]	IYSPPPISSTPQLHNDSSPR	heavy	62.94	177474304
qExHF01_08318_DS4-1.raw	SMAC_04815	IYS[Phospho (S,T)]PPPISSTPQLHNDSSPR[Label:13C(6)15N(4) (C-term R)]	IYSPPPISSTPQLHNDSSPR	heavy	62.9	577738240
qExHF01_08319_DS4-2.raw	SMAC_04815	IYS[Phospho (S,T)]PPPISSTPQLHNDSSPR[Label:13C(6)15N(4) (C-term R)]	IYSPPPISSTPQLHNDSSPR	heavy	62.84	761588288
qExHF01_08320_DS4-3.raw	SMAC_04815	IYS[Phospho (S,T)]PPPISSTPQLHNDSSPR[Label:13C(6)15N(4) (C-term R)]	IYSPPPISSTPQLHNDSSPR	heavy	62.79	669136512
qExHF01_08321_DS3-1.raw	SMAC_04815	IYS[Phospho (S,T)]PPPISSTPQLHNDSSPR[Label:13C(6)15N(4) (C-term R)]	IYSPPPISSTPQLHNDSSPR	heavy	62.73	2191369728
qExHF01_08322_DS3-2.raw	SMAC_04815	IYS[Phospho (S,T)]PPPISSTPQLHNDSSPR[Label:13C(6)15N(4) (C-term R)]	IYSPPPISSTPQLHNDSSPR	heavy	62.76	2363848960
qExHF01_08323_DS3-3.raw	SMAC_04815	IYS[Phospho (S,T)]PPPISSTPQLHNDSSPR[Label:13C(6)15N(4) (C-term R)]	IYSPPPISSTPQLHNDSSPR	heavy	62.68	2394605312
qExHF01_08324_DS2-1.raw	SMAC_04815	IYS[Phospho (S,T)]PPPISSTPQLHNDSSPR[Label:13C(6)15N(4) (C-term R)]	IYSPPPISSTPQLHNDSSPR	heavy	62.7	7596013056
qExHF01_08325_DS2-2.raw	SMAC_04815	IYS[Phospho (S,T)]PPPISSTPQLHNDSSPR[Label:13C(6)15N(4) (C-term R)]	IYSPPPISSTPQLHNDSSPR	heavy	62.72	7888363520
qExHF01_08326_DS2-3.raw	SMAC_04815	IYS[Phospho (S,T)]PPPISSTPQLHNDSSPR[Label:13C(6)15N(4) (C-term R)]	IYSPPPISSTPQLHNDSSPR	heavy	62.72	7111736832
qExHF01_08327_DS1-1.raw	SMAC_04815	IYS[Phospho (S,T)]PPPISSTPQLHNDSSPR[Label:13C(6)15N(4) (C-term R)]	IYSPPPISSTPQLHNDSSPR	heavy	62.5	19035660288
qExHF01_08328_DS1-2.raw	SMAC_04815	IYS[Phospho (S,T)]PPPISSTPQLHNDSSPR[Label:13C(6)15N(4) (C-term R)]	IYSPPPISSTPQLHNDSSPR	heavy	62.7	20297398272
qExHF01_08329_DS1-3.raw	SMAC_04815	IYS[Phospho (S,T)]PPPISSTPQLHNDSSPR[Label:13C(6)15N(4) (C-term R)]	IYSPPPISSTPQLHNDSSPR	heavy	62.78	18790119424
qExHF01_08330_DS0-1.raw	SMAC_04815	IYS[Phospho (S,T)]PPPISSTPQLHNDSSPR[Label:13C(6)15N(4) (C-term R)]	IYSPPPISSTPQLHNDSSPR	heavy	62.64	78831344
qExHF01_08331_DS0-2.raw	SMAC_04815	IYS[Phospho (S,T)]PPPISSTPQLHNDSSPR[Label:13C(6)15N(4) (C-term R)]	IYSPPPISSTPQLHNDSSPR	heavy	62.63	21506328
qExHF01_08332_DS0-3.raw	SMAC_04815	IYS[Phospho (S,T)]PPPISSTPQLHNDSSPR[Label:13C(6)15N(4) (C-term R)]	IYSPPPISSTPQLHNDSSPR	heavy	62.61	13928801
qExHF01_08303_DS0-1.raw	SMAC_04815	LNIS[Phospho (S,T)]PIEK	LNISPIEK	light	55.39	493509
qExHF01_08304_DS0-2.raw	SMAC_04815	LNIS[Phospho (S,T)]PIEK	LNISPIEK	light	55.43	510126
qExHF01_08305_DS0-3.raw	SMAC_04815	LNIS[Phospho (S,T)]PIEK	LNISPIEK	light	55.51	270883
qExHF01_08306_DS8-1.raw	SMAC_04815	LNIS[Phospho (S,T)]PIEK	LNISPIEK	light	55.45	25093882
qExHF01_08307_DS8-2.raw	SMAC_04815	LNIS[Phospho (S,T)]PIEK	LNISPIEK	light	55.45	28524000
qExHF01_08308_DS8-3.raw	SMAC_04815	LNIS[Phospho (S,T)]PIEK	LNISPIEK	light	55.44	32262516
qExHF01_08309_DS7-1.raw	SMAC_04815	LNIS[Phospho (S,T)]PIEK	LNISPIEK	light	55.41	25676432
qExHF01_08310_DS7-2.raw	SMAC_04815	LNIS[Phospho (S,T)]PIEK	LNISPIEK	light	55.4	28575848
qExHF01_08311_DS7-3.raw	SMAC_04815	LNIS[Phospho (S,T)]PIEK	LNISPIEK	light	55.42	29723426
qExHF01_08312_DS6-1.raw	SMAC_04815	LNIS[Phospho (S,T)]PIEK	LNISPIEK	light	55.39	27811334
qExHF01_08313_DS6-2.raw	SMAC_04815	LNIS[Phospho (S,T)]PIEK	LNISPIEK	light	55.37	30549284
qExHF01_08314_DS6-3.raw	SMAC_04815	LNIS[Phospho (S,T)]PIEK	LNISPIEK	light	55.34	34360136
qExHF01_08315_DS5-1.raw	SMAC_04815	LNIS[Phospho (S,T)]PIEK	LNISPIEK	light	55.36	27733972
qExHF01_08316_DS5-2.raw	SMAC_04815	LNIS[Phospho (S,T)]PIEK	LNISPIEK	light	55.32	31183318
qExHF01_08317_DS5-3.raw	SMAC_04815	LNIS[Phospho (S,T)]PIEK	LNISPIEK	light	55.33	31413876
qExHF01_08318_DS4-1.raw	SMAC_04815	LNIS[Phospho (S,T)]PIEK	LNISPIEK	light	55.29	29840684
qExHF01_08319_DS4-2.raw	SMAC_04815	LNIS[Phospho (S,T)]PIEK	LNISPIEK	light	55.27	36065656
qExHF01_08320_DS4-3.raw	SMAC_04815	LNIS[Phospho (S,T)]PIEK	LNISPIEK	light	55.23	29297280
qExHF01_08321_DS3-1.raw	SMAC_04815	LNIS[Phospho (S,T)]PIEK	LNISPIEK	light	55.13	29711968
qExHF01_08322_DS3-2.raw	SMAC_04815	LNIS[Phospho (S,T)]PIEK	LNISPIEK	light	55.14	33771368
qExHF01_08323_DS3-3.raw	SMAC_04815	LNIS[Phospho (S,T)]PIEK	LNISPIEK	light	55.07	32561374
qExHF01_08324_DS2-1.raw	SMAC_04815	LNIS[Phospho (S,T)]PIEK	LNISPIEK	light	55.05	32056596
qExHF01_08325_DS2-2.raw	SMAC_04815	LNIS[Phospho (S,T)]PIEK	LNISPIEK	light	55.06	36449128
qExHF01_08326_DS2-3.raw	SMAC_04815	LNIS[Phospho (S,T)]PIEK	LNISPIEK	light	55	33239392
qExHF01_08327_DS1-1.raw	SMAC_04815	LNIS[Phospho (S,T)]PIEK	LNISPIEK	light	54.93	35388464
qExHF01_08328_DS1-2.raw	SMAC_04815	LNIS[Phospho (S,T)]PIEK	LNISPIEK	light	54.96	31894836
qExHF01_08329_DS1-3.raw	SMAC_04815	LNIS[Phospho (S,T)]PIEK	LNISPIEK	light	54.98	32029668
qExHF01_08330_DS0-1.raw	SMAC_04815	LNIS[Phospho (S,T)]PIEK	LNISPIEK	light	54.93	37524704
qExHF01_08331_DS0-2.raw	SMAC_04815	LNIS[Phospho (S,T)]PIEK	LNISPIEK	light	54.98	37795968
qExHF01_08332_DS0-3.raw	SMAC_04815	LNIS[Phospho (S,T)]PIEK	LNISPIEK	light	54.9	45841008
qExHF01_08303_DS0-1.raw	SMAC_04815	LNIS[Phospho (S,T)]PIEK[Label:13C(6)15N(2) (C-term K)]	LNISPIEK	heavy	55.39	#N/A
qExHF01_08304_DS0-2.raw	SMAC_04815	LNIS[Phospho (S,T)]PIEK[Label:13C(6)15N(2) (C-term K)]	LNISPIEK	heavy	55.43	#N/A
qExHF01_08305_DS0-3.raw	SMAC_04815	LNIS[Phospho (S,T)]PIEK[Label:13C(6)15N(2) (C-term K)]	LNISPIEK	heavy	55.51	#N/A
qExHF01_08306_DS8-1.raw	SMAC_04815	LNIS[Phospho (S,T)]PIEK[Label:13C(6)15N(2) (C-term K)]	LNISPIEK	heavy	55.45	5383898
qExHF01_08307_DS8-2.raw	SMAC_04815	LNIS[Phospho (S,T)]PIEK[Label:13C(6)15N(2) (C-term K)]	LNISPIEK	heavy	55.45	5278212
qExHF01_08308_DS8-3.raw	SMAC_04815	LNIS[Phospho (S,T)]PIEK[Label:13C(6)15N(2) (C-term K)]	LNISPIEK	heavy	55.44	7395425
qExHF01_08309_DS7-1.raw	SMAC_04815	LNIS[Phospho (S,T)]PIEK[Label:13C(6)15N(2) (C-term K)]	LNISPIEK	heavy	55.41	13982078
qExHF01_08310_DS7-2.raw	SMAC_04815	LNIS[Phospho (S,T)]PIEK[Label:13C(6)15N(2) (C-term K)]	LNISPIEK	heavy	55.4	13211303
qExHF01_08311_DS7-3.raw	SMAC_04815	LNIS[Phospho (S,T)]PIEK[Label:13C(6)15N(2) (C-term K)]	LNISPIEK	heavy	55.42	13190018
qExHF01_08312_DS6-1.raw	SMAC_04815	LNIS[Phospho (S,T)]PIEK[Label:13C(6)15N(2) (C-term K)]	LNISPIEK	heavy	55.39	29302114
qExHF01_08313_DS6-2.raw	SMAC_04815	LNIS[Phospho (S,T)]PIEK[Label:13C(6)15N(2) (C-term K)]	LNISPIEK	heavy	55.37	23856916
qExHF01_08314_DS6-3.raw	SMAC_04815	LNIS[Phospho (S,T)]PIEK[Label:13C(6)15N(2) (C-term K)]	LNISPIEK	heavy	55.34	29691862
qExHF01_08315_DS5-1.raw	SMAC_04815	LNIS[Phospho (S,T)]PIEK[Label:13C(6)15N(2) (C-term K)]	LNISPIEK	heavy	55.36	112967344
qExHF01_08316_DS5-2.raw	SMAC_04815	LNIS[Phospho (S,T)]PIEK[Label:13C(6)15N(2) (C-term K)]	LNISPIEK	heavy	55.32	115756256
qExHF01_08317_DS5-3.raw	SMAC_04815	LNIS[Phospho (S,T)]PIEK[Label:13C(6)15N(2) (C-term K)]	LNISPIEK	heavy	55.33	126643424
qExHF01_08318_DS4-1.raw	SMAC_04815	LNIS[Phospho (S,T)]PIEK[Label:13C(6)15N(2) (C-term K)]	LNISPIEK	heavy	55.29	440626560
qExHF01_08319_DS4-2.raw	SMAC_04815	LNIS[Phospho (S,T)]PIEK[Label:13C(6)15N(2) (C-term K)]	LNISPIEK	heavy	55.27	444188704
qExHF01_08320_DS4-3.raw	SMAC_04815	LNIS[Phospho (S,T)]PIEK[Label:13C(6)15N(2) (C-term K)]	LNISPIEK	heavy	55.23	379832576
qExHF01_08321_DS3-1.raw	SMAC_04815	LNIS[Phospho (S,T)]PIEK[Label:13C(6)15N(2) (C-term K)]	LNISPIEK	heavy	55.13	1743485952
qExHF01_08322_DS3-2.raw	SMAC_04815	LNIS[Phospho (S,T)]PIEK[Label:13C(6)15N(2) (C-term K)]	LNISPIEK	heavy	55.14	1655154304
qExHF01_08323_DS3-3.raw	SMAC_04815	LNIS[Phospho (S,T)]PIEK[Label:13C(6)15N(2) (C-term K)]	LNISPIEK	heavy	55.07	1906795776
qExHF01_08324_DS2-1.raw	SMAC_04815	LNIS[Phospho (S,T)]PIEK[Label:13C(6)15N(2) (C-term K)]	LNISPIEK	heavy	55.05	7906512384
qExHF01_08325_DS2-2.raw	SMAC_04815	LNIS[Phospho (S,T)]PIEK[Label:13C(6)15N(2) (C-term K)]	LNISPIEK	heavy	55.06	7270239744
qExHF01_08326_DS2-3.raw	SMAC_04815	LNIS[Phospho (S,T)]PIEK[Label:13C(6)15N(2) (C-term K)]	LNISPIEK	heavy	55	6598684672
qExHF01_08327_DS1-1.raw	SMAC_04815	LNIS[Phospho (S,T)]PIEK[Label:13C(6)15N(2) (C-term K)]	LNISPIEK	heavy	54.93	27491057664
qExHF01_08328_DS1-2.raw	SMAC_04815	LNIS[Phospho (S,T)]PIEK[Label:13C(6)15N(2) (C-term K)]	LNISPIEK	heavy	54.96	28643065856
qExHF01_08329_DS1-3.raw	SMAC_04815	LNIS[Phospho (S,T)]PIEK[Label:13C(6)15N(2) (C-term K)]	LNISPIEK	heavy	54.98	27868209152
qExHF01_08330_DS0-1.raw	SMAC_04815	LNIS[Phospho (S,T)]PIEK[Label:13C(6)15N(2) (C-term K)]	LNISPIEK	heavy	54.93	12792536
qExHF01_08331_DS0-2.raw	SMAC_04815	LNIS[Phospho (S,T)]PIEK[Label:13C(6)15N(2) (C-term K)]	LNISPIEK	heavy	54.98	4150357
qExHF01_08332_DS0-3.raw	SMAC_04815	LNIS[Phospho (S,T)]PIEK[Label:13C(6)15N(2) (C-term K)]	LNISPIEK	heavy	54.9	2031127
qExHF01_08303_DS0-1.raw	SMAC_04815	GS[Phospho (S,T)]PPPPETPIVEPGVIPGGGIEAR	GSPPPPETPIVEPGVIPGGGIEAR	light	101.6	169769152
qExHF01_08304_DS0-2.raw	SMAC_04815	GS[Phospho (S,T)]PPPPETPIVEPGVIPGGGIEAR	GSPPPPETPIVEPGVIPGGGIEAR	light	101.6	203860528
qExHF01_08305_DS0-3.raw	SMAC_04815	GS[Phospho (S,T)]PPPPETPIVEPGVIPGGGIEAR	GSPPPPETPIVEPGVIPGGGIEAR	light	101.65	171225312
qExHF01_08306_DS8-1.raw	SMAC_04815	GS[Phospho (S,T)]PPPPETPIVEPGVIPGGGIEAR	GSPPPPETPIVEPGVIPGGGIEAR	light	101.61	282858304
qExHF01_08307_DS8-2.raw	SMAC_04815	GS[Phospho (S,T)]PPPPETPIVEPGVIPGGGIEAR	GSPPPPETPIVEPGVIPGGGIEAR	light	101.62	249834352
qExHF01_08308_DS8-3.raw	SMAC_04815	GS[Phospho (S,T)]PPPPETPIVEPGVIPGGGIEAR	GSPPPPETPIVEPGVIPGGGIEAR	light	101.6	219666256
qExHF01_08309_DS7-1.raw	SMAC_04815	GS[Phospho (S,T)]PPPPETPIVEPGVIPGGGIEAR	GSPPPPETPIVEPGVIPGGGIEAR	light	101.59	199246368
qExHF01_08310_DS7-2.raw	SMAC_04815	GS[Phospho (S,T)]PPPPETPIVEPGVIPGGGIEAR	GSPPPPETPIVEPGVIPGGGIEAR	light	101.6	214802960
qExHF01_08311_DS7-3.raw	SMAC_04815	GS[Phospho (S,T)]PPPPETPIVEPGVIPGGGIEAR	GSPPPPETPIVEPGVIPGGGIEAR	light	101.58	211614720
qExHF01_08312_DS6-1.raw	SMAC_04815	GS[Phospho (S,T)]PPPPETPIVEPGVIPGGGIEAR	GSPPPPETPIVEPGVIPGGGIEAR	light	101.61	278186624
qExHF01_08313_DS6-2.raw	SMAC_04815	GS[Phospho (S,T)]PPPPETPIVEPGVIPGGGIEAR	GSPPPPETPIVEPGVIPGGGIEAR	light	101.61	333897248
qExHF01_08314_DS6-3.raw	SMAC_04815	GS[Phospho (S,T)]PPPPETPIVEPGVIPGGGIEAR	GSPPPPETPIVEPGVIPGGGIEAR	light	101.58	334597504
qExHF01_08315_DS5-1.raw	SMAC_04815	GS[Phospho (S,T)]PPPPETPIVEPGVIPGGGIEAR	GSPPPPETPIVEPGVIPGGGIEAR	light	101.56	278501344
qExHF01_08316_DS5-2.raw	SMAC_04815	GS[Phospho (S,T)]PPPPETPIVEPGVIPGGGIEAR	GSPPPPETPIVEPGVIPGGGIEAR	light	101.57	271560224
qExHF01_08317_DS5-3.raw	SMAC_04815	GS[Phospho (S,T)]PPPPETPIVEPGVIPGGGIEAR	GSPPPPETPIVEPGVIPGGGIEAR	light	101.53	328294720
qExHF01_08318_DS4-1.raw	SMAC_04815	GS[Phospho (S,T)]PPPPETPIVEPGVIPGGGIEAR	GSPPPPETPIVEPGVIPGGGIEAR	light	101.52	254568976
qExHF01_08319_DS4-2.raw	SMAC_04815	GS[Phospho (S,T)]PPPPETPIVEPGVIPGGGIEAR	GSPPPPETPIVEPGVIPGGGIEAR	light	101.49	298283488
qExHF01_08320_DS4-3.raw	SMAC_04815	GS[Phospho (S,T)]PPPPETPIVEPGVIPGGGIEAR	GSPPPPETPIVEPGVIPGGGIEAR	light	101.44	229541456
qExHF01_08321_DS3-1.raw	SMAC_04815	GS[Phospho (S,T)]PPPPETPIVEPGVIPGGGIEAR	GSPPPPETPIVEPGVIPGGGIEAR	light	101.42	257046768
qExHF01_08322_DS3-2.raw	SMAC_04815	GS[Phospho (S,T)]PPPPETPIVEPGVIPGGGIEAR	GSPPPPETPIVEPGVIPGGGIEAR	light	101.41	309775808
qExHF01_08323_DS3-3.raw	SMAC_04815	GS[Phospho (S,T)]PPPPETPIVEPGVIPGGGIEAR	GSPPPPETPIVEPGVIPGGGIEAR	light	101.37	304119936
qExHF01_08324_DS2-1.raw	SMAC_04815	GS[Phospho (S,T)]PPPPETPIVEPGVIPGGGIEAR	GSPPPPETPIVEPGVIPGGGIEAR	light	101.38	303427328
qExHF01_08325_DS2-2.raw	SMAC_04815	GS[Phospho (S,T)]PPPPETPIVEPGVIPGGGIEAR	GSPPPPETPIVEPGVIPGGGIEAR	light	101.34	273970368
qExHF01_08326_DS2-3.raw	SMAC_04815	GS[Phospho (S,T)]PPPPETPIVEPGVIPGGGIEAR	GSPPPPETPIVEPGVIPGGGIEAR	light	101.33	217913712
qExHF01_08327_DS1-1.raw	SMAC_04815	GS[Phospho (S,T)]PPPPETPIVEPGVIPGGGIEAR	GSPPPPETPIVEPGVIPGGGIEAR	light	101.33	212769632
qExHF01_08328_DS1-2.raw	SMAC_04815	GS[Phospho (S,T)]PPPPETPIVEPGVIPGGGIEAR	GSPPPPETPIVEPGVIPGGGIEAR	light	101.31	229648640
qExHF01_08329_DS1-3.raw	SMAC_04815	GS[Phospho (S,T)]PPPPETPIVEPGVIPGGGIEAR	GSPPPPETPIVEPGVIPGGGIEAR	light	101.32	195853552
qExHF01_08330_DS0-1.raw	SMAC_04815	GS[Phospho (S,T)]PPPPETPIVEPGVIPGGGIEAR	GSPPPPETPIVEPGVIPGGGIEAR	light	101.31	310004544
qExHF01_08331_DS0-2.raw	SMAC_04815	GS[Phospho (S,T)]PPPPETPIVEPGVIPGGGIEAR	GSPPPPETPIVEPGVIPGGGIEAR	light	101.33	360481536
qExHF01_08332_DS0-3.raw	SMAC_04815	GS[Phospho (S,T)]PPPPETPIVEPGVIPGGGIEAR	GSPPPPETPIVEPGVIPGGGIEAR	light	101.36	397265952
qExHF01_08303_DS0-1.raw	SMAC_04815	GS[Phospho (S,T)]PPPPETPIVEPGVIPGGGIEAR[Label:13C(6)15N(4) (C-term R)]	GSPPPPETPIVEPGVIPGGGIEAR	heavy	101.6	#N/A
qExHF01_08304_DS0-2.raw	SMAC_04815	GS[Phospho (S,T)]PPPPETPIVEPGVIPGGGIEAR[Label:13C(6)15N(4) (C-term R)]	GSPPPPETPIVEPGVIPGGGIEAR	heavy	101.6	#N/A
qExHF01_08305_DS0-3.raw	SMAC_04815	GS[Phospho (S,T)]PPPPETPIVEPGVIPGGGIEAR[Label:13C(6)15N(4) (C-term R)]	GSPPPPETPIVEPGVIPGGGIEAR	heavy	101.65	#N/A
qExHF01_08306_DS8-1.raw	SMAC_04815	GS[Phospho (S,T)]PPPPETPIVEPGVIPGGGIEAR[Label:13C(6)15N(4) (C-term R)]	GSPPPPETPIVEPGVIPGGGIEAR	heavy	101.61	11105300
qExHF01_08307_DS8-2.raw	SMAC_04815	GS[Phospho (S,T)]PPPPETPIVEPGVIPGGGIEAR[Label:13C(6)15N(4) (C-term R)]	GSPPPPETPIVEPGVIPGGGIEAR	heavy	101.62	9816962
qExHF01_08308_DS8-3.raw	SMAC_04815	GS[Phospho (S,T)]PPPPETPIVEPGVIPGGGIEAR[Label:13C(6)15N(4) (C-term R)]	GSPPPPETPIVEPGVIPGGGIEAR	heavy	101.6	8382975
qExHF01_08309_DS7-1.raw	SMAC_04815	GS[Phospho (S,T)]PPPPETPIVEPGVIPGGGIEAR[Label:13C(6)15N(4) (C-term R)]	GSPPPPETPIVEPGVIPGGGIEAR	heavy	101.59	29995124
qExHF01_08310_DS7-2.raw	SMAC_04815	GS[Phospho (S,T)]PPPPETPIVEPGVIPGGGIEAR[Label:13C(6)15N(4) (C-term R)]	GSPPPPETPIVEPGVIPGGGIEAR	heavy	101.6	31948120
qExHF01_08311_DS7-3.raw	SMAC_04815	GS[Phospho (S,T)]PPPPETPIVEPGVIPGGGIEAR[Label:13C(6)15N(4) (C-term R)]	GSPPPPETPIVEPGVIPGGGIEAR	heavy	101.58	31995414
qExHF01_08312_DS6-1.raw	SMAC_04815	GS[Phospho (S,T)]PPPPETPIVEPGVIPGGGIEAR[Label:13C(6)15N(4) (C-term R)]	GSPPPPETPIVEPGVIPGGGIEAR	heavy	101.61	44587792
qExHF01_08313_DS6-2.raw	SMAC_04815	GS[Phospho (S,T)]PPPPETPIVEPGVIPGGGIEAR[Label:13C(6)15N(4) (C-term R)]	GSPPPPETPIVEPGVIPGGGIEAR	heavy	101.61	55659160
qExHF01_08314_DS6-3.raw	SMAC_04815	GS[Phospho (S,T)]PPPPETPIVEPGVIPGGGIEAR[Label:13C(6)15N(4) (C-term R)]	GSPPPPETPIVEPGVIPGGGIEAR	heavy	101.58	55416920
qExHF01_08315_DS5-1.raw	SMAC_04815	GS[Phospho (S,T)]PPPPETPIVEPGVIPGGGIEAR[Label:13C(6)15N(4) (C-term R)]	GSPPPPETPIVEPGVIPGGGIEAR	heavy	101.56	163076608
qExHF01_08316_DS5-2.raw	SMAC_04815	GS[Phospho (S,T)]PPPPETPIVEPGVIPGGGIEAR[Label:13C(6)15N(4) (C-term R)]	GSPPPPETPIVEPGVIPGGGIEAR	heavy	101.57	161318224
qExHF01_08317_DS5-3.raw	SMAC_04815	GS[Phospho (S,T)]PPPPETPIVEPGVIPGGGIEAR[Label:13C(6)15N(4) (C-term R)]	GSPPPPETPIVEPGVIPGGGIEAR	heavy	101.53	177097632
qExHF01_08318_DS4-1.raw	SMAC_04815	GS[Phospho (S,T)]PPPPETPIVEPGVIPGGGIEAR[Label:13C(6)15N(4) (C-term R)]	GSPPPPETPIVEPGVIPGGGIEAR	heavy	101.52	584614528
qExHF01_08319_DS4-2.raw	SMAC_04815	GS[Phospho (S,T)]PPPPETPIVEPGVIPGGGIEAR[Label:13C(6)15N(4) (C-term R)]	GSPPPPETPIVEPGVIPGGGIEAR	heavy	101.49	696322688
qExHF01_08320_DS4-3.raw	SMAC_04815	GS[Phospho (S,T)]PPPPETPIVEPGVIPGGGIEAR[Label:13C(6)15N(4) (C-term R)]	GSPPPPETPIVEPGVIPGGGIEAR	heavy	101.44	547366400
qExHF01_08321_DS3-1.raw	SMAC_04815	GS[Phospho (S,T)]PPPPETPIVEPGVIPGGGIEAR[Label:13C(6)15N(4) (C-term R)]	GSPPPPETPIVEPGVIPGGGIEAR	heavy	101.42	2070890368
qExHF01_08322_DS3-2.raw	SMAC_04815	GS[Phospho (S,T)]PPPPETPIVEPGVIPGGGIEAR[Label:13C(6)15N(4) (C-term R)]	GSPPPPETPIVEPGVIPGGGIEAR	heavy	101.41	2576612608
qExHF01_08323_DS3-3.raw	SMAC_04815	GS[Phospho (S,T)]PPPPETPIVEPGVIPGGGIEAR[Label:13C(6)15N(4) (C-term R)]	GSPPPPETPIVEPGVIPGGGIEAR	heavy	101.37	2936168448
qExHF01_08324_DS2-1.raw	SMAC_04815	GS[Phospho (S,T)]PPPPETPIVEPGVIPGGGIEAR[Label:13C(6)15N(4) (C-term R)]	GSPPPPETPIVEPGVIPGGGIEAR	heavy	101.38	10656636928
qExHF01_08325_DS2-2.raw	SMAC_04815	GS[Phospho (S,T)]PPPPETPIVEPGVIPGGGIEAR[Label:13C(6)15N(4) (C-term R)]	GSPPPPETPIVEPGVIPGGGIEAR	heavy	101.34	9489996800
qExHF01_08326_DS2-3.raw	SMAC_04815	GS[Phospho (S,T)]PPPPETPIVEPGVIPGGGIEAR[Label:13C(6)15N(4) (C-term R)]	GSPPPPETPIVEPGVIPGGGIEAR	heavy	101.33	8648668160
qExHF01_08327_DS1-1.raw	SMAC_04815	GS[Phospho (S,T)]PPPPETPIVEPGVIPGGGIEAR[Label:13C(6)15N(4) (C-term R)]	GSPPPPETPIVEPGVIPGGGIEAR	heavy	101.33	39435563008
qExHF01_08328_DS1-2.raw	SMAC_04815	GS[Phospho (S,T)]PPPPETPIVEPGVIPGGGIEAR[Label:13C(6)15N(4) (C-term R)]	GSPPPPETPIVEPGVIPGGGIEAR	heavy	101.31	38358278144
qExHF01_08329_DS1-3.raw	SMAC_04815	GS[Phospho (S,T)]PPPPETPIVEPGVIPGGGIEAR[Label:13C(6)15N(4) (C-term R)]	GSPPPPETPIVEPGVIPGGGIEAR	heavy	101.32	36061913088
qExHF01_08330_DS0-1.raw	SMAC_04815	GS[Phospho (S,T)]PPPPETPIVEPGVIPGGGIEAR[Label:13C(6)15N(4) (C-term R)]	GSPPPPETPIVEPGVIPGGGIEAR	heavy	101.31	72218336
qExHF01_08331_DS0-2.raw	SMAC_04815	GS[Phospho (S,T)]PPPPETPIVEPGVIPGGGIEAR[Label:13C(6)15N(4) (C-term R)]	GSPPPPETPIVEPGVIPGGGIEAR	heavy	101.33	26264344
qExHF01_08332_DS0-3.raw	SMAC_04815	GS[Phospho (S,T)]PPPPETPIVEPGVIPGGGIEAR[Label:13C(6)15N(4) (C-term R)]	GSPPPPETPIVEPGVIPGGGIEAR	heavy	101.36	17293988
qExHF01_08303_DS0-1.raw	SMAC_00680	LASLAEEPSEENS[Phospho (S,T)]GDELR	LASLAEEPSEENSGDELR	light	62.61	8932353
qExHF01_08304_DS0-2.raw	SMAC_00680	LASLAEEPSEENS[Phospho (S,T)]GDELR	LASLAEEPSEENSGDELR	light	62.61	10232452
qExHF01_08305_DS0-3.raw	SMAC_00680	LASLAEEPSEENS[Phospho (S,T)]GDELR	LASLAEEPSEENSGDELR	light	62.73	10328720
qExHF01_08306_DS8-1.raw	SMAC_00680	LASLAEEPSEENS[Phospho (S,T)]GDELR	LASLAEEPSEENSGDELR	light	62.67	13032688
qExHF01_08307_DS8-2.raw	SMAC_00680	LASLAEEPSEENS[Phospho (S,T)]GDELR	LASLAEEPSEENSGDELR	light	62.63	12145383
qExHF01_08308_DS8-3.raw	SMAC_00680	LASLAEEPSEENS[Phospho (S,T)]GDELR	LASLAEEPSEENSGDELR	light	62.64	12489186
qExHF01_08309_DS7-1.raw	SMAC_00680	LASLAEEPSEENS[Phospho (S,T)]GDELR	LASLAEEPSEENSGDELR	light	62.56	11313098
qExHF01_08310_DS7-2.raw	SMAC_00680	LASLAEEPSEENS[Phospho (S,T)]GDELR	LASLAEEPSEENSGDELR	light	62.61	11474540
qExHF01_08311_DS7-3.raw	SMAC_00680	LASLAEEPSEENS[Phospho (S,T)]GDELR	LASLAEEPSEENSGDELR	light	62.58	11830319
qExHF01_08312_DS6-1.raw	SMAC_00680	LASLAEEPSEENS[Phospho (S,T)]GDELR	LASLAEEPSEENSGDELR	light	62.63	12786596
qExHF01_08313_DS6-2.raw	SMAC_00680	LASLAEEPSEENS[Phospho (S,T)]GDELR	LASLAEEPSEENSGDELR	light	62.62	13967114
qExHF01_08314_DS6-3.raw	SMAC_00680	LASLAEEPSEENS[Phospho (S,T)]GDELR	LASLAEEPSEENSGDELR	light	62.53	13476608
qExHF01_08315_DS5-1.raw	SMAC_00680	LASLAEEPSEENS[Phospho (S,T)]GDELR	LASLAEEPSEENSGDELR	light	62.56	11333680
qExHF01_08316_DS5-2.raw	SMAC_00680	LASLAEEPSEENS[Phospho (S,T)]GDELR	LASLAEEPSEENSGDELR	light	62.57	12946496
qExHF01_08317_DS5-3.raw	SMAC_00680	LASLAEEPSEENS[Phospho (S,T)]GDELR	LASLAEEPSEENSGDELR	light	62.56	14247858
qExHF01_08318_DS4-1.raw	SMAC_00680	LASLAEEPSEENS[Phospho (S,T)]GDELR	LASLAEEPSEENSGDELR	light	62.5	11814044
qExHF01_08319_DS4-2.raw	SMAC_00680	LASLAEEPSEENS[Phospho (S,T)]GDELR	LASLAEEPSEENSGDELR	light	62.45	15035266
qExHF01_08320_DS4-3.raw	SMAC_00680	LASLAEEPSEENS[Phospho (S,T)]GDELR	LASLAEEPSEENSGDELR	light	62.4	13457733
qExHF01_08321_DS3-1.raw	SMAC_00680	LASLAEEPSEENS[Phospho (S,T)]GDELR	LASLAEEPSEENSGDELR	light	62.31	16345558
qExHF01_08322_DS3-2.raw	SMAC_00680	LASLAEEPSEENS[Phospho (S,T)]GDELR	LASLAEEPSEENSGDELR	light	62.34	16470766
qExHF01_08323_DS3-3.raw	SMAC_00680	LASLAEEPSEENS[Phospho (S,T)]GDELR	LASLAEEPSEENSGDELR	light	62.28	17704466
qExHF01_08324_DS2-1.raw	SMAC_00680	LASLAEEPSEENS[Phospho (S,T)]GDELR	LASLAEEPSEENSGDELR	light	62.25	18672380
qExHF01_08325_DS2-2.raw	SMAC_00680	LASLAEEPSEENS[Phospho (S,T)]GDELR	LASLAEEPSEENSGDELR	light	62.22	18552336
qExHF01_08326_DS2-3.raw	SMAC_00680	LASLAEEPSEENS[Phospho (S,T)]GDELR	LASLAEEPSEENSGDELR	light	62.22	17641790
qExHF01_08327_DS1-1.raw	SMAC_00680	LASLAEEPSEENS[Phospho (S,T)]GDELR	LASLAEEPSEENSGDELR	light	62.19	19748904
qExHF01_08328_DS1-2.raw	SMAC_00680	LASLAEEPSEENS[Phospho (S,T)]GDELR	LASLAEEPSEENSGDELR	light	62.17	20149706
qExHF01_08329_DS1-3.raw	SMAC_00680	LASLAEEPSEENS[Phospho (S,T)]GDELR	LASLAEEPSEENSGDELR	light	62.26	19584514
qExHF01_08330_DS0-1.raw	SMAC_00680	LASLAEEPSEENS[Phospho (S,T)]GDELR	LASLAEEPSEENSGDELR	light	62.16	16349549
qExHF01_08331_DS0-2.raw	SMAC_00680	LASLAEEPSEENS[Phospho (S,T)]GDELR	LASLAEEPSEENSGDELR	light	62.22	17127028
qExHF01_08332_DS0-3.raw	SMAC_00680	LASLAEEPSEENS[Phospho (S,T)]GDELR	LASLAEEPSEENSGDELR	light	62.13	16114680
qExHF01_08303_DS0-1.raw	SMAC_00680	LASLAEEPSEENS[Phospho (S,T)]GDELR[Label:13C(6)15N(4) (C-term R)]	LASLAEEPSEENSGDELR	heavy	62.61	#N/A
qExHF01_08304_DS0-2.raw	SMAC_00680	LASLAEEPSEENS[Phospho (S,T)]GDELR[Label:13C(6)15N(4) (C-term R)]	LASLAEEPSEENSGDELR	heavy	62.61	#N/A
qExHF01_08305_DS0-3.raw	SMAC_00680	LASLAEEPSEENS[Phospho (S,T)]GDELR[Label:13C(6)15N(4) (C-term R)]	LASLAEEPSEENSGDELR	heavy	62.73	#N/A
qExHF01_08306_DS8-1.raw	SMAC_00680	LASLAEEPSEENS[Phospho (S,T)]GDELR[Label:13C(6)15N(4) (C-term R)]	LASLAEEPSEENSGDELR	heavy	62.67	1125668
qExHF01_08307_DS8-2.raw	SMAC_00680	LASLAEEPSEENS[Phospho (S,T)]GDELR[Label:13C(6)15N(4) (C-term R)]	LASLAEEPSEENSGDELR	heavy	62.63	976929
qExHF01_08308_DS8-3.raw	SMAC_00680	LASLAEEPSEENS[Phospho (S,T)]GDELR[Label:13C(6)15N(4) (C-term R)]	LASLAEEPSEENSGDELR	heavy	62.64	1121783
qExHF01_08309_DS7-1.raw	SMAC_00680	LASLAEEPSEENS[Phospho (S,T)]GDELR[Label:13C(6)15N(4) (C-term R)]	LASLAEEPSEENSGDELR	heavy	62.56	3516923
qExHF01_08310_DS7-2.raw	SMAC_00680	LASLAEEPSEENS[Phospho (S,T)]GDELR[Label:13C(6)15N(4) (C-term R)]	LASLAEEPSEENSGDELR	heavy	62.61	3397326
qExHF01_08311_DS7-3.raw	SMAC_00680	LASLAEEPSEENS[Phospho (S,T)]GDELR[Label:13C(6)15N(4) (C-term R)]	LASLAEEPSEENSGDELR	heavy	62.58	3168574
qExHF01_08312_DS6-1.raw	SMAC_00680	LASLAEEPSEENS[Phospho (S,T)]GDELR[Label:13C(6)15N(4) (C-term R)]	LASLAEEPSEENSGDELR	heavy	62.63	7489823
qExHF01_08313_DS6-2.raw	SMAC_00680	LASLAEEPSEENS[Phospho (S,T)]GDELR[Label:13C(6)15N(4) (C-term R)]	LASLAEEPSEENSGDELR	heavy	62.62	7403116
qExHF01_08314_DS6-3.raw	SMAC_00680	LASLAEEPSEENS[Phospho (S,T)]GDELR[Label:13C(6)15N(4) (C-term R)]	LASLAEEPSEENSGDELR	heavy	62.53	7559925
qExHF01_08315_DS5-1.raw	SMAC_00680	LASLAEEPSEENS[Phospho (S,T)]GDELR[Label:13C(6)15N(4) (C-term R)]	LASLAEEPSEENSGDELR	heavy	62.56	27642574
qExHF01_08316_DS5-2.raw	SMAC_00680	LASLAEEPSEENS[Phospho (S,T)]GDELR[Label:13C(6)15N(4) (C-term R)]	LASLAEEPSEENSGDELR	heavy	62.57	31227876
qExHF01_08317_DS5-3.raw	SMAC_00680	LASLAEEPSEENS[Phospho (S,T)]GDELR[Label:13C(6)15N(4) (C-term R)]	LASLAEEPSEENSGDELR	heavy	62.56	35023984
qExHF01_08318_DS4-1.raw	SMAC_00680	LASLAEEPSEENS[Phospho (S,T)]GDELR[Label:13C(6)15N(4) (C-term R)]	LASLAEEPSEENSGDELR	heavy	62.5	108075016
qExHF01_08319_DS4-2.raw	SMAC_00680	LASLAEEPSEENS[Phospho (S,T)]GDELR[Label:13C(6)15N(4) (C-term R)]	LASLAEEPSEENSGDELR	heavy	62.45	127934192
qExHF01_08320_DS4-3.raw	SMAC_00680	LASLAEEPSEENS[Phospho (S,T)]GDELR[Label:13C(6)15N(4) (C-term R)]	LASLAEEPSEENSGDELR	heavy	62.4	124391272
qExHF01_08321_DS3-1.raw	SMAC_00680	LASLAEEPSEENS[Phospho (S,T)]GDELR[Label:13C(6)15N(4) (C-term R)]	LASLAEEPSEENSGDELR	heavy	62.31	577904384
qExHF01_08322_DS3-2.raw	SMAC_00680	LASLAEEPSEENS[Phospho (S,T)]GDELR[Label:13C(6)15N(4) (C-term R)]	LASLAEEPSEENSGDELR	heavy	62.34	578651584
qExHF01_08323_DS3-3.raw	SMAC_00680	LASLAEEPSEENS[Phospho (S,T)]GDELR[Label:13C(6)15N(4) (C-term R)]	LASLAEEPSEENSGDELR	heavy	62.28	601604032
qExHF01_08324_DS2-1.raw	SMAC_00680	LASLAEEPSEENS[Phospho (S,T)]GDELR[Label:13C(6)15N(4) (C-term R)]	LASLAEEPSEENSGDELR	heavy	62.25	2519730688
qExHF01_08325_DS2-2.raw	SMAC_00680	LASLAEEPSEENS[Phospho (S,T)]GDELR[Label:13C(6)15N(4) (C-term R)]	LASLAEEPSEENSGDELR	heavy	62.22	2619033600
qExHF01_08326_DS2-3.raw	SMAC_00680	LASLAEEPSEENS[Phospho (S,T)]GDELR[Label:13C(6)15N(4) (C-term R)]	LASLAEEPSEENSGDELR	heavy	62.22	2455267328
qExHF01_08327_DS1-1.raw	SMAC_00680	LASLAEEPSEENS[Phospho (S,T)]GDELR[Label:13C(6)15N(4) (C-term R)]	LASLAEEPSEENSGDELR	heavy	62.19	8668200960
qExHF01_08328_DS1-2.raw	SMAC_00680	LASLAEEPSEENS[Phospho (S,T)]GDELR[Label:13C(6)15N(4) (C-term R)]	LASLAEEPSEENSGDELR	heavy	62.17	8528540672
qExHF01_08329_DS1-3.raw	SMAC_00680	LASLAEEPSEENS[Phospho (S,T)]GDELR[Label:13C(6)15N(4) (C-term R)]	LASLAEEPSEENSGDELR	heavy	62.26	8135773184
qExHF01_08330_DS0-1.raw	SMAC_00680	LASLAEEPSEENS[Phospho (S,T)]GDELR[Label:13C(6)15N(4) (C-term R)]	LASLAEEPSEENSGDELR	heavy	62.16	15290586
qExHF01_08331_DS0-2.raw	SMAC_00680	LASLAEEPSEENS[Phospho (S,T)]GDELR[Label:13C(6)15N(4) (C-term R)]	LASLAEEPSEENSGDELR	heavy	62.22	3611444
qExHF01_08332_DS0-3.raw	SMAC_00680	LASLAEEPSEENS[Phospho (S,T)]GDELR[Label:13C(6)15N(4) (C-term R)]	LASLAEEPSEENSGDELR	heavy	62.13	1074432
qExHF01_08303_DS0-1.raw	SMAC_00680	LASLAEEPSEENS[Phospho (S,T)]GDELRLVR	LASLAEEPSEENSGDELRLVR	light	74.16	58361
qExHF01_08304_DS0-2.raw	SMAC_00680	LASLAEEPSEENS[Phospho (S,T)]GDELRLVR	LASLAEEPSEENSGDELRLVR	light	74.19	26604
qExHF01_08305_DS0-3.raw	SMAC_00680	LASLAEEPSEENS[Phospho (S,T)]GDELRLVR	LASLAEEPSEENSGDELRLVR	light	74.32	17089
qExHF01_08306_DS8-1.raw	SMAC_00680	LASLAEEPSEENS[Phospho (S,T)]GDELRLVR	LASLAEEPSEENSGDELRLVR	light	74.31	150555
qExHF01_08307_DS8-2.raw	SMAC_00680	LASLAEEPSEENS[Phospho (S,T)]GDELRLVR	LASLAEEPSEENSGDELRLVR	light	74.36	77042
qExHF01_08308_DS8-3.raw	SMAC_00680	LASLAEEPSEENS[Phospho (S,T)]GDELRLVR	LASLAEEPSEENSGDELRLVR	light	74.2	85763
qExHF01_08309_DS7-1.raw	SMAC_00680	LASLAEEPSEENS[Phospho (S,T)]GDELRLVR	LASLAEEPSEENSGDELRLVR	light	74.21	123516
qExHF01_08310_DS7-2.raw	SMAC_00680	LASLAEEPSEENS[Phospho (S,T)]GDELRLVR	LASLAEEPSEENSGDELRLVR	light	74.19	136532
qExHF01_08311_DS7-3.raw	SMAC_00680	LASLAEEPSEENS[Phospho (S,T)]GDELRLVR	LASLAEEPSEENSGDELRLVR	light	74.25	73696
qExHF01_08312_DS6-1.raw	SMAC_00680	LASLAEEPSEENS[Phospho (S,T)]GDELRLVR	LASLAEEPSEENSGDELRLVR	light	74.25	163027
qExHF01_08313_DS6-2.raw	SMAC_00680	LASLAEEPSEENS[Phospho (S,T)]GDELRLVR	LASLAEEPSEENSGDELRLVR	light	74.27	153799
qExHF01_08314_DS6-3.raw	SMAC_00680	LASLAEEPSEENS[Phospho (S,T)]GDELRLVR	LASLAEEPSEENSGDELRLVR	light	74.15	177144
qExHF01_08315_DS5-1.raw	SMAC_00680	LASLAEEPSEENS[Phospho (S,T)]GDELRLVR	LASLAEEPSEENSGDELRLVR	light	74.16	138982
qExHF01_08316_DS5-2.raw	SMAC_00680	LASLAEEPSEENS[Phospho (S,T)]GDELRLVR	LASLAEEPSEENSGDELRLVR	light	74.18	208054
qExHF01_08317_DS5-3.raw	SMAC_00680	LASLAEEPSEENS[Phospho (S,T)]GDELRLVR	LASLAEEPSEENSGDELRLVR	light	74.14	192188
qExHF01_08318_DS4-1.raw	SMAC_00680	LASLAEEPSEENS[Phospho (S,T)]GDELRLVR	LASLAEEPSEENSGDELRLVR	light	74.12	132717
qExHF01_08319_DS4-2.raw	SMAC_00680	LASLAEEPSEENS[Phospho (S,T)]GDELRLVR	LASLAEEPSEENSGDELRLVR	light	74.12	244529
qExHF01_08320_DS4-3.raw	SMAC_00680	LASLAEEPSEENS[Phospho (S,T)]GDELRLVR	LASLAEEPSEENSGDELRLVR	light	74.09	129870
qExHF01_08321_DS3-1.raw	SMAC_00680	LASLAEEPSEENS[Phospho (S,T)]GDELRLVR	LASLAEEPSEENSGDELRLVR	light	73.98	193632
qExHF01_08322_DS3-2.raw	SMAC_00680	LASLAEEPSEENS[Phospho (S,T)]GDELRLVR	LASLAEEPSEENSGDELRLVR	light	73.95	208360
qExHF01_08323_DS3-3.raw	SMAC_00680	LASLAEEPSEENS[Phospho (S,T)]GDELRLVR	LASLAEEPSEENSGDELRLVR	light	73.93	282829
qExHF01_08324_DS2-1.raw	SMAC_00680	LASLAEEPSEENS[Phospho (S,T)]GDELRLVR	LASLAEEPSEENSGDELRLVR	light	73.8	360615
qExHF01_08325_DS2-2.raw	SMAC_00680	LASLAEEPSEENS[Phospho (S,T)]GDELRLVR	LASLAEEPSEENSGDELRLVR	light	73.9	458545
qExHF01_08326_DS2-3.raw	SMAC_00680	LASLAEEPSEENS[Phospho (S,T)]GDELRLVR	LASLAEEPSEENSGDELRLVR	light	73.88	280151
qExHF01_08327_DS1-1.raw	SMAC_00680	LASLAEEPSEENS[Phospho (S,T)]GDELRLVR	LASLAEEPSEENSGDELRLVR	light	73.81	1306663
qExHF01_08328_DS1-2.raw	SMAC_00680	LASLAEEPSEENS[Phospho (S,T)]GDELRLVR	LASLAEEPSEENSGDELRLVR	light	73.8	1407648
qExHF01_08329_DS1-3.raw	SMAC_00680	LASLAEEPSEENS[Phospho (S,T)]GDELRLVR	LASLAEEPSEENSGDELRLVR	light	73.86	961934
qExHF01_08330_DS0-1.raw	SMAC_00680	LASLAEEPSEENS[Phospho (S,T)]GDELRLVR	LASLAEEPSEENSGDELRLVR	light	73.87	301203
qExHF01_08331_DS0-2.raw	SMAC_00680	LASLAEEPSEENS[Phospho (S,T)]GDELRLVR	LASLAEEPSEENSGDELRLVR	light	73.91	206709
qExHF01_08332_DS0-3.raw	SMAC_00680	LASLAEEPSEENS[Phospho (S,T)]GDELRLVR	LASLAEEPSEENSGDELRLVR	light	73.81	332133
qExHF01_08303_DS0-1.raw	SMAC_00680	LASLAEEPSEENS[Phospho (S,T)]GDELRLVR[Label:13C(6)15N(4) (C-term R)]	LASLAEEPSEENSGDELRLVR	heavy	74.16	474231
qExHF01_08304_DS0-2.raw	SMAC_00680	LASLAEEPSEENS[Phospho (S,T)]GDELRLVR[Label:13C(6)15N(4) (C-term R)]	LASLAEEPSEENSGDELRLVR	heavy	74.19	89679
qExHF01_08305_DS0-3.raw	SMAC_00680	LASLAEEPSEENS[Phospho (S,T)]GDELRLVR[Label:13C(6)15N(4) (C-term R)]	LASLAEEPSEENSGDELRLVR	heavy	74.32	140377
qExHF01_08306_DS8-1.raw	SMAC_00680	LASLAEEPSEENS[Phospho (S,T)]GDELRLVR[Label:13C(6)15N(4) (C-term R)]	LASLAEEPSEENSGDELRLVR	heavy	74.31	6666036
qExHF01_08307_DS8-2.raw	SMAC_00680	LASLAEEPSEENS[Phospho (S,T)]GDELRLVR[Label:13C(6)15N(4) (C-term R)]	LASLAEEPSEENSGDELRLVR	heavy	74.36	5787491
qExHF01_08308_DS8-3.raw	SMAC_00680	LASLAEEPSEENS[Phospho (S,T)]GDELRLVR[Label:13C(6)15N(4) (C-term R)]	LASLAEEPSEENSGDELRLVR	heavy	74.2	5283508
qExHF01_08309_DS7-1.raw	SMAC_00680	LASLAEEPSEENS[Phospho (S,T)]GDELRLVR[Label:13C(6)15N(4) (C-term R)]	LASLAEEPSEENSGDELRLVR	heavy	74.21	16710006
qExHF01_08310_DS7-2.raw	SMAC_00680	LASLAEEPSEENS[Phospho (S,T)]GDELRLVR[Label:13C(6)15N(4) (C-term R)]	LASLAEEPSEENSGDELRLVR	heavy	74.19	16316422
qExHF01_08311_DS7-3.raw	SMAC_00680	LASLAEEPSEENS[Phospho (S,T)]GDELRLVR[Label:13C(6)15N(4) (C-term R)]	LASLAEEPSEENSGDELRLVR	heavy	74.25	15951684
qExHF01_08312_DS6-1.raw	SMAC_00680	LASLAEEPSEENS[Phospho (S,T)]GDELRLVR[Label:13C(6)15N(4) (C-term R)]	LASLAEEPSEENSGDELRLVR	heavy	74.25	32888108
qExHF01_08313_DS6-2.raw	SMAC_00680	LASLAEEPSEENS[Phospho (S,T)]GDELRLVR[Label:13C(6)15N(4) (C-term R)]	LASLAEEPSEENSGDELRLVR	heavy	74.27	36174920
qExHF01_08314_DS6-3.raw	SMAC_00680	LASLAEEPSEENS[Phospho (S,T)]GDELRLVR[Label:13C(6)15N(4) (C-term R)]	LASLAEEPSEENSGDELRLVR	heavy	74.15	40545656
qExHF01_08315_DS5-1.raw	SMAC_00680	LASLAEEPSEENS[Phospho (S,T)]GDELRLVR[Label:13C(6)15N(4) (C-term R)]	LASLAEEPSEENSGDELRLVR	heavy	74.16	121530960
qExHF01_08316_DS5-2.raw	SMAC_00680	LASLAEEPSEENS[Phospho (S,T)]GDELRLVR[Label:13C(6)15N(4) (C-term R)]	LASLAEEPSEENSGDELRLVR	heavy	74.18	133721656
qExHF01_08317_DS5-3.raw	SMAC_00680	LASLAEEPSEENS[Phospho (S,T)]GDELRLVR[Label:13C(6)15N(4) (C-term R)]	LASLAEEPSEENSGDELRLVR	heavy	74.14	140177808
qExHF01_08318_DS4-1.raw	SMAC_00680	LASLAEEPSEENS[Phospho (S,T)]GDELRLVR[Label:13C(6)15N(4) (C-term R)]	LASLAEEPSEENSGDELRLVR	heavy	74.12	489321024
qExHF01_08319_DS4-2.raw	SMAC_00680	LASLAEEPSEENS[Phospho (S,T)]GDELRLVR[Label:13C(6)15N(4) (C-term R)]	LASLAEEPSEENSGDELRLVR	heavy	74.12	608464896
qExHF01_08320_DS4-3.raw	SMAC_00680	LASLAEEPSEENS[Phospho (S,T)]GDELRLVR[Label:13C(6)15N(4) (C-term R)]	LASLAEEPSEENSGDELRLVR	heavy	74.09	489963520
qExHF01_08321_DS3-1.raw	SMAC_00680	LASLAEEPSEENS[Phospho (S,T)]GDELRLVR[Label:13C(6)15N(4) (C-term R)]	LASLAEEPSEENSGDELRLVR	heavy	73.98	2271979520
qExHF01_08322_DS3-2.raw	SMAC_00680	LASLAEEPSEENS[Phospho (S,T)]GDELRLVR[Label:13C(6)15N(4) (C-term R)]	LASLAEEPSEENSGDELRLVR	heavy	73.95	2597481472
qExHF01_08323_DS3-3.raw	SMAC_00680	LASLAEEPSEENS[Phospho (S,T)]GDELRLVR[Label:13C(6)15N(4) (C-term R)]	LASLAEEPSEENSGDELRLVR	heavy	73.93	2844191232
qExHF01_08324_DS2-1.raw	SMAC_00680	LASLAEEPSEENS[Phospho (S,T)]GDELRLVR[Label:13C(6)15N(4) (C-term R)]	LASLAEEPSEENSGDELRLVR	heavy	73.8	10721056768
qExHF01_08325_DS2-2.raw	SMAC_00680	LASLAEEPSEENS[Phospho (S,T)]GDELRLVR[Label:13C(6)15N(4) (C-term R)]	LASLAEEPSEENSGDELRLVR	heavy	73.9	11126309888
qExHF01_08326_DS2-3.raw	SMAC_00680	LASLAEEPSEENS[Phospho (S,T)]GDELRLVR[Label:13C(6)15N(4) (C-term R)]	LASLAEEPSEENSGDELRLVR	heavy	73.88	9570170880
qExHF01_08327_DS1-1.raw	SMAC_00680	LASLAEEPSEENS[Phospho (S,T)]GDELRLVR[Label:13C(6)15N(4) (C-term R)]	LASLAEEPSEENSGDELRLVR	heavy	73.81	35442122752
qExHF01_08328_DS1-2.raw	SMAC_00680	LASLAEEPSEENS[Phospho (S,T)]GDELRLVR[Label:13C(6)15N(4) (C-term R)]	LASLAEEPSEENSGDELRLVR	heavy	73.8	34363559936
qExHF01_08329_DS1-3.raw	SMAC_00680	LASLAEEPSEENS[Phospho (S,T)]GDELRLVR[Label:13C(6)15N(4) (C-term R)]	LASLAEEPSEENSGDELRLVR	heavy	73.86	30853224448
qExHF01_08330_DS0-1.raw	SMAC_00680	LASLAEEPSEENS[Phospho (S,T)]GDELRLVR[Label:13C(6)15N(4) (C-term R)]	LASLAEEPSEENSGDELRLVR	heavy	73.87	114886248
qExHF01_08331_DS0-2.raw	SMAC_00680	LASLAEEPSEENS[Phospho (S,T)]GDELRLVR[Label:13C(6)15N(4) (C-term R)]	LASLAEEPSEENSGDELRLVR	heavy	73.91	27309746
qExHF01_08332_DS0-3.raw	SMAC_00680	LASLAEEPSEENS[Phospho (S,T)]GDELRLVR[Label:13C(6)15N(4) (C-term R)]	LASLAEEPSEENSGDELRLVR	heavy	73.81	15867198
qExHF01_08303_DS0-1.raw	SMAC_00680	RPS[Phospho (S,T)]DTSSSSERPTSPLSPAR	RPSDTSSSSERPTSPLSPAR	light	15.4	2255868
qExHF01_08304_DS0-2.raw	SMAC_00680	RPS[Phospho (S,T)]DTSSSSERPTSPLSPAR	RPSDTSSSSERPTSPLSPAR	light	#N/A	0
qExHF01_08305_DS0-3.raw	SMAC_00680	RPS[Phospho (S,T)]DTSSSSERPTSPLSPAR	RPSDTSSSSERPTSPLSPAR	light	13.05	65972
qExHF01_08306_DS8-1.raw	SMAC_00680	RPS[Phospho (S,T)]DTSSSSERPTSPLSPAR	RPSDTSSSSERPTSPLSPAR	light	15.36	4798668
qExHF01_08307_DS8-2.raw	SMAC_00680	RPS[Phospho (S,T)]DTSSSSERPTSPLSPAR	RPSDTSSSSERPTSPLSPAR	light	15.33	4978480
qExHF01_08308_DS8-3.raw	SMAC_00680	RPS[Phospho (S,T)]DTSSSSERPTSPLSPAR	RPSDTSSSSERPTSPLSPAR	light	15.29	4436975
qExHF01_08309_DS7-1.raw	SMAC_00680	RPS[Phospho (S,T)]DTSSSSERPTSPLSPAR	RPSDTSSSSERPTSPLSPAR	light	15.34	3519957
qExHF01_08310_DS7-2.raw	SMAC_00680	RPS[Phospho (S,T)]DTSSSSERPTSPLSPAR	RPSDTSSSSERPTSPLSPAR	light	15.34	3757429
qExHF01_08311_DS7-3.raw	SMAC_00680	RPS[Phospho (S,T)]DTSSSSERPTSPLSPAR	RPSDTSSSSERPTSPLSPAR	light	15.3	3365262
qExHF01_08312_DS6-1.raw	SMAC_00680	RPS[Phospho (S,T)]DTSSSSERPTSPLSPAR	RPSDTSSSSERPTSPLSPAR	light	15.3	4503544
qExHF01_08313_DS6-2.raw	SMAC_00680	RPS[Phospho (S,T)]DTSSSSERPTSPLSPAR	RPSDTSSSSERPTSPLSPAR	light	15.27	4594407
qExHF01_08314_DS6-3.raw	SMAC_00680	RPS[Phospho (S,T)]DTSSSSERPTSPLSPAR	RPSDTSSSSERPTSPLSPAR	light	15.3	5466536
qExHF01_08315_DS5-1.raw	SMAC_00680	RPS[Phospho (S,T)]DTSSSSERPTSPLSPAR	RPSDTSSSSERPTSPLSPAR	light	15.31	3537959
qExHF01_08316_DS5-2.raw	SMAC_00680	RPS[Phospho (S,T)]DTSSSSERPTSPLSPAR	RPSDTSSSSERPTSPLSPAR	light	15.37	4215783
qExHF01_08317_DS5-3.raw	SMAC_00680	RPS[Phospho (S,T)]DTSSSSERPTSPLSPAR	RPSDTSSSSERPTSPLSPAR	light	15.25	5186073
qExHF01_08318_DS4-1.raw	SMAC_00680	RPS[Phospho (S,T)]DTSSSSERPTSPLSPAR	RPSDTSSSSERPTSPLSPAR	light	15.3	3231460
qExHF01_08319_DS4-2.raw	SMAC_00680	RPS[Phospho (S,T)]DTSSSSERPTSPLSPAR	RPSDTSSSSERPTSPLSPAR	light	15.28	4638939
qExHF01_08320_DS4-3.raw	SMAC_00680	RPS[Phospho (S,T)]DTSSSSERPTSPLSPAR	RPSDTSSSSERPTSPLSPAR	light	15.23	4223249
qExHF01_08321_DS3-1.raw	SMAC_00680	RPS[Phospho (S,T)]DTSSSSERPTSPLSPAR	RPSDTSSSSERPTSPLSPAR	light	15.2	4214308
qExHF01_08322_DS3-2.raw	SMAC_00680	RPS[Phospho (S,T)]DTSSSSERPTSPLSPAR	RPSDTSSSSERPTSPLSPAR	light	15.26	3682573
qExHF01_08323_DS3-3.raw	SMAC_00680	RPS[Phospho (S,T)]DTSSSSERPTSPLSPAR	RPSDTSSSSERPTSPLSPAR	light	15.23	4283028
qExHF01_08324_DS2-1.raw	SMAC_00680	RPS[Phospho (S,T)]DTSSSSERPTSPLSPAR	RPSDTSSSSERPTSPLSPAR	light	15.15	5208652
qExHF01_08325_DS2-2.raw	SMAC_00680	RPS[Phospho (S,T)]DTSSSSERPTSPLSPAR	RPSDTSSSSERPTSPLSPAR	light	15.14	5282916
qExHF01_08326_DS2-3.raw	SMAC_00680	RPS[Phospho (S,T)]DTSSSSERPTSPLSPAR	RPSDTSSSSERPTSPLSPAR	light	15.14	5217542
qExHF01_08327_DS1-1.raw	SMAC_00680	RPS[Phospho (S,T)]DTSSSSERPTSPLSPAR	RPSDTSSSSERPTSPLSPAR	light	15.15	6933655
qExHF01_08328_DS1-2.raw	SMAC_00680	RPS[Phospho (S,T)]DTSSSSERPTSPLSPAR	RPSDTSSSSERPTSPLSPAR	light	15.12	6297950
qExHF01_08329_DS1-3.raw	SMAC_00680	RPS[Phospho (S,T)]DTSSSSERPTSPLSPAR	RPSDTSSSSERPTSPLSPAR	light	15.15	6309023
qExHF01_08330_DS0-1.raw	SMAC_00680	RPS[Phospho (S,T)]DTSSSSERPTSPLSPAR	RPSDTSSSSERPTSPLSPAR	light	15.13	6521010
qExHF01_08331_DS0-2.raw	SMAC_00680	RPS[Phospho (S,T)]DTSSSSERPTSPLSPAR	RPSDTSSSSERPTSPLSPAR	light	15.19	6259028
qExHF01_08332_DS0-3.raw	SMAC_00680	RPS[Phospho (S,T)]DTSSSSERPTSPLSPAR	RPSDTSSSSERPTSPLSPAR	light	15.19	7118821
qExHF01_08303_DS0-1.raw	SMAC_00680	RPS[Phospho (S,T)]DTSSSSERPTSPLSPAR[Label:13C(6)15N(4) (C-term R)]	RPSDTSSSSERPTSPLSPAR	heavy	15.4	#N/A
qExHF01_08304_DS0-2.raw	SMAC_00680	RPS[Phospho (S,T)]DTSSSSERPTSPLSPAR[Label:13C(6)15N(4) (C-term R)]	RPSDTSSSSERPTSPLSPAR	heavy	#N/A	#N/A
qExHF01_08305_DS0-3.raw	SMAC_00680	RPS[Phospho (S,T)]DTSSSSERPTSPLSPAR[Label:13C(6)15N(4) (C-term R)]	RPSDTSSSSERPTSPLSPAR	heavy	13.05	#N/A
qExHF01_08306_DS8-1.raw	SMAC_00680	RPS[Phospho (S,T)]DTSSSSERPTSPLSPAR[Label:13C(6)15N(4) (C-term R)]	RPSDTSSSSERPTSPLSPAR	heavy	15.36	2742580
qExHF01_08307_DS8-2.raw	SMAC_00680	RPS[Phospho (S,T)]DTSSSSERPTSPLSPAR[Label:13C(6)15N(4) (C-term R)]	RPSDTSSSSERPTSPLSPAR	heavy	15.33	2796471
qExHF01_08308_DS8-3.raw	SMAC_00680	RPS[Phospho (S,T)]DTSSSSERPTSPLSPAR[Label:13C(6)15N(4) (C-term R)]	RPSDTSSSSERPTSPLSPAR	heavy	15.29	2304616
qExHF01_08309_DS7-1.raw	SMAC_00680	RPS[Phospho (S,T)]DTSSSSERPTSPLSPAR[Label:13C(6)15N(4) (C-term R)]	RPSDTSSSSERPTSPLSPAR	heavy	15.34	6494304
qExHF01_08310_DS7-2.raw	SMAC_00680	RPS[Phospho (S,T)]DTSSSSERPTSPLSPAR[Label:13C(6)15N(4) (C-term R)]	RPSDTSSSSERPTSPLSPAR	heavy	15.34	6926076
qExHF01_08311_DS7-3.raw	SMAC_00680	RPS[Phospho (S,T)]DTSSSSERPTSPLSPAR[Label:13C(6)15N(4) (C-term R)]	RPSDTSSSSERPTSPLSPAR	heavy	15.3	6207602
qExHF01_08312_DS6-1.raw	SMAC_00680	RPS[Phospho (S,T)]DTSSSSERPTSPLSPAR[Label:13C(6)15N(4) (C-term R)]	RPSDTSSSSERPTSPLSPAR	heavy	15.3	16097866
qExHF01_08313_DS6-2.raw	SMAC_00680	RPS[Phospho (S,T)]DTSSSSERPTSPLSPAR[Label:13C(6)15N(4) (C-term R)]	RPSDTSSSSERPTSPLSPAR	heavy	15.27	15791235
qExHF01_08314_DS6-3.raw	SMAC_00680	RPS[Phospho (S,T)]DTSSSSERPTSPLSPAR[Label:13C(6)15N(4) (C-term R)]	RPSDTSSSSERPTSPLSPAR	heavy	15.3	17760644
qExHF01_08315_DS5-1.raw	SMAC_00680	RPS[Phospho (S,T)]DTSSSSERPTSPLSPAR[Label:13C(6)15N(4) (C-term R)]	RPSDTSSSSERPTSPLSPAR	heavy	15.31	51518072
qExHF01_08316_DS5-2.raw	SMAC_00680	RPS[Phospho (S,T)]DTSSSSERPTSPLSPAR[Label:13C(6)15N(4) (C-term R)]	RPSDTSSSSERPTSPLSPAR	heavy	15.37	59301704
qExHF01_08317_DS5-3.raw	SMAC_00680	RPS[Phospho (S,T)]DTSSSSERPTSPLSPAR[Label:13C(6)15N(4) (C-term R)]	RPSDTSSSSERPTSPLSPAR	heavy	15.25	62312304
qExHF01_08318_DS4-1.raw	SMAC_00680	RPS[Phospho (S,T)]DTSSSSERPTSPLSPAR[Label:13C(6)15N(4) (C-term R)]	RPSDTSSSSERPTSPLSPAR	heavy	15.3	153824800
qExHF01_08319_DS4-2.raw	SMAC_00680	RPS[Phospho (S,T)]DTSSSSERPTSPLSPAR[Label:13C(6)15N(4) (C-term R)]	RPSDTSSSSERPTSPLSPAR	heavy	15.28	233154464
qExHF01_08320_DS4-3.raw	SMAC_00680	RPS[Phospho (S,T)]DTSSSSERPTSPLSPAR[Label:13C(6)15N(4) (C-term R)]	RPSDTSSSSERPTSPLSPAR	heavy	15.23	216601984
qExHF01_08321_DS3-1.raw	SMAC_00680	RPS[Phospho (S,T)]DTSSSSERPTSPLSPAR[Label:13C(6)15N(4) (C-term R)]	RPSDTSSSSERPTSPLSPAR	heavy	15.2	606335232
qExHF01_08322_DS3-2.raw	SMAC_00680	RPS[Phospho (S,T)]DTSSSSERPTSPLSPAR[Label:13C(6)15N(4) (C-term R)]	RPSDTSSSSERPTSPLSPAR	heavy	15.26	638964288
qExHF01_08323_DS3-3.raw	SMAC_00680	RPS[Phospho (S,T)]DTSSSSERPTSPLSPAR[Label:13C(6)15N(4) (C-term R)]	RPSDTSSSSERPTSPLSPAR	heavy	15.23	685587776
qExHF01_08324_DS2-1.raw	SMAC_00680	RPS[Phospho (S,T)]DTSSSSERPTSPLSPAR[Label:13C(6)15N(4) (C-term R)]	RPSDTSSSSERPTSPLSPAR	heavy	15.15	2972946944
qExHF01_08325_DS2-2.raw	SMAC_00680	RPS[Phospho (S,T)]DTSSSSERPTSPLSPAR[Label:13C(6)15N(4) (C-term R)]	RPSDTSSSSERPTSPLSPAR	heavy	15.14	2940519168
qExHF01_08326_DS2-3.raw	SMAC_00680	RPS[Phospho (S,T)]DTSSSSERPTSPLSPAR[Label:13C(6)15N(4) (C-term R)]	RPSDTSSSSERPTSPLSPAR	heavy	15.14	2873506560
qExHF01_08327_DS1-1.raw	SMAC_00680	RPS[Phospho (S,T)]DTSSSSERPTSPLSPAR[Label:13C(6)15N(4) (C-term R)]	RPSDTSSSSERPTSPLSPAR	heavy	15.15	12300789760
qExHF01_08328_DS1-2.raw	SMAC_00680	RPS[Phospho (S,T)]DTSSSSERPTSPLSPAR[Label:13C(6)15N(4) (C-term R)]	RPSDTSSSSERPTSPLSPAR	heavy	15.12	11294089216
qExHF01_08329_DS1-3.raw	SMAC_00680	RPS[Phospho (S,T)]DTSSSSERPTSPLSPAR[Label:13C(6)15N(4) (C-term R)]	RPSDTSSSSERPTSPLSPAR	heavy	15.15	10992387072
qExHF01_08330_DS0-1.raw	SMAC_00680	RPS[Phospho (S,T)]DTSSSSERPTSPLSPAR[Label:13C(6)15N(4) (C-term R)]	RPSDTSSSSERPTSPLSPAR	heavy	15.13	18395146
qExHF01_08331_DS0-2.raw	SMAC_00680	RPS[Phospho (S,T)]DTSSSSERPTSPLSPAR[Label:13C(6)15N(4) (C-term R)]	RPSDTSSSSERPTSPLSPAR	heavy	15.19	2296653
qExHF01_08332_DS0-3.raw	SMAC_00680	RPS[Phospho (S,T)]DTSSSSERPTSPLSPAR[Label:13C(6)15N(4) (C-term R)]	RPSDTSSSSERPTSPLSPAR	heavy	15.19	1099083
qExHF01_08303_DS0-1.raw	SMAC_00680	RPSDTSSSSERPTS[Phospho (S,T)]PLSPAR	RPSDTSSSSERPTSPLSPAR	light	#N/A	0
qExHF01_08304_DS0-2.raw	SMAC_00680	RPSDTSSSSERPTS[Phospho (S,T)]PLSPAR	RPSDTSSSSERPTSPLSPAR	light	13.11	5515258
qExHF01_08305_DS0-3.raw	SMAC_00680	RPSDTSSSSERPTS[Phospho (S,T)]PLSPAR	RPSDTSSSSERPTSPLSPAR	light	13.11	5179190
qExHF01_08306_DS8-1.raw	SMAC_00680	RPSDTSSSSERPTS[Phospho (S,T)]PLSPAR	RPSDTSSSSERPTSPLSPAR	light	13.13	5991216
qExHF01_08307_DS8-2.raw	SMAC_00680	RPSDTSSSSERPTS[Phospho (S,T)]PLSPAR	RPSDTSSSSERPTSPLSPAR	light	13.13	5884147
qExHF01_08308_DS8-3.raw	SMAC_00680	RPSDTSSSSERPTS[Phospho (S,T)]PLSPAR	RPSDTSSSSERPTSPLSPAR	light	13.1	5981148
qExHF01_08309_DS7-1.raw	SMAC_00680	RPSDTSSSSERPTS[Phospho (S,T)]PLSPAR	RPSDTSSSSERPTSPLSPAR	light	13.08	6115172
qExHF01_08310_DS7-2.raw	SMAC_00680	RPSDTSSSSERPTS[Phospho (S,T)]PLSPAR	RPSDTSSSSERPTSPLSPAR	light	13.07	4811298
qExHF01_08311_DS7-3.raw	SMAC_00680	RPSDTSSSSERPTS[Phospho (S,T)]PLSPAR	RPSDTSSSSERPTSPLSPAR	light	13.07	5741670
qExHF01_08312_DS6-1.raw	SMAC_00680	RPSDTSSSSERPTS[Phospho (S,T)]PLSPAR	RPSDTSSSSERPTSPLSPAR	light	13.11	6467395
qExHF01_08313_DS6-2.raw	SMAC_00680	RPSDTSSSSERPTS[Phospho (S,T)]PLSPAR	RPSDTSSSSERPTSPLSPAR	light	13.05	7353994
qExHF01_08314_DS6-3.raw	SMAC_00680	RPSDTSSSSERPTS[Phospho (S,T)]PLSPAR	RPSDTSSSSERPTSPLSPAR	light	13.13	8521704
qExHF01_08315_DS5-1.raw	SMAC_00680	RPSDTSSSSERPTS[Phospho (S,T)]PLSPAR	RPSDTSSSSERPTSPLSPAR	light	13.09	6109739
qExHF01_08316_DS5-2.raw	SMAC_00680	RPSDTSSSSERPTS[Phospho (S,T)]PLSPAR	RPSDTSSSSERPTSPLSPAR	light	13.11	7105622
qExHF01_08317_DS5-3.raw	SMAC_00680	RPSDTSSSSERPTS[Phospho (S,T)]PLSPAR	RPSDTSSSSERPTSPLSPAR	light	13.03	7273698
qExHF01_08318_DS4-1.raw	SMAC_00680	RPSDTSSSSERPTS[Phospho (S,T)]PLSPAR	RPSDTSSSSERPTSPLSPAR	light	13.07	4769733
qExHF01_08319_DS4-2.raw	SMAC_00680	RPSDTSSSSERPTS[Phospho (S,T)]PLSPAR	RPSDTSSSSERPTSPLSPAR	light	13.03	6905963
qExHF01_08320_DS4-3.raw	SMAC_00680	RPSDTSSSSERPTS[Phospho (S,T)]PLSPAR	RPSDTSSSSERPTSPLSPAR	light	13.04	7033876
qExHF01_08321_DS3-1.raw	SMAC_00680	RPSDTSSSSERPTS[Phospho (S,T)]PLSPAR	RPSDTSSSSERPTSPLSPAR	light	13	5277462
qExHF01_08322_DS3-2.raw	SMAC_00680	RPSDTSSSSERPTS[Phospho (S,T)]PLSPAR	RPSDTSSSSERPTSPLSPAR	light	13.04	5579205
qExHF01_08323_DS3-3.raw	SMAC_00680	RPSDTSSSSERPTS[Phospho (S,T)]PLSPAR	RPSDTSSSSERPTSPLSPAR	light	13	6114373
qExHF01_08324_DS2-1.raw	SMAC_00680	RPSDTSSSSERPTS[Phospho (S,T)]PLSPAR	RPSDTSSSSERPTSPLSPAR	light	13.02	7046025
qExHF01_08325_DS2-2.raw	SMAC_00680	RPSDTSSSSERPTS[Phospho (S,T)]PLSPAR	RPSDTSSSSERPTSPLSPAR	light	12.95	6998580
qExHF01_08326_DS2-3.raw	SMAC_00680	RPSDTSSSSERPTS[Phospho (S,T)]PLSPAR	RPSDTSSSSERPTSPLSPAR	light	12.97	6462143
qExHF01_08327_DS1-1.raw	SMAC_00680	RPSDTSSSSERPTS[Phospho (S,T)]PLSPAR	RPSDTSSSSERPTSPLSPAR	light	12.95	7044615
qExHF01_08328_DS1-2.raw	SMAC_00680	RPSDTSSSSERPTS[Phospho (S,T)]PLSPAR	RPSDTSSSSERPTSPLSPAR	light	12.91	6642304
qExHF01_08329_DS1-3.raw	SMAC_00680	RPSDTSSSSERPTS[Phospho (S,T)]PLSPAR	RPSDTSSSSERPTSPLSPAR	light	12.97	6303424
qExHF01_08330_DS0-1.raw	SMAC_00680	RPSDTSSSSERPTS[Phospho (S,T)]PLSPAR	RPSDTSSSSERPTSPLSPAR	light	12.93	9764416
qExHF01_08331_DS0-2.raw	SMAC_00680	RPSDTSSSSERPTS[Phospho (S,T)]PLSPAR	RPSDTSSSSERPTSPLSPAR	light	12.9	8649385
qExHF01_08332_DS0-3.raw	SMAC_00680	RPSDTSSSSERPTS[Phospho (S,T)]PLSPAR	RPSDTSSSSERPTSPLSPAR	light	12.96	9822149
qExHF01_08303_DS0-1.raw	SMAC_00680	RPSDTSSSSERPTS[Phospho (S,T)]PLSPAR[Label:13C(6)15N(4) (C-term R)]	RPSDTSSSSERPTSPLSPAR	heavy	#N/A	#N/A
qExHF01_08304_DS0-2.raw	SMAC_00680	RPSDTSSSSERPTS[Phospho (S,T)]PLSPAR[Label:13C(6)15N(4) (C-term R)]	RPSDTSSSSERPTSPLSPAR	heavy	13.11	#N/A
qExHF01_08305_DS0-3.raw	SMAC_00680	RPSDTSSSSERPTS[Phospho (S,T)]PLSPAR[Label:13C(6)15N(4) (C-term R)]	RPSDTSSSSERPTSPLSPAR	heavy	13.11	#N/A
qExHF01_08306_DS8-1.raw	SMAC_00680	RPSDTSSSSERPTS[Phospho (S,T)]PLSPAR[Label:13C(6)15N(4) (C-term R)]	RPSDTSSSSERPTSPLSPAR	heavy	13.13	1028581
qExHF01_08307_DS8-2.raw	SMAC_00680	RPSDTSSSSERPTS[Phospho (S,T)]PLSPAR[Label:13C(6)15N(4) (C-term R)]	RPSDTSSSSERPTSPLSPAR	heavy	13.13	1117733
qExHF01_08308_DS8-3.raw	SMAC_00680	RPSDTSSSSERPTS[Phospho (S,T)]PLSPAR[Label:13C(6)15N(4) (C-term R)]	RPSDTSSSSERPTSPLSPAR	heavy	13.1	930978
qExHF01_08309_DS7-1.raw	SMAC_00680	RPSDTSSSSERPTS[Phospho (S,T)]PLSPAR[Label:13C(6)15N(4) (C-term R)]	RPSDTSSSSERPTSPLSPAR	heavy	13.08	3828309
qExHF01_08310_DS7-2.raw	SMAC_00680	RPSDTSSSSERPTS[Phospho (S,T)]PLSPAR[Label:13C(6)15N(4) (C-term R)]	RPSDTSSSSERPTSPLSPAR	heavy	13.07	3491413
qExHF01_08311_DS7-3.raw	SMAC_00680	RPSDTSSSSERPTS[Phospho (S,T)]PLSPAR[Label:13C(6)15N(4) (C-term R)]	RPSDTSSSSERPTSPLSPAR	heavy	13.07	3750638
qExHF01_08312_DS6-1.raw	SMAC_00680	RPSDTSSSSERPTS[Phospho (S,T)]PLSPAR[Label:13C(6)15N(4) (C-term R)]	RPSDTSSSSERPTSPLSPAR	heavy	13.11	6173816
qExHF01_08313_DS6-2.raw	SMAC_00680	RPSDTSSSSERPTS[Phospho (S,T)]PLSPAR[Label:13C(6)15N(4) (C-term R)]	RPSDTSSSSERPTSPLSPAR	heavy	13.05	6057897
qExHF01_08314_DS6-3.raw	SMAC_00680	RPSDTSSSSERPTS[Phospho (S,T)]PLSPAR[Label:13C(6)15N(4) (C-term R)]	RPSDTSSSSERPTSPLSPAR	heavy	13.13	7905961
qExHF01_08315_DS5-1.raw	SMAC_00680	RPSDTSSSSERPTS[Phospho (S,T)]PLSPAR[Label:13C(6)15N(4) (C-term R)]	RPSDTSSSSERPTSPLSPAR	heavy	13.09	22953876
qExHF01_08316_DS5-2.raw	SMAC_00680	RPSDTSSSSERPTS[Phospho (S,T)]PLSPAR[Label:13C(6)15N(4) (C-term R)]	RPSDTSSSSERPTSPLSPAR	heavy	13.11	25899580
qExHF01_08317_DS5-3.raw	SMAC_00680	RPSDTSSSSERPTS[Phospho (S,T)]PLSPAR[Label:13C(6)15N(4) (C-term R)]	RPSDTSSSSERPTSPLSPAR	heavy	13.03	26166066
qExHF01_08318_DS4-1.raw	SMAC_00680	RPSDTSSSSERPTS[Phospho (S,T)]PLSPAR[Label:13C(6)15N(4) (C-term R)]	RPSDTSSSSERPTSPLSPAR	heavy	13.07	72770880
qExHF01_08319_DS4-2.raw	SMAC_00680	RPSDTSSSSERPTS[Phospho (S,T)]PLSPAR[Label:13C(6)15N(4) (C-term R)]	RPSDTSSSSERPTSPLSPAR	heavy	13.03	98278544
qExHF01_08320_DS4-3.raw	SMAC_00680	RPSDTSSSSERPTS[Phospho (S,T)]PLSPAR[Label:13C(6)15N(4) (C-term R)]	RPSDTSSSSERPTSPLSPAR	heavy	13.04	92139056
qExHF01_08321_DS3-1.raw	SMAC_00680	RPSDTSSSSERPTS[Phospho (S,T)]PLSPAR[Label:13C(6)15N(4) (C-term R)]	RPSDTSSSSERPTSPLSPAR	heavy	13	257969408
qExHF01_08322_DS3-2.raw	SMAC_00680	RPSDTSSSSERPTS[Phospho (S,T)]PLSPAR[Label:13C(6)15N(4) (C-term R)]	RPSDTSSSSERPTSPLSPAR	heavy	13.04	281375264
qExHF01_08323_DS3-3.raw	SMAC_00680	RPSDTSSSSERPTS[Phospho (S,T)]PLSPAR[Label:13C(6)15N(4) (C-term R)]	RPSDTSSSSERPTSPLSPAR	heavy	13	285740192
qExHF01_08324_DS2-1.raw	SMAC_00680	RPSDTSSSSERPTS[Phospho (S,T)]PLSPAR[Label:13C(6)15N(4) (C-term R)]	RPSDTSSSSERPTSPLSPAR	heavy	13.02	1216822784
qExHF01_08325_DS2-2.raw	SMAC_00680	RPSDTSSSSERPTS[Phospho (S,T)]PLSPAR[Label:13C(6)15N(4) (C-term R)]	RPSDTSSSSERPTSPLSPAR	heavy	12.95	1248842112
qExHF01_08326_DS2-3.raw	SMAC_00680	RPSDTSSSSERPTS[Phospho (S,T)]PLSPAR[Label:13C(6)15N(4) (C-term R)]	RPSDTSSSSERPTSPLSPAR	heavy	12.97	1168599040
qExHF01_08327_DS1-1.raw	SMAC_00680	RPSDTSSSSERPTS[Phospho (S,T)]PLSPAR[Label:13C(6)15N(4) (C-term R)]	RPSDTSSSSERPTSPLSPAR	heavy	12.95	5193495040
qExHF01_08328_DS1-2.raw	SMAC_00680	RPSDTSSSSERPTS[Phospho (S,T)]PLSPAR[Label:13C(6)15N(4) (C-term R)]	RPSDTSSSSERPTSPLSPAR	heavy	12.91	4958623744
qExHF01_08329_DS1-3.raw	SMAC_00680	RPSDTSSSSERPTS[Phospho (S,T)]PLSPAR[Label:13C(6)15N(4) (C-term R)]	RPSDTSSSSERPTSPLSPAR	heavy	12.97	4880954368
qExHF01_08330_DS0-1.raw	SMAC_00680	RPSDTSSSSERPTS[Phospho (S,T)]PLSPAR[Label:13C(6)15N(4) (C-term R)]	RPSDTSSSSERPTSPLSPAR	heavy	12.93	6525753
qExHF01_08331_DS0-2.raw	SMAC_00680	RPSDTSSSSERPTS[Phospho (S,T)]PLSPAR[Label:13C(6)15N(4) (C-term R)]	RPSDTSSSSERPTSPLSPAR	heavy	12.9	572655
qExHF01_08332_DS0-3.raw	SMAC_00680	RPSDTSSSSERPTS[Phospho (S,T)]PLSPAR[Label:13C(6)15N(4) (C-term R)]	RPSDTSSSSERPTSPLSPAR	heavy	12.96	331314
qExHF01_08303_DS0-1.raw	SMAC_00680	RPSDTSS[Phospho (S,T)]SSERPTSPLSPAR	RPSDTSSSSERPTSPLSPAR	light	#N/A	0
qExHF01_08304_DS0-2.raw	SMAC_00680	RPSDTSS[Phospho (S,T)]SSERPTSPLSPAR	RPSDTSSSSERPTSPLSPAR	light	15.4	1017592
qExHF01_08305_DS0-3.raw	SMAC_00680	RPSDTSS[Phospho (S,T)]SSERPTSPLSPAR	RPSDTSSSSERPTSPLSPAR	light	15.44	981195
qExHF01_08306_DS8-1.raw	SMAC_00680	RPSDTSS[Phospho (S,T)]SSERPTSPLSPAR	RPSDTSSSSERPTSPLSPAR	light	14.9	20727
qExHF01_08307_DS8-2.raw	SMAC_00680	RPSDTSS[Phospho (S,T)]SSERPTSPLSPAR	RPSDTSSSSERPTSPLSPAR	light	14.79	0
qExHF01_08308_DS8-3.raw	SMAC_00680	RPSDTSS[Phospho (S,T)]SSERPTSPLSPAR	RPSDTSSSSERPTSPLSPAR	light	14.77	0
qExHF01_08309_DS7-1.raw	SMAC_00680	RPSDTSS[Phospho (S,T)]SSERPTSPLSPAR	RPSDTSSSSERPTSPLSPAR	light	14.75	0
qExHF01_08310_DS7-2.raw	SMAC_00680	RPSDTSS[Phospho (S,T)]SSERPTSPLSPAR	RPSDTSSSSERPTSPLSPAR	light	14.82	11844
qExHF01_08311_DS7-3.raw	SMAC_00680	RPSDTSS[Phospho (S,T)]SSERPTSPLSPAR	RPSDTSSSSERPTSPLSPAR	light	14.74	0
qExHF01_08312_DS6-1.raw	SMAC_00680	RPSDTSS[Phospho (S,T)]SSERPTSPLSPAR	RPSDTSSSSERPTSPLSPAR	light	14.76	0
qExHF01_08313_DS6-2.raw	SMAC_00680	RPSDTSS[Phospho (S,T)]SSERPTSPLSPAR	RPSDTSSSSERPTSPLSPAR	light	14.68	0
qExHF01_08314_DS6-3.raw	SMAC_00680	RPSDTSS[Phospho (S,T)]SSERPTSPLSPAR	RPSDTSSSSERPTSPLSPAR	light	14.7	0
qExHF01_08315_DS5-1.raw	SMAC_00680	RPSDTSS[Phospho (S,T)]SSERPTSPLSPAR	RPSDTSSSSERPTSPLSPAR	light	14.76	0
qExHF01_08316_DS5-2.raw	SMAC_00680	RPSDTSS[Phospho (S,T)]SSERPTSPLSPAR	RPSDTSSSSERPTSPLSPAR	light	14.76	0
qExHF01_08317_DS5-3.raw	SMAC_00680	RPSDTSS[Phospho (S,T)]SSERPTSPLSPAR	RPSDTSSSSERPTSPLSPAR	light	14.7	0
qExHF01_08318_DS4-1.raw	SMAC_00680	RPSDTSS[Phospho (S,T)]SSERPTSPLSPAR	RPSDTSSSSERPTSPLSPAR	light	14.74	0
qExHF01_08319_DS4-2.raw	SMAC_00680	RPSDTSS[Phospho (S,T)]SSERPTSPLSPAR	RPSDTSSSSERPTSPLSPAR	light	14.7	0
qExHF01_08320_DS4-3.raw	SMAC_00680	RPSDTSS[Phospho (S,T)]SSERPTSPLSPAR	RPSDTSSSSERPTSPLSPAR	light	14.7	0
qExHF01_08321_DS3-1.raw	SMAC_00680	RPSDTSS[Phospho (S,T)]SSERPTSPLSPAR	RPSDTSSSSERPTSPLSPAR	light	14.66	0
qExHF01_08322_DS3-2.raw	SMAC_00680	RPSDTSS[Phospho (S,T)]SSERPTSPLSPAR	RPSDTSSSSERPTSPLSPAR	light	14.72	0
qExHF01_08323_DS3-3.raw	SMAC_00680	RPSDTSS[Phospho (S,T)]SSERPTSPLSPAR	RPSDTSSSSERPTSPLSPAR	light	14.7	0
qExHF01_08324_DS2-1.raw	SMAC_00680	RPSDTSS[Phospho (S,T)]SSERPTSPLSPAR	RPSDTSSSSERPTSPLSPAR	light	14.63	64054
qExHF01_08325_DS2-2.raw	SMAC_00680	RPSDTSS[Phospho (S,T)]SSERPTSPLSPAR	RPSDTSSSSERPTSPLSPAR	light	14.57	90351
qExHF01_08326_DS2-3.raw	SMAC_00680	RPSDTSS[Phospho (S,T)]SSERPTSPLSPAR	RPSDTSSSSERPTSPLSPAR	light	14.62	0
qExHF01_08327_DS1-1.raw	SMAC_00680	RPSDTSS[Phospho (S,T)]SSERPTSPLSPAR	RPSDTSSSSERPTSPLSPAR	light	14.59	712475
qExHF01_08328_DS1-2.raw	SMAC_00680	RPSDTSS[Phospho (S,T)]SSERPTSPLSPAR	RPSDTSSSSERPTSPLSPAR	light	14.53	758945
qExHF01_08329_DS1-3.raw	SMAC_00680	RPSDTSS[Phospho (S,T)]SSERPTSPLSPAR	RPSDTSSSSERPTSPLSPAR	light	14.55	587333
qExHF01_08330_DS0-1.raw	SMAC_00680	RPSDTSS[Phospho (S,T)]SSERPTSPLSPAR	RPSDTSSSSERPTSPLSPAR	light	14.39	27795
qExHF01_08331_DS0-2.raw	SMAC_00680	RPSDTSS[Phospho (S,T)]SSERPTSPLSPAR	RPSDTSSSSERPTSPLSPAR	light	14.58	0
qExHF01_08332_DS0-3.raw	SMAC_00680	RPSDTSS[Phospho (S,T)]SSERPTSPLSPAR	RPSDTSSSSERPTSPLSPAR	light	15.23	2677864
qExHF01_08303_DS0-1.raw	SMAC_00680	RPSDTSS[Phospho (S,T)]SSERPTSPLSPAR[Label:13C(6)15N(4) (C-term R)]	RPSDTSSSSERPTSPLSPAR	heavy	#N/A	#N/A
qExHF01_08304_DS0-2.raw	SMAC_00680	RPSDTSS[Phospho (S,T)]SSERPTSPLSPAR[Label:13C(6)15N(4) (C-term R)]	RPSDTSSSSERPTSPLSPAR	heavy	15.4	#N/A
qExHF01_08305_DS0-3.raw	SMAC_00680	RPSDTSS[Phospho (S,T)]SSERPTSPLSPAR[Label:13C(6)15N(4) (C-term R)]	RPSDTSSSSERPTSPLSPAR	heavy	15.44	#N/A
qExHF01_08306_DS8-1.raw	SMAC_00680	RPSDTSS[Phospho (S,T)]SSERPTSPLSPAR[Label:13C(6)15N(4) (C-term R)]	RPSDTSSSSERPTSPLSPAR	heavy	14.9	487720
qExHF01_08307_DS8-2.raw	SMAC_00680	RPSDTSS[Phospho (S,T)]SSERPTSPLSPAR[Label:13C(6)15N(4) (C-term R)]	RPSDTSSSSERPTSPLSPAR	heavy	14.79	444753
qExHF01_08308_DS8-3.raw	SMAC_00680	RPSDTSS[Phospho (S,T)]SSERPTSPLSPAR[Label:13C(6)15N(4) (C-term R)]	RPSDTSSSSERPTSPLSPAR	heavy	14.77	486363
qExHF01_08309_DS7-1.raw	SMAC_00680	RPSDTSS[Phospho (S,T)]SSERPTSPLSPAR[Label:13C(6)15N(4) (C-term R)]	RPSDTSSSSERPTSPLSPAR	heavy	14.75	2519959
qExHF01_08310_DS7-2.raw	SMAC_00680	RPSDTSS[Phospho (S,T)]SSERPTSPLSPAR[Label:13C(6)15N(4) (C-term R)]	RPSDTSSSSERPTSPLSPAR	heavy	14.82	2322097
qExHF01_08311_DS7-3.raw	SMAC_00680	RPSDTSS[Phospho (S,T)]SSERPTSPLSPAR[Label:13C(6)15N(4) (C-term R)]	RPSDTSSSSERPTSPLSPAR	heavy	14.74	2137198
qExHF01_08312_DS6-1.raw	SMAC_00680	RPSDTSS[Phospho (S,T)]SSERPTSPLSPAR[Label:13C(6)15N(4) (C-term R)]	RPSDTSSSSERPTSPLSPAR	heavy	14.76	4640062
qExHF01_08313_DS6-2.raw	SMAC_00680	RPSDTSS[Phospho (S,T)]SSERPTSPLSPAR[Label:13C(6)15N(4) (C-term R)]	RPSDTSSSSERPTSPLSPAR	heavy	14.68	4167926
qExHF01_08314_DS6-3.raw	SMAC_00680	RPSDTSS[Phospho (S,T)]SSERPTSPLSPAR[Label:13C(6)15N(4) (C-term R)]	RPSDTSSSSERPTSPLSPAR	heavy	14.7	4929021
qExHF01_08315_DS5-1.raw	SMAC_00680	RPSDTSS[Phospho (S,T)]SSERPTSPLSPAR[Label:13C(6)15N(4) (C-term R)]	RPSDTSSSSERPTSPLSPAR	heavy	14.76	16425805
qExHF01_08316_DS5-2.raw	SMAC_00680	RPSDTSS[Phospho (S,T)]SSERPTSPLSPAR[Label:13C(6)15N(4) (C-term R)]	RPSDTSSSSERPTSPLSPAR	heavy	14.76	18306824
qExHF01_08317_DS5-3.raw	SMAC_00680	RPSDTSS[Phospho (S,T)]SSERPTSPLSPAR[Label:13C(6)15N(4) (C-term R)]	RPSDTSSSSERPTSPLSPAR	heavy	14.7	19240800
qExHF01_08318_DS4-1.raw	SMAC_00680	RPSDTSS[Phospho (S,T)]SSERPTSPLSPAR[Label:13C(6)15N(4) (C-term R)]	RPSDTSSSSERPTSPLSPAR	heavy	14.74	47419304
qExHF01_08319_DS4-2.raw	SMAC_00680	RPSDTSS[Phospho (S,T)]SSERPTSPLSPAR[Label:13C(6)15N(4) (C-term R)]	RPSDTSSSSERPTSPLSPAR	heavy	14.7	67582592
qExHF01_08320_DS4-3.raw	SMAC_00680	RPSDTSS[Phospho (S,T)]SSERPTSPLSPAR[Label:13C(6)15N(4) (C-term R)]	RPSDTSSSSERPTSPLSPAR	heavy	14.7	63610224
qExHF01_08321_DS3-1.raw	SMAC_00680	RPSDTSS[Phospho (S,T)]SSERPTSPLSPAR[Label:13C(6)15N(4) (C-term R)]	RPSDTSSSSERPTSPLSPAR	heavy	14.66	165293632
qExHF01_08322_DS3-2.raw	SMAC_00680	RPSDTSS[Phospho (S,T)]SSERPTSPLSPAR[Label:13C(6)15N(4) (C-term R)]	RPSDTSSSSERPTSPLSPAR	heavy	14.72	179890208
qExHF01_08323_DS3-3.raw	SMAC_00680	RPSDTSS[Phospho (S,T)]SSERPTSPLSPAR[Label:13C(6)15N(4) (C-term R)]	RPSDTSSSSERPTSPLSPAR	heavy	14.7	193535392
qExHF01_08324_DS2-1.raw	SMAC_00680	RPSDTSS[Phospho (S,T)]SSERPTSPLSPAR[Label:13C(6)15N(4) (C-term R)]	RPSDTSSSSERPTSPLSPAR	heavy	14.63	848886144
qExHF01_08325_DS2-2.raw	SMAC_00680	RPSDTSS[Phospho (S,T)]SSERPTSPLSPAR[Label:13C(6)15N(4) (C-term R)]	RPSDTSSSSERPTSPLSPAR	heavy	14.57	896496384
qExHF01_08326_DS2-3.raw	SMAC_00680	RPSDTSS[Phospho (S,T)]SSERPTSPLSPAR[Label:13C(6)15N(4) (C-term R)]	RPSDTSSSSERPTSPLSPAR	heavy	14.62	838980096
qExHF01_08327_DS1-1.raw	SMAC_00680	RPSDTSS[Phospho (S,T)]SSERPTSPLSPAR[Label:13C(6)15N(4) (C-term R)]	RPSDTSSSSERPTSPLSPAR	heavy	14.59	3956948224
qExHF01_08328_DS1-2.raw	SMAC_00680	RPSDTSS[Phospho (S,T)]SSERPTSPLSPAR[Label:13C(6)15N(4) (C-term R)]	RPSDTSSSSERPTSPLSPAR	heavy	14.53	3674874368
qExHF01_08329_DS1-3.raw	SMAC_00680	RPSDTSS[Phospho (S,T)]SSERPTSPLSPAR[Label:13C(6)15N(4) (C-term R)]	RPSDTSSSSERPTSPLSPAR	heavy	14.55	3624709632
qExHF01_08330_DS0-1.raw	SMAC_00680	RPSDTSS[Phospho (S,T)]SSERPTSPLSPAR[Label:13C(6)15N(4) (C-term R)]	RPSDTSSSSERPTSPLSPAR	heavy	14.39	5421285
qExHF01_08331_DS0-2.raw	SMAC_00680	RPSDTSS[Phospho (S,T)]SSERPTSPLSPAR[Label:13C(6)15N(4) (C-term R)]	RPSDTSSSSERPTSPLSPAR	heavy	14.58	313460
qExHF01_08332_DS0-3.raw	SMAC_00680	RPSDTSS[Phospho (S,T)]SSERPTSPLSPAR[Label:13C(6)15N(4) (C-term R)]	RPSDTSSSSERPTSPLSPAR	heavy	15.23	263559
qExHF01_08303_DS0-1.raw	SMAC_00680	VQS[Phospho (S,T)]EPVLADLYSQPEK	VQSEPVLADLYSQPEK	light	90.75	20739
qExHF01_08304_DS0-2.raw	SMAC_00680	VQS[Phospho (S,T)]EPVLADLYSQPEK	VQSEPVLADLYSQPEK	light	#N/A	0
qExHF01_08305_DS0-3.raw	SMAC_00680	VQS[Phospho (S,T)]EPVLADLYSQPEK	VQSEPVLADLYSQPEK	light	#N/A	0
qExHF01_08306_DS8-1.raw	SMAC_00680	VQS[Phospho (S,T)]EPVLADLYSQPEK	VQSEPVLADLYSQPEK	light	90.83	7423064
qExHF01_08307_DS8-2.raw	SMAC_00680	VQS[Phospho (S,T)]EPVLADLYSQPEK	VQSEPVLADLYSQPEK	light	90.83	7411521
qExHF01_08308_DS8-3.raw	SMAC_00680	VQS[Phospho (S,T)]EPVLADLYSQPEK	VQSEPVLADLYSQPEK	light	90.83	6699351
qExHF01_08309_DS7-1.raw	SMAC_00680	VQS[Phospho (S,T)]EPVLADLYSQPEK	VQSEPVLADLYSQPEK	light	90.85	6440282
qExHF01_08310_DS7-2.raw	SMAC_00680	VQS[Phospho (S,T)]EPVLADLYSQPEK	VQSEPVLADLYSQPEK	light	90.86	6613517
qExHF01_08311_DS7-3.raw	SMAC_00680	VQS[Phospho (S,T)]EPVLADLYSQPEK	VQSEPVLADLYSQPEK	light	90.82	6135973
qExHF01_08312_DS6-1.raw	SMAC_00680	VQS[Phospho (S,T)]EPVLADLYSQPEK	VQSEPVLADLYSQPEK	light	90.81	6678204
qExHF01_08313_DS6-2.raw	SMAC_00680	VQS[Phospho (S,T)]EPVLADLYSQPEK	VQSEPVLADLYSQPEK	light	90.82	7592034
qExHF01_08314_DS6-3.raw	SMAC_00680	VQS[Phospho (S,T)]EPVLADLYSQPEK	VQSEPVLADLYSQPEK	light	90.76	7168695
qExHF01_08315_DS5-1.raw	SMAC_00680	VQS[Phospho (S,T)]EPVLADLYSQPEK	VQSEPVLADLYSQPEK	light	90.77	6235422
qExHF01_08316_DS5-2.raw	SMAC_00680	VQS[Phospho (S,T)]EPVLADLYSQPEK	VQSEPVLADLYSQPEK	light	90.77	6721505
qExHF01_08317_DS5-3.raw	SMAC_00680	VQS[Phospho (S,T)]EPVLADLYSQPEK	VQSEPVLADLYSQPEK	light	90.74	7252827
qExHF01_08318_DS4-1.raw	SMAC_00680	VQS[Phospho (S,T)]EPVLADLYSQPEK	VQSEPVLADLYSQPEK	light	90.76	7044865
qExHF01_08319_DS4-2.raw	SMAC_00680	VQS[Phospho (S,T)]EPVLADLYSQPEK	VQSEPVLADLYSQPEK	light	90.7	9319205
qExHF01_08320_DS4-3.raw	SMAC_00680	VQS[Phospho (S,T)]EPVLADLYSQPEK	VQSEPVLADLYSQPEK	light	90.64	8244009
qExHF01_08321_DS3-1.raw	SMAC_00680	VQS[Phospho (S,T)]EPVLADLYSQPEK	VQSEPVLADLYSQPEK	light	90.58	10347366
qExHF01_08322_DS3-2.raw	SMAC_00680	VQS[Phospho (S,T)]EPVLADLYSQPEK	VQSEPVLADLYSQPEK	light	90.57	11062300
qExHF01_08323_DS3-3.raw	SMAC_00680	VQS[Phospho (S,T)]EPVLADLYSQPEK	VQSEPVLADLYSQPEK	light	90.51	11263029
qExHF01_08324_DS2-1.raw	SMAC_00680	VQS[Phospho (S,T)]EPVLADLYSQPEK	VQSEPVLADLYSQPEK	light	90.49	22644808
qExHF01_08325_DS2-2.raw	SMAC_00680	VQS[Phospho (S,T)]EPVLADLYSQPEK	VQSEPVLADLYSQPEK	light	90.47	24753096
qExHF01_08326_DS2-3.raw	SMAC_00680	VQS[Phospho (S,T)]EPVLADLYSQPEK	VQSEPVLADLYSQPEK	light	90.5	22084874
qExHF01_08327_DS1-1.raw	SMAC_00680	VQS[Phospho (S,T)]EPVLADLYSQPEK	VQSEPVLADLYSQPEK	light	90.48	69387192
qExHF01_08328_DS1-2.raw	SMAC_00680	VQS[Phospho (S,T)]EPVLADLYSQPEK	VQSEPVLADLYSQPEK	light	90.43	65521668
qExHF01_08329_DS1-3.raw	SMAC_00680	VQS[Phospho (S,T)]EPVLADLYSQPEK	VQSEPVLADLYSQPEK	light	90.46	61147620
qExHF01_08330_DS0-1.raw	SMAC_00680	VQS[Phospho (S,T)]EPVLADLYSQPEK	VQSEPVLADLYSQPEK	light	90.47	7398827
qExHF01_08331_DS0-2.raw	SMAC_00680	VQS[Phospho (S,T)]EPVLADLYSQPEK	VQSEPVLADLYSQPEK	light	90.53	8224827
qExHF01_08332_DS0-3.raw	SMAC_00680	VQS[Phospho (S,T)]EPVLADLYSQPEK	VQSEPVLADLYSQPEK	light	90.45	8971181
qExHF01_08303_DS0-1.raw	SMAC_00680	VQS[Phospho (S,T)]EPVLADLYSQPEK[Label:13C(6)15N(2) (C-term K)]	VQSEPVLADLYSQPEK	heavy	90.75	#N/A
qExHF01_08304_DS0-2.raw	SMAC_00680	VQS[Phospho (S,T)]EPVLADLYSQPEK[Label:13C(6)15N(2) (C-term K)]	VQSEPVLADLYSQPEK	heavy	#N/A	#N/A
qExHF01_08305_DS0-3.raw	SMAC_00680	VQS[Phospho (S,T)]EPVLADLYSQPEK[Label:13C(6)15N(2) (C-term K)]	VQSEPVLADLYSQPEK	heavy	#N/A	#N/A
qExHF01_08306_DS8-1.raw	SMAC_00680	VQS[Phospho (S,T)]EPVLADLYSQPEK[Label:13C(6)15N(2) (C-term K)]	VQSEPVLADLYSQPEK	heavy	90.83	6422135
qExHF01_08307_DS8-2.raw	SMAC_00680	VQS[Phospho (S,T)]EPVLADLYSQPEK[Label:13C(6)15N(2) (C-term K)]	VQSEPVLADLYSQPEK	heavy	90.83	6339573
qExHF01_08308_DS8-3.raw	SMAC_00680	VQS[Phospho (S,T)]EPVLADLYSQPEK[Label:13C(6)15N(2) (C-term K)]	VQSEPVLADLYSQPEK	heavy	90.83	6355022
qExHF01_08309_DS7-1.raw	SMAC_00680	VQS[Phospho (S,T)]EPVLADLYSQPEK[Label:13C(6)15N(2) (C-term K)]	VQSEPVLADLYSQPEK	heavy	90.85	14627631
qExHF01_08310_DS7-2.raw	SMAC_00680	VQS[Phospho (S,T)]EPVLADLYSQPEK[Label:13C(6)15N(2) (C-term K)]	VQSEPVLADLYSQPEK	heavy	90.86	15022512
qExHF01_08311_DS7-3.raw	SMAC_00680	VQS[Phospho (S,T)]EPVLADLYSQPEK[Label:13C(6)15N(2) (C-term K)]	VQSEPVLADLYSQPEK	heavy	90.82	13433548
qExHF01_08312_DS6-1.raw	SMAC_00680	VQS[Phospho (S,T)]EPVLADLYSQPEK[Label:13C(6)15N(2) (C-term K)]	VQSEPVLADLYSQPEK	heavy	90.81	25061780
qExHF01_08313_DS6-2.raw	SMAC_00680	VQS[Phospho (S,T)]EPVLADLYSQPEK[Label:13C(6)15N(2) (C-term K)]	VQSEPVLADLYSQPEK	heavy	90.82	29360582
qExHF01_08314_DS6-3.raw	SMAC_00680	VQS[Phospho (S,T)]EPVLADLYSQPEK[Label:13C(6)15N(2) (C-term K)]	VQSEPVLADLYSQPEK	heavy	90.76	27745146
qExHF01_08315_DS5-1.raw	SMAC_00680	VQS[Phospho (S,T)]EPVLADLYSQPEK[Label:13C(6)15N(2) (C-term K)]	VQSEPVLADLYSQPEK	heavy	90.77	100250616
qExHF01_08316_DS5-2.raw	SMAC_00680	VQS[Phospho (S,T)]EPVLADLYSQPEK[Label:13C(6)15N(2) (C-term K)]	VQSEPVLADLYSQPEK	heavy	90.77	101515584
qExHF01_08317_DS5-3.raw	SMAC_00680	VQS[Phospho (S,T)]EPVLADLYSQPEK[Label:13C(6)15N(2) (C-term K)]	VQSEPVLADLYSQPEK	heavy	90.74	106734848
qExHF01_08318_DS4-1.raw	SMAC_00680	VQS[Phospho (S,T)]EPVLADLYSQPEK[Label:13C(6)15N(2) (C-term K)]	VQSEPVLADLYSQPEK	heavy	90.76	402049792
qExHF01_08319_DS4-2.raw	SMAC_00680	VQS[Phospho (S,T)]EPVLADLYSQPEK[Label:13C(6)15N(2) (C-term K)]	VQSEPVLADLYSQPEK	heavy	90.7	501222816
qExHF01_08320_DS4-3.raw	SMAC_00680	VQS[Phospho (S,T)]EPVLADLYSQPEK[Label:13C(6)15N(2) (C-term K)]	VQSEPVLADLYSQPEK	heavy	90.64	446374336
qExHF01_08321_DS3-1.raw	SMAC_00680	VQS[Phospho (S,T)]EPVLADLYSQPEK[Label:13C(6)15N(2) (C-term K)]	VQSEPVLADLYSQPEK	heavy	90.58	1781917184
qExHF01_08322_DS3-2.raw	SMAC_00680	VQS[Phospho (S,T)]EPVLADLYSQPEK[Label:13C(6)15N(2) (C-term K)]	VQSEPVLADLYSQPEK	heavy	90.57	1878886400
qExHF01_08323_DS3-3.raw	SMAC_00680	VQS[Phospho (S,T)]EPVLADLYSQPEK[Label:13C(6)15N(2) (C-term K)]	VQSEPVLADLYSQPEK	heavy	90.51	2035334528
qExHF01_08324_DS2-1.raw	SMAC_00680	VQS[Phospho (S,T)]EPVLADLYSQPEK[Label:13C(6)15N(2) (C-term K)]	VQSEPVLADLYSQPEK	heavy	90.49	7992780800
qExHF01_08325_DS2-2.raw	SMAC_00680	VQS[Phospho (S,T)]EPVLADLYSQPEK[Label:13C(6)15N(2) (C-term K)]	VQSEPVLADLYSQPEK	heavy	90.47	8718703616
qExHF01_08326_DS2-3.raw	SMAC_00680	VQS[Phospho (S,T)]EPVLADLYSQPEK[Label:13C(6)15N(2) (C-term K)]	VQSEPVLADLYSQPEK	heavy	90.5	7881248768
qExHF01_08327_DS1-1.raw	SMAC_00680	VQS[Phospho (S,T)]EPVLADLYSQPEK[Label:13C(6)15N(2) (C-term K)]	VQSEPVLADLYSQPEK	heavy	90.48	33004414976
qExHF01_08328_DS1-2.raw	SMAC_00680	VQS[Phospho (S,T)]EPVLADLYSQPEK[Label:13C(6)15N(2) (C-term K)]	VQSEPVLADLYSQPEK	heavy	90.43	30195109888
qExHF01_08329_DS1-3.raw	SMAC_00680	VQS[Phospho (S,T)]EPVLADLYSQPEK[Label:13C(6)15N(2) (C-term K)]	VQSEPVLADLYSQPEK	heavy	90.46	28962574336
qExHF01_08330_DS0-1.raw	SMAC_00680	VQS[Phospho (S,T)]EPVLADLYSQPEK[Label:13C(6)15N(2) (C-term K)]	VQSEPVLADLYSQPEK	heavy	90.47	46686844
qExHF01_08331_DS0-2.raw	SMAC_00680	VQS[Phospho (S,T)]EPVLADLYSQPEK[Label:13C(6)15N(2) (C-term K)]	VQSEPVLADLYSQPEK	heavy	90.53	10068292
qExHF01_08332_DS0-3.raw	SMAC_00680	VQS[Phospho (S,T)]EPVLADLYSQPEK[Label:13C(6)15N(2) (C-term K)]	VQSEPVLADLYSQPEK	heavy	90.45	5699006
qExHF01_08303_DS0-1.raw	SMAC_00680	KEQRPLT[Phospho (S,T)]PEPPR	KEQRPLTPEPPR	light	11.01	41130
qExHF01_08304_DS0-2.raw	SMAC_00680	KEQRPLT[Phospho (S,T)]PEPPR	KEQRPLTPEPPR	light	11.01	119683
qExHF01_08305_DS0-3.raw	SMAC_00680	KEQRPLT[Phospho (S,T)]PEPPR	KEQRPLTPEPPR	light	#N/A	0
qExHF01_08306_DS8-1.raw	SMAC_00680	KEQRPLT[Phospho (S,T)]PEPPR	KEQRPLTPEPPR	light	10.94	119915
qExHF01_08307_DS8-2.raw	SMAC_00680	KEQRPLT[Phospho (S,T)]PEPPR	KEQRPLTPEPPR	light	11.05	451371
qExHF01_08308_DS8-3.raw	SMAC_00680	KEQRPLT[Phospho (S,T)]PEPPR	KEQRPLTPEPPR	light	10.94	183473
qExHF01_08309_DS7-1.raw	SMAC_00680	KEQRPLT[Phospho (S,T)]PEPPR	KEQRPLTPEPPR	light	10.94	221824
qExHF01_08310_DS7-2.raw	SMAC_00680	KEQRPLT[Phospho (S,T)]PEPPR	KEQRPLTPEPPR	light	10.87	104850
qExHF01_08311_DS7-3.raw	SMAC_00680	KEQRPLT[Phospho (S,T)]PEPPR	KEQRPLTPEPPR	light	11	84258
qExHF01_08312_DS6-1.raw	SMAC_00680	KEQRPLT[Phospho (S,T)]PEPPR	KEQRPLTPEPPR	light	10.92	292661
qExHF01_08313_DS6-2.raw	SMAC_00680	KEQRPLT[Phospho (S,T)]PEPPR	KEQRPLTPEPPR	light	10.9	289257
qExHF01_08314_DS6-3.raw	SMAC_00680	KEQRPLT[Phospho (S,T)]PEPPR	KEQRPLTPEPPR	light	11.01	375269
qExHF01_08315_DS5-1.raw	SMAC_00680	KEQRPLT[Phospho (S,T)]PEPPR	KEQRPLTPEPPR	light	11	101886
qExHF01_08316_DS5-2.raw	SMAC_00680	KEQRPLT[Phospho (S,T)]PEPPR	KEQRPLTPEPPR	light	11.01	226764
qExHF01_08317_DS5-3.raw	SMAC_00680	KEQRPLT[Phospho (S,T)]PEPPR	KEQRPLTPEPPR	light	10.9	179932
qExHF01_08318_DS4-1.raw	SMAC_00680	KEQRPLT[Phospho (S,T)]PEPPR	KEQRPLTPEPPR	light	11.02	32145
qExHF01_08319_DS4-2.raw	SMAC_00680	KEQRPLT[Phospho (S,T)]PEPPR	KEQRPLTPEPPR	light	10.89	100587
qExHF01_08320_DS4-3.raw	SMAC_00680	KEQRPLT[Phospho (S,T)]PEPPR	KEQRPLTPEPPR	light	10.9	120694
qExHF01_08321_DS3-1.raw	SMAC_00680	KEQRPLT[Phospho (S,T)]PEPPR	KEQRPLTPEPPR	light	10.85	63825
qExHF01_08322_DS3-2.raw	SMAC_00680	KEQRPLT[Phospho (S,T)]PEPPR	KEQRPLTPEPPR	light	10.88	26048
qExHF01_08323_DS3-3.raw	SMAC_00680	KEQRPLT[Phospho (S,T)]PEPPR	KEQRPLTPEPPR	light	10.83	119528
qExHF01_08324_DS2-1.raw	SMAC_00680	KEQRPLT[Phospho (S,T)]PEPPR	KEQRPLTPEPPR	light	10.88	240728
qExHF01_08325_DS2-2.raw	SMAC_00680	KEQRPLT[Phospho (S,T)]PEPPR	KEQRPLTPEPPR	light	10.75	158074
qExHF01_08326_DS2-3.raw	SMAC_00680	KEQRPLT[Phospho (S,T)]PEPPR	KEQRPLTPEPPR	light	10.84	143249
qExHF01_08327_DS1-1.raw	SMAC_00680	KEQRPLT[Phospho (S,T)]PEPPR	KEQRPLTPEPPR	light	10.8	97408
qExHF01_08328_DS1-2.raw	SMAC_00680	KEQRPLT[Phospho (S,T)]PEPPR	KEQRPLTPEPPR	light	10.85	118811
qExHF01_08329_DS1-3.raw	SMAC_00680	KEQRPLT[Phospho (S,T)]PEPPR	KEQRPLTPEPPR	light	10.91	27096
qExHF01_08330_DS0-1.raw	SMAC_00680	KEQRPLT[Phospho (S,T)]PEPPR	KEQRPLTPEPPR	light	10.81	389440
qExHF01_08331_DS0-2.raw	SMAC_00680	KEQRPLT[Phospho (S,T)]PEPPR	KEQRPLTPEPPR	light	10.65	141074
qExHF01_08332_DS0-3.raw	SMAC_00680	KEQRPLT[Phospho (S,T)]PEPPR	KEQRPLTPEPPR	light	10.7	988992
qExHF01_08303_DS0-1.raw	SMAC_00680	KEQRPLT[Phospho (S,T)]PEPPR[Label:13C(6)15N(4) (C-term R)]	KEQRPLTPEPPR	heavy	11.01	#N/A
qExHF01_08304_DS0-2.raw	SMAC_00680	KEQRPLT[Phospho (S,T)]PEPPR[Label:13C(6)15N(4) (C-term R)]	KEQRPLTPEPPR	heavy	11.01	#N/A
qExHF01_08305_DS0-3.raw	SMAC_00680	KEQRPLT[Phospho (S,T)]PEPPR[Label:13C(6)15N(4) (C-term R)]	KEQRPLTPEPPR	heavy	#N/A	#N/A
qExHF01_08306_DS8-1.raw	SMAC_00680	KEQRPLT[Phospho (S,T)]PEPPR[Label:13C(6)15N(4) (C-term R)]	KEQRPLTPEPPR	heavy	10.94	633195
qExHF01_08307_DS8-2.raw	SMAC_00680	KEQRPLT[Phospho (S,T)]PEPPR[Label:13C(6)15N(4) (C-term R)]	KEQRPLTPEPPR	heavy	11.05	694644
qExHF01_08308_DS8-3.raw	SMAC_00680	KEQRPLT[Phospho (S,T)]PEPPR[Label:13C(6)15N(4) (C-term R)]	KEQRPLTPEPPR	heavy	10.94	482771
qExHF01_08309_DS7-1.raw	SMAC_00680	KEQRPLT[Phospho (S,T)]PEPPR[Label:13C(6)15N(4) (C-term R)]	KEQRPLTPEPPR	heavy	10.94	2447655
qExHF01_08310_DS7-2.raw	SMAC_00680	KEQRPLT[Phospho (S,T)]PEPPR[Label:13C(6)15N(4) (C-term R)]	KEQRPLTPEPPR	heavy	10.87	2667586
qExHF01_08311_DS7-3.raw	SMAC_00680	KEQRPLT[Phospho (S,T)]PEPPR[Label:13C(6)15N(4) (C-term R)]	KEQRPLTPEPPR	heavy	11	2489867
qExHF01_08312_DS6-1.raw	SMAC_00680	KEQRPLT[Phospho (S,T)]PEPPR[Label:13C(6)15N(4) (C-term R)]	KEQRPLTPEPPR	heavy	10.92	4244109
qExHF01_08313_DS6-2.raw	SMAC_00680	KEQRPLT[Phospho (S,T)]PEPPR[Label:13C(6)15N(4) (C-term R)]	KEQRPLTPEPPR	heavy	10.9	5115826
qExHF01_08314_DS6-3.raw	SMAC_00680	KEQRPLT[Phospho (S,T)]PEPPR[Label:13C(6)15N(4) (C-term R)]	KEQRPLTPEPPR	heavy	11.01	5466004
qExHF01_08315_DS5-1.raw	SMAC_00680	KEQRPLT[Phospho (S,T)]PEPPR[Label:13C(6)15N(4) (C-term R)]	KEQRPLTPEPPR	heavy	11	15372248
qExHF01_08316_DS5-2.raw	SMAC_00680	KEQRPLT[Phospho (S,T)]PEPPR[Label:13C(6)15N(4) (C-term R)]	KEQRPLTPEPPR	heavy	11.01	17776208
qExHF01_08317_DS5-3.raw	SMAC_00680	KEQRPLT[Phospho (S,T)]PEPPR[Label:13C(6)15N(4) (C-term R)]	KEQRPLTPEPPR	heavy	10.9	18399230
qExHF01_08318_DS4-1.raw	SMAC_00680	KEQRPLT[Phospho (S,T)]PEPPR[Label:13C(6)15N(4) (C-term R)]	KEQRPLTPEPPR	heavy	11.02	59054736
qExHF01_08319_DS4-2.raw	SMAC_00680	KEQRPLT[Phospho (S,T)]PEPPR[Label:13C(6)15N(4) (C-term R)]	KEQRPLTPEPPR	heavy	10.89	84692512
qExHF01_08320_DS4-3.raw	SMAC_00680	KEQRPLT[Phospho (S,T)]PEPPR[Label:13C(6)15N(4) (C-term R)]	KEQRPLTPEPPR	heavy	10.9	78895472
qExHF01_08321_DS3-1.raw	SMAC_00680	KEQRPLT[Phospho (S,T)]PEPPR[Label:13C(6)15N(4) (C-term R)]	KEQRPLTPEPPR	heavy	10.85	223067136
qExHF01_08322_DS3-2.raw	SMAC_00680	KEQRPLT[Phospho (S,T)]PEPPR[Label:13C(6)15N(4) (C-term R)]	KEQRPLTPEPPR	heavy	10.88	218161872
qExHF01_08323_DS3-3.raw	SMAC_00680	KEQRPLT[Phospho (S,T)]PEPPR[Label:13C(6)15N(4) (C-term R)]	KEQRPLTPEPPR	heavy	10.83	246498176
qExHF01_08324_DS2-1.raw	SMAC_00680	KEQRPLT[Phospho (S,T)]PEPPR[Label:13C(6)15N(4) (C-term R)]	KEQRPLTPEPPR	heavy	10.88	909440384
qExHF01_08325_DS2-2.raw	SMAC_00680	KEQRPLT[Phospho (S,T)]PEPPR[Label:13C(6)15N(4) (C-term R)]	KEQRPLTPEPPR	heavy	10.75	906598848
qExHF01_08326_DS2-3.raw	SMAC_00680	KEQRPLT[Phospho (S,T)]PEPPR[Label:13C(6)15N(4) (C-term R)]	KEQRPLTPEPPR	heavy	10.84	797517376
qExHF01_08327_DS1-1.raw	SMAC_00680	KEQRPLT[Phospho (S,T)]PEPPR[Label:13C(6)15N(4) (C-term R)]	KEQRPLTPEPPR	heavy	10.8	2571431424
qExHF01_08328_DS1-2.raw	SMAC_00680	KEQRPLT[Phospho (S,T)]PEPPR[Label:13C(6)15N(4) (C-term R)]	KEQRPLTPEPPR	heavy	10.85	2514752000
qExHF01_08329_DS1-3.raw	SMAC_00680	KEQRPLT[Phospho (S,T)]PEPPR[Label:13C(6)15N(4) (C-term R)]	KEQRPLTPEPPR	heavy	10.91	2169707520
qExHF01_08330_DS0-1.raw	SMAC_00680	KEQRPLT[Phospho (S,T)]PEPPR[Label:13C(6)15N(4) (C-term R)]	KEQRPLTPEPPR	heavy	10.81	1341274
qExHF01_08331_DS0-2.raw	SMAC_00680	KEQRPLT[Phospho (S,T)]PEPPR[Label:13C(6)15N(4) (C-term R)]	KEQRPLTPEPPR	heavy	10.65	31208
qExHF01_08332_DS0-3.raw	SMAC_00680	KEQRPLT[Phospho (S,T)]PEPPR[Label:13C(6)15N(4) (C-term R)]	KEQRPLTPEPPR	heavy	10.7	21387
qExHF01_08303_DS0-1.raw	SMAC_00877	LPS[Phospho (S,T)]PPPAPEIQIGPK	LPSPPPAPEIQIGPK	light	92.91	77653488
qExHF01_08304_DS0-2.raw	SMAC_00877	LPS[Phospho (S,T)]PPPAPEIQIGPK	LPSPPPAPEIQIGPK	light	92.88	75720776
qExHF01_08305_DS0-3.raw	SMAC_00877	LPS[Phospho (S,T)]PPPAPEIQIGPK	LPSPPPAPEIQIGPK	light	92.93	73716968
qExHF01_08306_DS8-1.raw	SMAC_00877	LPS[Phospho (S,T)]PPPAPEIQIGPK	LPSPPPAPEIQIGPK	light	92.93	190324320
qExHF01_08307_DS8-2.raw	SMAC_00877	LPS[Phospho (S,T)]PPPAPEIQIGPK	LPSPPPAPEIQIGPK	light	92.95	171877840
qExHF01_08308_DS8-3.raw	SMAC_00877	LPS[Phospho (S,T)]PPPAPEIQIGPK	LPSPPPAPEIQIGPK	light	92.92	150994720
qExHF01_08309_DS7-1.raw	SMAC_00877	LPS[Phospho (S,T)]PPPAPEIQIGPK	LPSPPPAPEIQIGPK	light	92.97	149261296
qExHF01_08310_DS7-2.raw	SMAC_00877	LPS[Phospho (S,T)]PPPAPEIQIGPK	LPSPPPAPEIQIGPK	light	92.94	156095392
qExHF01_08311_DS7-3.raw	SMAC_00877	LPS[Phospho (S,T)]PPPAPEIQIGPK	LPSPPPAPEIQIGPK	light	92.91	132705248
qExHF01_08312_DS6-1.raw	SMAC_00877	LPS[Phospho (S,T)]PPPAPEIQIGPK	LPSPPPAPEIQIGPK	light	92.93	156635056
qExHF01_08313_DS6-2.raw	SMAC_00877	LPS[Phospho (S,T)]PPPAPEIQIGPK	LPSPPPAPEIQIGPK	light	92.96	163351328
qExHF01_08314_DS6-3.raw	SMAC_00877	LPS[Phospho (S,T)]PPPAPEIQIGPK	LPSPPPAPEIQIGPK	light	92.87	160012640
qExHF01_08315_DS5-1.raw	SMAC_00877	LPS[Phospho (S,T)]PPPAPEIQIGPK	LPSPPPAPEIQIGPK	light	92.87	132634480
qExHF01_08316_DS5-2.raw	SMAC_00877	LPS[Phospho (S,T)]PPPAPEIQIGPK	LPSPPPAPEIQIGPK	light	92.89	137802608
qExHF01_08317_DS5-3.raw	SMAC_00877	LPS[Phospho (S,T)]PPPAPEIQIGPK	LPSPPPAPEIQIGPK	light	92.87	177176880
qExHF01_08318_DS4-1.raw	SMAC_00877	LPS[Phospho (S,T)]PPPAPEIQIGPK	LPSPPPAPEIQIGPK	light	92.87	132029416
qExHF01_08319_DS4-2.raw	SMAC_00877	LPS[Phospho (S,T)]PPPAPEIQIGPK	LPSPPPAPEIQIGPK	light	92.83	208163984
qExHF01_08320_DS4-3.raw	SMAC_00877	LPS[Phospho (S,T)]PPPAPEIQIGPK	LPSPPPAPEIQIGPK	light	92.76	175206848
qExHF01_08321_DS3-1.raw	SMAC_00877	LPS[Phospho (S,T)]PPPAPEIQIGPK	LPSPPPAPEIQIGPK	light	92.71	150203232
qExHF01_08322_DS3-2.raw	SMAC_00877	LPS[Phospho (S,T)]PPPAPEIQIGPK	LPSPPPAPEIQIGPK	light	92.7	164145696
qExHF01_08323_DS3-3.raw	SMAC_00877	LPS[Phospho (S,T)]PPPAPEIQIGPK	LPSPPPAPEIQIGPK	light	92.64	173946304
qExHF01_08324_DS2-1.raw	SMAC_00877	LPS[Phospho (S,T)]PPPAPEIQIGPK	LPSPPPAPEIQIGPK	light	92.62	182949440
qExHF01_08325_DS2-2.raw	SMAC_00877	LPS[Phospho (S,T)]PPPAPEIQIGPK	LPSPPPAPEIQIGPK	light	92.58	206716352
qExHF01_08326_DS2-3.raw	SMAC_00877	LPS[Phospho (S,T)]PPPAPEIQIGPK	LPSPPPAPEIQIGPK	light	92.62	180441808
qExHF01_08327_DS1-1.raw	SMAC_00877	LPS[Phospho (S,T)]PPPAPEIQIGPK	LPSPPPAPEIQIGPK	light	92.59	164939552
qExHF01_08328_DS1-2.raw	SMAC_00877	LPS[Phospho (S,T)]PPPAPEIQIGPK	LPSPPPAPEIQIGPK	light	92.59	158685952
qExHF01_08329_DS1-3.raw	SMAC_00877	LPS[Phospho (S,T)]PPPAPEIQIGPK	LPSPPPAPEIQIGPK	light	92.61	143149360
qExHF01_08330_DS0-1.raw	SMAC_00877	LPS[Phospho (S,T)]PPPAPEIQIGPK	LPSPPPAPEIQIGPK	light	92.58	201614112
qExHF01_08331_DS0-2.raw	SMAC_00877	LPS[Phospho (S,T)]PPPAPEIQIGPK	LPSPPPAPEIQIGPK	light	92.6	227173120
qExHF01_08332_DS0-3.raw	SMAC_00877	LPS[Phospho (S,T)]PPPAPEIQIGPK	LPSPPPAPEIQIGPK	light	92.57	247459920
qExHF01_08303_DS0-1.raw	SMAC_00877	LPS[Phospho (S,T)]PPPAPEIQIGPK[Label:13C(6)15N(2) (C-term K)]	LPSPPPAPEIQIGPK	heavy	92.91	617265
qExHF01_08304_DS0-2.raw	SMAC_00877	LPS[Phospho (S,T)]PPPAPEIQIGPK[Label:13C(6)15N(2) (C-term K)]	LPSPPPAPEIQIGPK	heavy	92.88	800128
qExHF01_08305_DS0-3.raw	SMAC_00877	LPS[Phospho (S,T)]PPPAPEIQIGPK[Label:13C(6)15N(2) (C-term K)]	LPSPPPAPEIQIGPK	heavy	92.93	571643
qExHF01_08306_DS8-1.raw	SMAC_00877	LPS[Phospho (S,T)]PPPAPEIQIGPK[Label:13C(6)15N(2) (C-term K)]	LPSPPPAPEIQIGPK	heavy	92.93	19637794
qExHF01_08307_DS8-2.raw	SMAC_00877	LPS[Phospho (S,T)]PPPAPEIQIGPK[Label:13C(6)15N(2) (C-term K)]	LPSPPPAPEIQIGPK	heavy	92.95	17464484
qExHF01_08308_DS8-3.raw	SMAC_00877	LPS[Phospho (S,T)]PPPAPEIQIGPK[Label:13C(6)15N(2) (C-term K)]	LPSPPPAPEIQIGPK	heavy	92.92	15194988
qExHF01_08309_DS7-1.raw	SMAC_00877	LPS[Phospho (S,T)]PPPAPEIQIGPK[Label:13C(6)15N(2) (C-term K)]	LPSPPPAPEIQIGPK	heavy	92.97	32465918
qExHF01_08310_DS7-2.raw	SMAC_00877	LPS[Phospho (S,T)]PPPAPEIQIGPK[Label:13C(6)15N(2) (C-term K)]	LPSPPPAPEIQIGPK	heavy	92.94	32689764
qExHF01_08311_DS7-3.raw	SMAC_00877	LPS[Phospho (S,T)]PPPAPEIQIGPK[Label:13C(6)15N(2) (C-term K)]	LPSPPPAPEIQIGPK	heavy	92.91	27679476
qExHF01_08312_DS6-1.raw	SMAC_00877	LPS[Phospho (S,T)]PPPAPEIQIGPK[Label:13C(6)15N(2) (C-term K)]	LPSPPPAPEIQIGPK	heavy	92.93	65279080
qExHF01_08313_DS6-2.raw	SMAC_00877	LPS[Phospho (S,T)]PPPAPEIQIGPK[Label:13C(6)15N(2) (C-term K)]	LPSPPPAPEIQIGPK	heavy	92.96	69623080
qExHF01_08314_DS6-3.raw	SMAC_00877	LPS[Phospho (S,T)]PPPAPEIQIGPK[Label:13C(6)15N(2) (C-term K)]	LPSPPPAPEIQIGPK	heavy	92.87	66325248
qExHF01_08315_DS5-1.raw	SMAC_00877	LPS[Phospho (S,T)]PPPAPEIQIGPK[Label:13C(6)15N(2) (C-term K)]	LPSPPPAPEIQIGPK	heavy	92.87	224220800
qExHF01_08316_DS5-2.raw	SMAC_00877	LPS[Phospho (S,T)]PPPAPEIQIGPK[Label:13C(6)15N(2) (C-term K)]	LPSPPPAPEIQIGPK	heavy	92.89	226453904
qExHF01_08317_DS5-3.raw	SMAC_00877	LPS[Phospho (S,T)]PPPAPEIQIGPK[Label:13C(6)15N(2) (C-term K)]	LPSPPPAPEIQIGPK	heavy	92.87	294211168
qExHF01_08318_DS4-1.raw	SMAC_00877	LPS[Phospho (S,T)]PPPAPEIQIGPK[Label:13C(6)15N(2) (C-term K)]	LPSPPPAPEIQIGPK	heavy	92.87	899518976
qExHF01_08319_DS4-2.raw	SMAC_00877	LPS[Phospho (S,T)]PPPAPEIQIGPK[Label:13C(6)15N(2) (C-term K)]	LPSPPPAPEIQIGPK	heavy	92.83	1273593856
qExHF01_08320_DS4-3.raw	SMAC_00877	LPS[Phospho (S,T)]PPPAPEIQIGPK[Label:13C(6)15N(2) (C-term K)]	LPSPPPAPEIQIGPK	heavy	92.76	1070753920
qExHF01_08321_DS3-1.raw	SMAC_00877	LPS[Phospho (S,T)]PPPAPEIQIGPK[Label:13C(6)15N(2) (C-term K)]	LPSPPPAPEIQIGPK	heavy	92.71	3959680000
qExHF01_08322_DS3-2.raw	SMAC_00877	LPS[Phospho (S,T)]PPPAPEIQIGPK[Label:13C(6)15N(2) (C-term K)]	LPSPPPAPEIQIGPK	heavy	92.7	4402660864
qExHF01_08323_DS3-3.raw	SMAC_00877	LPS[Phospho (S,T)]PPPAPEIQIGPK[Label:13C(6)15N(2) (C-term K)]	LPSPPPAPEIQIGPK	heavy	92.64	4666339840
qExHF01_08324_DS2-1.raw	SMAC_00877	LPS[Phospho (S,T)]PPPAPEIQIGPK[Label:13C(6)15N(2) (C-term K)]	LPSPPPAPEIQIGPK	heavy	92.62	20575856640
qExHF01_08325_DS2-2.raw	SMAC_00877	LPS[Phospho (S,T)]PPPAPEIQIGPK[Label:13C(6)15N(2) (C-term K)]	LPSPPPAPEIQIGPK	heavy	92.58	23099908096
qExHF01_08326_DS2-3.raw	SMAC_00877	LPS[Phospho (S,T)]PPPAPEIQIGPK[Label:13C(6)15N(2) (C-term K)]	LPSPPPAPEIQIGPK	heavy	92.62	20377917440
qExHF01_08327_DS1-1.raw	SMAC_00877	LPS[Phospho (S,T)]PPPAPEIQIGPK[Label:13C(6)15N(2) (C-term K)]	LPSPPPAPEIQIGPK	heavy	92.59	85223669760
qExHF01_08328_DS1-2.raw	SMAC_00877	LPS[Phospho (S,T)]PPPAPEIQIGPK[Label:13C(6)15N(2) (C-term K)]	LPSPPPAPEIQIGPK	heavy	92.59	79773368320
qExHF01_08329_DS1-3.raw	SMAC_00877	LPS[Phospho (S,T)]PPPAPEIQIGPK[Label:13C(6)15N(2) (C-term K)]	LPSPPPAPEIQIGPK	heavy	92.61	72933359616
qExHF01_08330_DS0-1.raw	SMAC_00877	LPS[Phospho (S,T)]PPPAPEIQIGPK[Label:13C(6)15N(2) (C-term K)]	LPSPPPAPEIQIGPK	heavy	92.58	76852640
qExHF01_08331_DS0-2.raw	SMAC_00877	LPS[Phospho (S,T)]PPPAPEIQIGPK[Label:13C(6)15N(2) (C-term K)]	LPSPPPAPEIQIGPK	heavy	92.6	32578048
qExHF01_08332_DS0-3.raw	SMAC_00877	LPS[Phospho (S,T)]PPPAPEIQIGPK[Label:13C(6)15N(2) (C-term K)]	LPSPPPAPEIQIGPK	heavy	92.57	21715148
qExHF01_08303_DS0-1.raw	SMAC_02471	LVQGQS[Phospho (S,T)]EPDR	LVQGQSEPDR	light	11.16	2154623
qExHF01_08304_DS0-2.raw	SMAC_02471	LVQGQS[Phospho (S,T)]EPDR	LVQGQSEPDR	light	11.14	2670335
qExHF01_08305_DS0-3.raw	SMAC_02471	LVQGQS[Phospho (S,T)]EPDR	LVQGQSEPDR	light	11.05	2861406
qExHF01_08306_DS8-1.raw	SMAC_02471	LVQGQS[Phospho (S,T)]EPDR	LVQGQSEPDR	light	11.09	3229618
qExHF01_08307_DS8-2.raw	SMAC_02471	LVQGQS[Phospho (S,T)]EPDR	LVQGQSEPDR	light	11.09	3342500
qExHF01_08308_DS8-3.raw	SMAC_02471	LVQGQS[Phospho (S,T)]EPDR	LVQGQSEPDR	light	11.12	3467191
qExHF01_08309_DS7-1.raw	SMAC_02471	LVQGQS[Phospho (S,T)]EPDR	LVQGQSEPDR	light	11.11	3751162
qExHF01_08310_DS7-2.raw	SMAC_02471	LVQGQS[Phospho (S,T)]EPDR	LVQGQSEPDR	light	11.01	3198485
qExHF01_08311_DS7-3.raw	SMAC_02471	LVQGQS[Phospho (S,T)]EPDR	LVQGQSEPDR	light	11.06	3005722
qExHF01_08312_DS6-1.raw	SMAC_02471	LVQGQS[Phospho (S,T)]EPDR	LVQGQSEPDR	light	11.06	4147340
qExHF01_08313_DS6-2.raw	SMAC_02471	LVQGQS[Phospho (S,T)]EPDR	LVQGQSEPDR	light	11.01	3851086
qExHF01_08314_DS6-3.raw	SMAC_02471	LVQGQS[Phospho (S,T)]EPDR	LVQGQSEPDR	light	11.08	4032664
qExHF01_08315_DS5-1.raw	SMAC_02471	LVQGQS[Phospho (S,T)]EPDR	LVQGQSEPDR	light	11.03	3902552
qExHF01_08316_DS5-2.raw	SMAC_02471	LVQGQS[Phospho (S,T)]EPDR	LVQGQSEPDR	light	11.12	4065192
qExHF01_08317_DS5-3.raw	SMAC_02471	LVQGQS[Phospho (S,T)]EPDR	LVQGQSEPDR	light	10.92	4911224
qExHF01_08318_DS4-1.raw	SMAC_02471	LVQGQS[Phospho (S,T)]EPDR	LVQGQSEPDR	light	11.05	3168964
qExHF01_08319_DS4-2.raw	SMAC_02471	LVQGQS[Phospho (S,T)]EPDR	LVQGQSEPDR	light	10.95	4398829
qExHF01_08320_DS4-3.raw	SMAC_02471	LVQGQS[Phospho (S,T)]EPDR	LVQGQSEPDR	light	10.92	3708831
qExHF01_08321_DS3-1.raw	SMAC_02471	LVQGQS[Phospho (S,T)]EPDR	LVQGQSEPDR	light	10.98	3573803
qExHF01_08322_DS3-2.raw	SMAC_02471	LVQGQS[Phospho (S,T)]EPDR	LVQGQSEPDR	light	10.96	4223253
qExHF01_08323_DS3-3.raw	SMAC_02471	LVQGQS[Phospho (S,T)]EPDR	LVQGQSEPDR	light	10.87	4096640
qExHF01_08324_DS2-1.raw	SMAC_02471	LVQGQS[Phospho (S,T)]EPDR	LVQGQSEPDR	light	10.96	3979245
qExHF01_08325_DS2-2.raw	SMAC_02471	LVQGQS[Phospho (S,T)]EPDR	LVQGQSEPDR	light	10.87	3635902
qExHF01_08326_DS2-3.raw	SMAC_02471	LVQGQS[Phospho (S,T)]EPDR	LVQGQSEPDR	light	10.89	4132682
qExHF01_08327_DS1-1.raw	SMAC_02471	LVQGQS[Phospho (S,T)]EPDR	LVQGQSEPDR	light	10.9	3744975
qExHF01_08328_DS1-2.raw	SMAC_02471	LVQGQS[Phospho (S,T)]EPDR	LVQGQSEPDR	light	10.87	3728518
qExHF01_08329_DS1-3.raw	SMAC_02471	LVQGQS[Phospho (S,T)]EPDR	LVQGQSEPDR	light	10.94	3746348
qExHF01_08330_DS0-1.raw	SMAC_02471	LVQGQS[Phospho (S,T)]EPDR	LVQGQSEPDR	light	10.83	4424247
qExHF01_08331_DS0-2.raw	SMAC_02471	LVQGQS[Phospho (S,T)]EPDR	LVQGQSEPDR	light	10.81	4572925
qExHF01_08332_DS0-3.raw	SMAC_02471	LVQGQS[Phospho (S,T)]EPDR	LVQGQSEPDR	light	10.83	4952515
qExHF01_08303_DS0-1.raw	SMAC_02471	LVQGQS[Phospho (S,T)]EPDR[Label:13C(6)15N(4) (C-term R)]	LVQGQSEPDR	heavy	11.16	646085
qExHF01_08304_DS0-2.raw	SMAC_02471	LVQGQS[Phospho (S,T)]EPDR[Label:13C(6)15N(4) (C-term R)]	LVQGQSEPDR	heavy	11.14	558418
qExHF01_08305_DS0-3.raw	SMAC_02471	LVQGQS[Phospho (S,T)]EPDR[Label:13C(6)15N(4) (C-term R)]	LVQGQSEPDR	heavy	11.05	600000
qExHF01_08306_DS8-1.raw	SMAC_02471	LVQGQS[Phospho (S,T)]EPDR[Label:13C(6)15N(4) (C-term R)]	LVQGQSEPDR	heavy	11.09	28312402
qExHF01_08307_DS8-2.raw	SMAC_02471	LVQGQS[Phospho (S,T)]EPDR[Label:13C(6)15N(4) (C-term R)]	LVQGQSEPDR	heavy	11.09	28300844
qExHF01_08308_DS8-3.raw	SMAC_02471	LVQGQS[Phospho (S,T)]EPDR[Label:13C(6)15N(4) (C-term R)]	LVQGQSEPDR	heavy	11.12	28680520
qExHF01_08309_DS7-1.raw	SMAC_02471	LVQGQS[Phospho (S,T)]EPDR[Label:13C(6)15N(4) (C-term R)]	LVQGQSEPDR	heavy	11.11	62580680
qExHF01_08310_DS7-2.raw	SMAC_02471	LVQGQS[Phospho (S,T)]EPDR[Label:13C(6)15N(4) (C-term R)]	LVQGQSEPDR	heavy	11.01	65591708
qExHF01_08311_DS7-3.raw	SMAC_02471	LVQGQS[Phospho (S,T)]EPDR[Label:13C(6)15N(4) (C-term R)]	LVQGQSEPDR	heavy	11.06	64988356
qExHF01_08312_DS6-1.raw	SMAC_02471	LVQGQS[Phospho (S,T)]EPDR[Label:13C(6)15N(4) (C-term R)]	LVQGQSEPDR	heavy	11.06	116052384
qExHF01_08313_DS6-2.raw	SMAC_02471	LVQGQS[Phospho (S,T)]EPDR[Label:13C(6)15N(4) (C-term R)]	LVQGQSEPDR	heavy	11.01	119818856
qExHF01_08314_DS6-3.raw	SMAC_02471	LVQGQS[Phospho (S,T)]EPDR[Label:13C(6)15N(4) (C-term R)]	LVQGQSEPDR	heavy	11.08	119599008
qExHF01_08315_DS5-1.raw	SMAC_02471	LVQGQS[Phospho (S,T)]EPDR[Label:13C(6)15N(4) (C-term R)]	LVQGQSEPDR	heavy	11.03	376178592
qExHF01_08316_DS5-2.raw	SMAC_02471	LVQGQS[Phospho (S,T)]EPDR[Label:13C(6)15N(4) (C-term R)]	LVQGQSEPDR	heavy	11.12	396328384
qExHF01_08317_DS5-3.raw	SMAC_02471	LVQGQS[Phospho (S,T)]EPDR[Label:13C(6)15N(4) (C-term R)]	LVQGQSEPDR	heavy	10.92	421427456
qExHF01_08318_DS4-1.raw	SMAC_02471	LVQGQS[Phospho (S,T)]EPDR[Label:13C(6)15N(4) (C-term R)]	LVQGQSEPDR	heavy	11.05	1212971008
qExHF01_08319_DS4-2.raw	SMAC_02471	LVQGQS[Phospho (S,T)]EPDR[Label:13C(6)15N(4) (C-term R)]	LVQGQSEPDR	heavy	10.95	1362977024
qExHF01_08320_DS4-3.raw	SMAC_02471	LVQGQS[Phospho (S,T)]EPDR[Label:13C(6)15N(4) (C-term R)]	LVQGQSEPDR	heavy	10.92	1296513280
qExHF01_08321_DS3-1.raw	SMAC_02471	LVQGQS[Phospho (S,T)]EPDR[Label:13C(6)15N(4) (C-term R)]	LVQGQSEPDR	heavy	10.98	4867450880
qExHF01_08322_DS3-2.raw	SMAC_02471	LVQGQS[Phospho (S,T)]EPDR[Label:13C(6)15N(4) (C-term R)]	LVQGQSEPDR	heavy	10.96	4987560960
qExHF01_08323_DS3-3.raw	SMAC_02471	LVQGQS[Phospho (S,T)]EPDR[Label:13C(6)15N(4) (C-term R)]	LVQGQSEPDR	heavy	10.87	5068635136
qExHF01_08324_DS2-1.raw	SMAC_02471	LVQGQS[Phospho (S,T)]EPDR[Label:13C(6)15N(4) (C-term R)]	LVQGQSEPDR	heavy	10.96	18239549440
qExHF01_08325_DS2-2.raw	SMAC_02471	LVQGQS[Phospho (S,T)]EPDR[Label:13C(6)15N(4) (C-term R)]	LVQGQSEPDR	heavy	10.87	18883440640
qExHF01_08326_DS2-3.raw	SMAC_02471	LVQGQS[Phospho (S,T)]EPDR[Label:13C(6)15N(4) (C-term R)]	LVQGQSEPDR	heavy	10.89	18078996480
qExHF01_08327_DS1-1.raw	SMAC_02471	LVQGQS[Phospho (S,T)]EPDR[Label:13C(6)15N(4) (C-term R)]	LVQGQSEPDR	heavy	10.9	52358635520
qExHF01_08328_DS1-2.raw	SMAC_02471	LVQGQS[Phospho (S,T)]EPDR[Label:13C(6)15N(4) (C-term R)]	LVQGQSEPDR	heavy	10.87	52068384768
qExHF01_08329_DS1-3.raw	SMAC_02471	LVQGQS[Phospho (S,T)]EPDR[Label:13C(6)15N(4) (C-term R)]	LVQGQSEPDR	heavy	10.94	49569558528
qExHF01_08330_DS0-1.raw	SMAC_02471	LVQGQS[Phospho (S,T)]EPDR[Label:13C(6)15N(4) (C-term R)]	LVQGQSEPDR	heavy	10.83	16728573
qExHF01_08331_DS0-2.raw	SMAC_02471	LVQGQS[Phospho (S,T)]EPDR[Label:13C(6)15N(4) (C-term R)]	LVQGQSEPDR	heavy	10.81	5464706
qExHF01_08332_DS0-3.raw	SMAC_02471	LVQGQS[Phospho (S,T)]EPDR[Label:13C(6)15N(4) (C-term R)]	LVQGQSEPDR	heavy	10.83	2635732
qExHF01_08303_DS0-1.raw	SMAC_02471	NHYAPSAIS[Phospho (S,T)]R	NHYAPSAISR	light	12.71	3467010
qExHF01_08304_DS0-2.raw	SMAC_02471	NHYAPSAIS[Phospho (S,T)]R	NHYAPSAISR	light	12.71	3016281
qExHF01_08305_DS0-3.raw	SMAC_02471	NHYAPSAIS[Phospho (S,T)]R	NHYAPSAISR	light	12.66	3222087
qExHF01_08306_DS8-1.raw	SMAC_02471	NHYAPSAIS[Phospho (S,T)]R	NHYAPSAISR	light	12.66	3213479
qExHF01_08307_DS8-2.raw	SMAC_02471	NHYAPSAIS[Phospho (S,T)]R	NHYAPSAISR	light	12.66	4454999
qExHF01_08308_DS8-3.raw	SMAC_02471	NHYAPSAIS[Phospho (S,T)]R	NHYAPSAISR	light	12.66	4009826
qExHF01_08309_DS7-1.raw	SMAC_02471	NHYAPSAIS[Phospho (S,T)]R	NHYAPSAISR	light	12.66	3983657
qExHF01_08310_DS7-2.raw	SMAC_02471	NHYAPSAIS[Phospho (S,T)]R	NHYAPSAISR	light	12.63	3768988
qExHF01_08311_DS7-3.raw	SMAC_02471	NHYAPSAIS[Phospho (S,T)]R	NHYAPSAISR	light	12.65	3767036
qExHF01_08312_DS6-1.raw	SMAC_02471	NHYAPSAIS[Phospho (S,T)]R	NHYAPSAISR	light	12.65	6863011
qExHF01_08313_DS6-2.raw	SMAC_02471	NHYAPSAIS[Phospho (S,T)]R	NHYAPSAISR	light	12.63	5913700
qExHF01_08314_DS6-3.raw	SMAC_02471	NHYAPSAIS[Phospho (S,T)]R	NHYAPSAISR	light	12.65	9153205
qExHF01_08315_DS5-1.raw	SMAC_02471	NHYAPSAIS[Phospho (S,T)]R	NHYAPSAISR	light	12.65	6792686
qExHF01_08316_DS5-2.raw	SMAC_02471	NHYAPSAIS[Phospho (S,T)]R	NHYAPSAISR	light	12.65	7071946
qExHF01_08317_DS5-3.raw	SMAC_02471	NHYAPSAIS[Phospho (S,T)]R	NHYAPSAISR	light	12.56	7212133
qExHF01_08318_DS4-1.raw	SMAC_02471	NHYAPSAIS[Phospho (S,T)]R	NHYAPSAISR	light	12.6	4593449
qExHF01_08319_DS4-2.raw	SMAC_02471	NHYAPSAIS[Phospho (S,T)]R	NHYAPSAISR	light	12.58	5318721
qExHF01_08320_DS4-3.raw	SMAC_02471	NHYAPSAIS[Phospho (S,T)]R	NHYAPSAISR	light	12.55	3944402
qExHF01_08321_DS3-1.raw	SMAC_02471	NHYAPSAIS[Phospho (S,T)]R	NHYAPSAISR	light	12.55	2793536
qExHF01_08322_DS3-2.raw	SMAC_02471	NHYAPSAIS[Phospho (S,T)]R	NHYAPSAISR	light	12.55	4175277
qExHF01_08323_DS3-3.raw	SMAC_02471	NHYAPSAIS[Phospho (S,T)]R	NHYAPSAISR	light	12.5	5209074
qExHF01_08324_DS2-1.raw	SMAC_02471	NHYAPSAIS[Phospho (S,T)]R	NHYAPSAISR	light	12.56	4428724
qExHF01_08325_DS2-2.raw	SMAC_02471	NHYAPSAIS[Phospho (S,T)]R	NHYAPSAISR	light	12.49	4027830
qExHF01_08326_DS2-3.raw	SMAC_02471	NHYAPSAIS[Phospho (S,T)]R	NHYAPSAISR	light	12.49	3895204
qExHF01_08327_DS1-1.raw	SMAC_02471	NHYAPSAIS[Phospho (S,T)]R	NHYAPSAISR	light	12.5	3374046
qExHF01_08328_DS1-2.raw	SMAC_02471	NHYAPSAIS[Phospho (S,T)]R	NHYAPSAISR	light	12.49	4662059
qExHF01_08329_DS1-3.raw	SMAC_02471	NHYAPSAIS[Phospho (S,T)]R	NHYAPSAISR	light	12.49	4483144
qExHF01_08330_DS0-1.raw	SMAC_02471	NHYAPSAIS[Phospho (S,T)]R	NHYAPSAISR	light	12.42	5070409
qExHF01_08331_DS0-2.raw	SMAC_02471	NHYAPSAIS[Phospho (S,T)]R	NHYAPSAISR	light	12.39	5954145
qExHF01_08332_DS0-3.raw	SMAC_02471	NHYAPSAIS[Phospho (S,T)]R	NHYAPSAISR	light	12.42	7176409
qExHF01_08303_DS0-1.raw	SMAC_02471	NHYAPSAIS[Phospho (S,T)]R[Label:13C(6)15N(4) (C-term R)]	NHYAPSAISR	heavy	12.71	31626
qExHF01_08304_DS0-2.raw	SMAC_02471	NHYAPSAIS[Phospho (S,T)]R[Label:13C(6)15N(4) (C-term R)]	NHYAPSAISR	heavy	12.71	0
qExHF01_08305_DS0-3.raw	SMAC_02471	NHYAPSAIS[Phospho (S,T)]R[Label:13C(6)15N(4) (C-term R)]	NHYAPSAISR	heavy	12.66	0
qExHF01_08306_DS8-1.raw	SMAC_02471	NHYAPSAIS[Phospho (S,T)]R[Label:13C(6)15N(4) (C-term R)]	NHYAPSAISR	heavy	12.66	1378997
qExHF01_08307_DS8-2.raw	SMAC_02471	NHYAPSAIS[Phospho (S,T)]R[Label:13C(6)15N(4) (C-term R)]	NHYAPSAISR	heavy	12.66	1478617
qExHF01_08308_DS8-3.raw	SMAC_02471	NHYAPSAIS[Phospho (S,T)]R[Label:13C(6)15N(4) (C-term R)]	NHYAPSAISR	heavy	12.66	1193300
qExHF01_08309_DS7-1.raw	SMAC_02471	NHYAPSAIS[Phospho (S,T)]R[Label:13C(6)15N(4) (C-term R)]	NHYAPSAISR	heavy	12.66	4337770
qExHF01_08310_DS7-2.raw	SMAC_02471	NHYAPSAIS[Phospho (S,T)]R[Label:13C(6)15N(4) (C-term R)]	NHYAPSAISR	heavy	12.63	5371552
qExHF01_08311_DS7-3.raw	SMAC_02471	NHYAPSAIS[Phospho (S,T)]R[Label:13C(6)15N(4) (C-term R)]	NHYAPSAISR	heavy	12.65	5946847
qExHF01_08312_DS6-1.raw	SMAC_02471	NHYAPSAIS[Phospho (S,T)]R[Label:13C(6)15N(4) (C-term R)]	NHYAPSAISR	heavy	12.65	12000583
qExHF01_08313_DS6-2.raw	SMAC_02471	NHYAPSAIS[Phospho (S,T)]R[Label:13C(6)15N(4) (C-term R)]	NHYAPSAISR	heavy	12.63	14626808
qExHF01_08314_DS6-3.raw	SMAC_02471	NHYAPSAIS[Phospho (S,T)]R[Label:13C(6)15N(4) (C-term R)]	NHYAPSAISR	heavy	12.65	14967570
qExHF01_08315_DS5-1.raw	SMAC_02471	NHYAPSAIS[Phospho (S,T)]R[Label:13C(6)15N(4) (C-term R)]	NHYAPSAISR	heavy	12.65	47718576
qExHF01_08316_DS5-2.raw	SMAC_02471	NHYAPSAIS[Phospho (S,T)]R[Label:13C(6)15N(4) (C-term R)]	NHYAPSAISR	heavy	12.65	53088640
qExHF01_08317_DS5-3.raw	SMAC_02471	NHYAPSAIS[Phospho (S,T)]R[Label:13C(6)15N(4) (C-term R)]	NHYAPSAISR	heavy	12.56	53977744
qExHF01_08318_DS4-1.raw	SMAC_02471	NHYAPSAIS[Phospho (S,T)]R[Label:13C(6)15N(4) (C-term R)]	NHYAPSAISR	heavy	12.6	184179936
qExHF01_08319_DS4-2.raw	SMAC_02471	NHYAPSAIS[Phospho (S,T)]R[Label:13C(6)15N(4) (C-term R)]	NHYAPSAISR	heavy	12.58	202964512
qExHF01_08320_DS4-3.raw	SMAC_02471	NHYAPSAIS[Phospho (S,T)]R[Label:13C(6)15N(4) (C-term R)]	NHYAPSAISR	heavy	12.55	164270944
qExHF01_08321_DS3-1.raw	SMAC_02471	NHYAPSAIS[Phospho (S,T)]R[Label:13C(6)15N(4) (C-term R)]	NHYAPSAISR	heavy	12.55	472163264
qExHF01_08322_DS3-2.raw	SMAC_02471	NHYAPSAIS[Phospho (S,T)]R[Label:13C(6)15N(4) (C-term R)]	NHYAPSAISR	heavy	12.55	506007296
qExHF01_08323_DS3-3.raw	SMAC_02471	NHYAPSAIS[Phospho (S,T)]R[Label:13C(6)15N(4) (C-term R)]	NHYAPSAISR	heavy	12.5	578952448
qExHF01_08324_DS2-1.raw	SMAC_02471	NHYAPSAIS[Phospho (S,T)]R[Label:13C(6)15N(4) (C-term R)]	NHYAPSAISR	heavy	12.56	2371476736
qExHF01_08325_DS2-2.raw	SMAC_02471	NHYAPSAIS[Phospho (S,T)]R[Label:13C(6)15N(4) (C-term R)]	NHYAPSAISR	heavy	12.49	2087852928
qExHF01_08326_DS2-3.raw	SMAC_02471	NHYAPSAIS[Phospho (S,T)]R[Label:13C(6)15N(4) (C-term R)]	NHYAPSAISR	heavy	12.49	1703047040
qExHF01_08327_DS1-1.raw	SMAC_02471	NHYAPSAIS[Phospho (S,T)]R[Label:13C(6)15N(4) (C-term R)]	NHYAPSAISR	heavy	12.5	7304198144
qExHF01_08328_DS1-2.raw	SMAC_02471	NHYAPSAIS[Phospho (S,T)]R[Label:13C(6)15N(4) (C-term R)]	NHYAPSAISR	heavy	12.49	7419136512
qExHF01_08329_DS1-3.raw	SMAC_02471	NHYAPSAIS[Phospho (S,T)]R[Label:13C(6)15N(4) (C-term R)]	NHYAPSAISR	heavy	12.49	7427857408
qExHF01_08330_DS0-1.raw	SMAC_02471	NHYAPSAIS[Phospho (S,T)]R[Label:13C(6)15N(4) (C-term R)]	NHYAPSAISR	heavy	12.42	8461692
qExHF01_08331_DS0-2.raw	SMAC_02471	NHYAPSAIS[Phospho (S,T)]R[Label:13C(6)15N(4) (C-term R)]	NHYAPSAISR	heavy	12.39	492643
qExHF01_08332_DS0-3.raw	SMAC_02471	NHYAPSAIS[Phospho (S,T)]R[Label:13C(6)15N(4) (C-term R)]	NHYAPSAISR	heavy	12.42	215439
qExHF01_08303_DS0-1.raw	SMAC_02471	LPS[Phospho (S,T)]IGEATQDNR	LPSIGEATQDNR	light	54.69	6384179
qExHF01_08304_DS0-2.raw	SMAC_02471	LPS[Phospho (S,T)]IGEATQDNR	LPSIGEATQDNR	light	54.72	7692376
qExHF01_08305_DS0-3.raw	SMAC_02471	LPS[Phospho (S,T)]IGEATQDNR	LPSIGEATQDNR	light	54.76	7953846
qExHF01_08306_DS8-1.raw	SMAC_02471	LPS[Phospho (S,T)]IGEATQDNR	LPSIGEATQDNR	light	54.75	9635717
qExHF01_08307_DS8-2.raw	SMAC_02471	LPS[Phospho (S,T)]IGEATQDNR	LPSIGEATQDNR	light	54.69	9383358
qExHF01_08308_DS8-3.raw	SMAC_02471	LPS[Phospho (S,T)]IGEATQDNR	LPSIGEATQDNR	light	54.72	9717920
qExHF01_08309_DS7-1.raw	SMAC_02471	LPS[Phospho (S,T)]IGEATQDNR	LPSIGEATQDNR	light	54.69	8337327
qExHF01_08310_DS7-2.raw	SMAC_02471	LPS[Phospho (S,T)]IGEATQDNR	LPSIGEATQDNR	light	54.7	11507931
qExHF01_08311_DS7-3.raw	SMAC_02471	LPS[Phospho (S,T)]IGEATQDNR	LPSIGEATQDNR	light	54.68	9895816
qExHF01_08312_DS6-1.raw	SMAC_02471	LPS[Phospho (S,T)]IGEATQDNR	LPSIGEATQDNR	light	54.67	10168022
qExHF01_08313_DS6-2.raw	SMAC_02471	LPS[Phospho (S,T)]IGEATQDNR	LPSIGEATQDNR	light	54.67	10460425
qExHF01_08314_DS6-3.raw	SMAC_02471	LPS[Phospho (S,T)]IGEATQDNR	LPSIGEATQDNR	light	54.62	11069516
qExHF01_08315_DS5-1.raw	SMAC_02471	LPS[Phospho (S,T)]IGEATQDNR	LPSIGEATQDNR	light	54.61	10297764
qExHF01_08316_DS5-2.raw	SMAC_02471	LPS[Phospho (S,T)]IGEATQDNR	LPSIGEATQDNR	light	54.68	11048430
qExHF01_08317_DS5-3.raw	SMAC_02471	LPS[Phospho (S,T)]IGEATQDNR	LPSIGEATQDNR	light	54.61	12327302
qExHF01_08318_DS4-1.raw	SMAC_02471	LPS[Phospho (S,T)]IGEATQDNR	LPSIGEATQDNR	light	54.57	10883114
qExHF01_08319_DS4-2.raw	SMAC_02471	LPS[Phospho (S,T)]IGEATQDNR	LPSIGEATQDNR	light	54.55	12408860
qExHF01_08320_DS4-3.raw	SMAC_02471	LPS[Phospho (S,T)]IGEATQDNR	LPSIGEATQDNR	light	54.46	10609237
qExHF01_08321_DS3-1.raw	SMAC_02471	LPS[Phospho (S,T)]IGEATQDNR	LPSIGEATQDNR	light	54.41	12365521
qExHF01_08322_DS3-2.raw	SMAC_02471	LPS[Phospho (S,T)]IGEATQDNR	LPSIGEATQDNR	light	54.4	13084331
qExHF01_08323_DS3-3.raw	SMAC_02471	LPS[Phospho (S,T)]IGEATQDNR	LPSIGEATQDNR	light	54.36	13432165
qExHF01_08324_DS2-1.raw	SMAC_02471	LPS[Phospho (S,T)]IGEATQDNR	LPSIGEATQDNR	light	54.37	13227555
qExHF01_08325_DS2-2.raw	SMAC_02471	LPS[Phospho (S,T)]IGEATQDNR	LPSIGEATQDNR	light	54.33	14122263
qExHF01_08326_DS2-3.raw	SMAC_02471	LPS[Phospho (S,T)]IGEATQDNR	LPSIGEATQDNR	light	54.31	11948437
qExHF01_08327_DS1-1.raw	SMAC_02471	LPS[Phospho (S,T)]IGEATQDNR	LPSIGEATQDNR	light	54.24	12970275
qExHF01_08328_DS1-2.raw	SMAC_02471	LPS[Phospho (S,T)]IGEATQDNR	LPSIGEATQDNR	light	54.24	13261069
qExHF01_08329_DS1-3.raw	SMAC_02471	LPS[Phospho (S,T)]IGEATQDNR	LPSIGEATQDNR	light	54.27	12415142
qExHF01_08330_DS0-1.raw	SMAC_02471	LPS[Phospho (S,T)]IGEATQDNR	LPSIGEATQDNR	light	54.23	12699601
qExHF01_08331_DS0-2.raw	SMAC_02471	LPS[Phospho (S,T)]IGEATQDNR	LPSIGEATQDNR	light	54.28	12972638
qExHF01_08332_DS0-3.raw	SMAC_02471	LPS[Phospho (S,T)]IGEATQDNR	LPSIGEATQDNR	light	54.21	13897549
qExHF01_08303_DS0-1.raw	SMAC_02471	LPS[Phospho (S,T)]IGEATQDNR[Label:13C(6)15N(4) (C-term R)]	LPSIGEATQDNR	heavy	54.69	399916
qExHF01_08304_DS0-2.raw	SMAC_02471	LPS[Phospho (S,T)]IGEATQDNR[Label:13C(6)15N(4) (C-term R)]	LPSIGEATQDNR	heavy	54.72	262934
qExHF01_08305_DS0-3.raw	SMAC_02471	LPS[Phospho (S,T)]IGEATQDNR[Label:13C(6)15N(4) (C-term R)]	LPSIGEATQDNR	heavy	54.76	325214
qExHF01_08306_DS8-1.raw	SMAC_02471	LPS[Phospho (S,T)]IGEATQDNR[Label:13C(6)15N(4) (C-term R)]	LPSIGEATQDNR	heavy	54.75	12203982
qExHF01_08307_DS8-2.raw	SMAC_02471	LPS[Phospho (S,T)]IGEATQDNR[Label:13C(6)15N(4) (C-term R)]	LPSIGEATQDNR	heavy	54.69	11738892
qExHF01_08308_DS8-3.raw	SMAC_02471	LPS[Phospho (S,T)]IGEATQDNR[Label:13C(6)15N(4) (C-term R)]	LPSIGEATQDNR	heavy	54.72	12715702
qExHF01_08309_DS7-1.raw	SMAC_02471	LPS[Phospho (S,T)]IGEATQDNR[Label:13C(6)15N(4) (C-term R)]	LPSIGEATQDNR	heavy	54.69	26079160
qExHF01_08310_DS7-2.raw	SMAC_02471	LPS[Phospho (S,T)]IGEATQDNR[Label:13C(6)15N(4) (C-term R)]	LPSIGEATQDNR	heavy	54.7	33827768
qExHF01_08311_DS7-3.raw	SMAC_02471	LPS[Phospho (S,T)]IGEATQDNR[Label:13C(6)15N(4) (C-term R)]	LPSIGEATQDNR	heavy	54.68	29215760
qExHF01_08312_DS6-1.raw	SMAC_02471	LPS[Phospho (S,T)]IGEATQDNR[Label:13C(6)15N(4) (C-term R)]	LPSIGEATQDNR	heavy	54.67	55347372
qExHF01_08313_DS6-2.raw	SMAC_02471	LPS[Phospho (S,T)]IGEATQDNR[Label:13C(6)15N(4) (C-term R)]	LPSIGEATQDNR	heavy	54.67	56289156
qExHF01_08314_DS6-3.raw	SMAC_02471	LPS[Phospho (S,T)]IGEATQDNR[Label:13C(6)15N(4) (C-term R)]	LPSIGEATQDNR	heavy	54.62	58296832
qExHF01_08315_DS5-1.raw	SMAC_02471	LPS[Phospho (S,T)]IGEATQDNR[Label:13C(6)15N(4) (C-term R)]	LPSIGEATQDNR	heavy	54.61	209964480
qExHF01_08316_DS5-2.raw	SMAC_02471	LPS[Phospho (S,T)]IGEATQDNR[Label:13C(6)15N(4) (C-term R)]	LPSIGEATQDNR	heavy	54.68	217752576
qExHF01_08317_DS5-3.raw	SMAC_02471	LPS[Phospho (S,T)]IGEATQDNR[Label:13C(6)15N(4) (C-term R)]	LPSIGEATQDNR	heavy	54.61	241043600
qExHF01_08318_DS4-1.raw	SMAC_02471	LPS[Phospho (S,T)]IGEATQDNR[Label:13C(6)15N(4) (C-term R)]	LPSIGEATQDNR	heavy	54.57	781563136
qExHF01_08319_DS4-2.raw	SMAC_02471	LPS[Phospho (S,T)]IGEATQDNR[Label:13C(6)15N(4) (C-term R)]	LPSIGEATQDNR	heavy	54.55	884050816
qExHF01_08320_DS4-3.raw	SMAC_02471	LPS[Phospho (S,T)]IGEATQDNR[Label:13C(6)15N(4) (C-term R)]	LPSIGEATQDNR	heavy	54.46	769637312
qExHF01_08321_DS3-1.raw	SMAC_02471	LPS[Phospho (S,T)]IGEATQDNR[Label:13C(6)15N(4) (C-term R)]	LPSIGEATQDNR	heavy	54.41	3689976064
qExHF01_08322_DS3-2.raw	SMAC_02471	LPS[Phospho (S,T)]IGEATQDNR[Label:13C(6)15N(4) (C-term R)]	LPSIGEATQDNR	heavy	54.4	3872015360
qExHF01_08323_DS3-3.raw	SMAC_02471	LPS[Phospho (S,T)]IGEATQDNR[Label:13C(6)15N(4) (C-term R)]	LPSIGEATQDNR	heavy	54.36	4126489856
qExHF01_08324_DS2-1.raw	SMAC_02471	LPS[Phospho (S,T)]IGEATQDNR[Label:13C(6)15N(4) (C-term R)]	LPSIGEATQDNR	heavy	54.37	17334956032
qExHF01_08325_DS2-2.raw	SMAC_02471	LPS[Phospho (S,T)]IGEATQDNR[Label:13C(6)15N(4) (C-term R)]	LPSIGEATQDNR	heavy	54.33	17526939648
qExHF01_08326_DS2-3.raw	SMAC_02471	LPS[Phospho (S,T)]IGEATQDNR[Label:13C(6)15N(4) (C-term R)]	LPSIGEATQDNR	heavy	54.31	15457598464
qExHF01_08327_DS1-1.raw	SMAC_02471	LPS[Phospho (S,T)]IGEATQDNR[Label:13C(6)15N(4) (C-term R)]	LPSIGEATQDNR	heavy	54.24	67762552832
qExHF01_08328_DS1-2.raw	SMAC_02471	LPS[Phospho (S,T)]IGEATQDNR[Label:13C(6)15N(4) (C-term R)]	LPSIGEATQDNR	heavy	54.24	67604717568
qExHF01_08329_DS1-3.raw	SMAC_02471	LPS[Phospho (S,T)]IGEATQDNR[Label:13C(6)15N(4) (C-term R)]	LPSIGEATQDNR	heavy	54.27	66595446784
qExHF01_08330_DS0-1.raw	SMAC_02471	LPS[Phospho (S,T)]IGEATQDNR[Label:13C(6)15N(4) (C-term R)]	LPSIGEATQDNR	heavy	54.23	21269670
qExHF01_08331_DS0-2.raw	SMAC_02471	LPS[Phospho (S,T)]IGEATQDNR[Label:13C(6)15N(4) (C-term R)]	LPSIGEATQDNR	heavy	54.28	6665946
qExHF01_08332_DS0-3.raw	SMAC_02471	LPS[Phospho (S,T)]IGEATQDNR[Label:13C(6)15N(4) (C-term R)]	LPSIGEATQDNR	heavy	54.21	4157036
qExHF01_08303_DS0-1.raw	SMAC_02471	LIDFS[Phospho (S,T)]DEQDQLSVVK	LIDFSDEQDQLSVVK	light	#N/A	0
qExHF01_08304_DS0-2.raw	SMAC_02471	LIDFS[Phospho (S,T)]DEQDQLSVVK	LIDFSDEQDQLSVVK	light	#N/A	0
qExHF01_08305_DS0-3.raw	SMAC_02471	LIDFS[Phospho (S,T)]DEQDQLSVVK	LIDFSDEQDQLSVVK	light	#N/A	0
qExHF01_08306_DS8-1.raw	SMAC_02471	LIDFS[Phospho (S,T)]DEQDQLSVVK	LIDFSDEQDQLSVVK	light	97.71	3169233
qExHF01_08307_DS8-2.raw	SMAC_02471	LIDFS[Phospho (S,T)]DEQDQLSVVK	LIDFSDEQDQLSVVK	light	97.68	2931247
qExHF01_08308_DS8-3.raw	SMAC_02471	LIDFS[Phospho (S,T)]DEQDQLSVVK	LIDFSDEQDQLSVVK	light	97.68	1831835
qExHF01_08309_DS7-1.raw	SMAC_02471	LIDFS[Phospho (S,T)]DEQDQLSVVK	LIDFSDEQDQLSVVK	light	97.68	2370997
qExHF01_08310_DS7-2.raw	SMAC_02471	LIDFS[Phospho (S,T)]DEQDQLSVVK	LIDFSDEQDQLSVVK	light	97.7	2056844
qExHF01_08311_DS7-3.raw	SMAC_02471	LIDFS[Phospho (S,T)]DEQDQLSVVK	LIDFSDEQDQLSVVK	light	97.69	2002210
qExHF01_08312_DS6-1.raw	SMAC_02471	LIDFS[Phospho (S,T)]DEQDQLSVVK	LIDFSDEQDQLSVVK	light	97.66	2454483
qExHF01_08313_DS6-2.raw	SMAC_02471	LIDFS[Phospho (S,T)]DEQDQLSVVK	LIDFSDEQDQLSVVK	light	97.66	3075978
qExHF01_08314_DS6-3.raw	SMAC_02471	LIDFS[Phospho (S,T)]DEQDQLSVVK	LIDFSDEQDQLSVVK	light	97.65	3209168
qExHF01_08315_DS5-1.raw	SMAC_02471	LIDFS[Phospho (S,T)]DEQDQLSVVK	LIDFSDEQDQLSVVK	light	97.64	2330753
qExHF01_08316_DS5-2.raw	SMAC_02471	LIDFS[Phospho (S,T)]DEQDQLSVVK	LIDFSDEQDQLSVVK	light	97.62	2796997
qExHF01_08317_DS5-3.raw	SMAC_02471	LIDFS[Phospho (S,T)]DEQDQLSVVK	LIDFSDEQDQLSVVK	light	97.59	3535880
qExHF01_08318_DS4-1.raw	SMAC_02471	LIDFS[Phospho (S,T)]DEQDQLSVVK	LIDFSDEQDQLSVVK	light	97.58	2789396
qExHF01_08319_DS4-2.raw	SMAC_02471	LIDFS[Phospho (S,T)]DEQDQLSVVK	LIDFSDEQDQLSVVK	light	97.55	3991801
qExHF01_08320_DS4-3.raw	SMAC_02471	LIDFS[Phospho (S,T)]DEQDQLSVVK	LIDFSDEQDQLSVVK	light	97.49	2996071
qExHF01_08321_DS3-1.raw	SMAC_02471	LIDFS[Phospho (S,T)]DEQDQLSVVK	LIDFSDEQDQLSVVK	light	97.42	4622583
qExHF01_08322_DS3-2.raw	SMAC_02471	LIDFS[Phospho (S,T)]DEQDQLSVVK	LIDFSDEQDQLSVVK	light	97.45	5292299
qExHF01_08323_DS3-3.raw	SMAC_02471	LIDFS[Phospho (S,T)]DEQDQLSVVK	LIDFSDEQDQLSVVK	light	97.41	5770356
qExHF01_08324_DS2-1.raw	SMAC_02471	LIDFS[Phospho (S,T)]DEQDQLSVVK	LIDFSDEQDQLSVVK	light	97.39	9606948
qExHF01_08325_DS2-2.raw	SMAC_02471	LIDFS[Phospho (S,T)]DEQDQLSVVK	LIDFSDEQDQLSVVK	light	97.37	10981849
qExHF01_08326_DS2-3.raw	SMAC_02471	LIDFS[Phospho (S,T)]DEQDQLSVVK	LIDFSDEQDQLSVVK	light	97.37	9698328
qExHF01_08327_DS1-1.raw	SMAC_02471	LIDFS[Phospho (S,T)]DEQDQLSVVK	LIDFSDEQDQLSVVK	light	97.35	29448524
qExHF01_08328_DS1-2.raw	SMAC_02471	LIDFS[Phospho (S,T)]DEQDQLSVVK	LIDFSDEQDQLSVVK	light	97.33	28130132
qExHF01_08329_DS1-3.raw	SMAC_02471	LIDFS[Phospho (S,T)]DEQDQLSVVK	LIDFSDEQDQLSVVK	light	97.33	24648200
qExHF01_08330_DS0-1.raw	SMAC_02471	LIDFS[Phospho (S,T)]DEQDQLSVVK	LIDFSDEQDQLSVVK	light	97.3	3108883
qExHF01_08331_DS0-2.raw	SMAC_02471	LIDFS[Phospho (S,T)]DEQDQLSVVK	LIDFSDEQDQLSVVK	light	97.35	3742222
qExHF01_08332_DS0-3.raw	SMAC_02471	LIDFS[Phospho (S,T)]DEQDQLSVVK	LIDFSDEQDQLSVVK	light	97.34	4394646
qExHF01_08303_DS0-1.raw	SMAC_02471	LIDFS[Phospho (S,T)]DEQDQLSVVK[Label:13C(6)15N(2) (C-term K)]	LIDFSDEQDQLSVVK	heavy	#N/A	#N/A
qExHF01_08304_DS0-2.raw	SMAC_02471	LIDFS[Phospho (S,T)]DEQDQLSVVK[Label:13C(6)15N(2) (C-term K)]	LIDFSDEQDQLSVVK	heavy	#N/A	#N/A
qExHF01_08305_DS0-3.raw	SMAC_02471	LIDFS[Phospho (S,T)]DEQDQLSVVK[Label:13C(6)15N(2) (C-term K)]	LIDFSDEQDQLSVVK	heavy	#N/A	#N/A
qExHF01_08306_DS8-1.raw	SMAC_02471	LIDFS[Phospho (S,T)]DEQDQLSVVK[Label:13C(6)15N(2) (C-term K)]	LIDFSDEQDQLSVVK	heavy	97.71	827961
qExHF01_08307_DS8-2.raw	SMAC_02471	LIDFS[Phospho (S,T)]DEQDQLSVVK[Label:13C(6)15N(2) (C-term K)]	LIDFSDEQDQLSVVK	heavy	97.68	783763
qExHF01_08308_DS8-3.raw	SMAC_02471	LIDFS[Phospho (S,T)]DEQDQLSVVK[Label:13C(6)15N(2) (C-term K)]	LIDFSDEQDQLSVVK	heavy	97.68	651555
qExHF01_08309_DS7-1.raw	SMAC_02471	LIDFS[Phospho (S,T)]DEQDQLSVVK[Label:13C(6)15N(2) (C-term K)]	LIDFSDEQDQLSVVK	heavy	97.68	3365102
qExHF01_08310_DS7-2.raw	SMAC_02471	LIDFS[Phospho (S,T)]DEQDQLSVVK[Label:13C(6)15N(2) (C-term K)]	LIDFSDEQDQLSVVK	heavy	97.7	2929333
qExHF01_08311_DS7-3.raw	SMAC_02471	LIDFS[Phospho (S,T)]DEQDQLSVVK[Label:13C(6)15N(2) (C-term K)]	LIDFSDEQDQLSVVK	heavy	97.69	2698984
qExHF01_08312_DS6-1.raw	SMAC_02471	LIDFS[Phospho (S,T)]DEQDQLSVVK[Label:13C(6)15N(2) (C-term K)]	LIDFSDEQDQLSVVK	heavy	97.66	5266429
qExHF01_08313_DS6-2.raw	SMAC_02471	LIDFS[Phospho (S,T)]DEQDQLSVVK[Label:13C(6)15N(2) (C-term K)]	LIDFSDEQDQLSVVK	heavy	97.66	6435528
qExHF01_08314_DS6-3.raw	SMAC_02471	LIDFS[Phospho (S,T)]DEQDQLSVVK[Label:13C(6)15N(2) (C-term K)]	LIDFSDEQDQLSVVK	heavy	97.65	6574450
qExHF01_08315_DS5-1.raw	SMAC_02471	LIDFS[Phospho (S,T)]DEQDQLSVVK[Label:13C(6)15N(2) (C-term K)]	LIDFSDEQDQLSVVK	heavy	97.64	23731170
qExHF01_08316_DS5-2.raw	SMAC_02471	LIDFS[Phospho (S,T)]DEQDQLSVVK[Label:13C(6)15N(2) (C-term K)]	LIDFSDEQDQLSVVK	heavy	97.62	25455564
qExHF01_08317_DS5-3.raw	SMAC_02471	LIDFS[Phospho (S,T)]DEQDQLSVVK[Label:13C(6)15N(2) (C-term K)]	LIDFSDEQDQLSVVK	heavy	97.59	30359816
qExHF01_08318_DS4-1.raw	SMAC_02471	LIDFS[Phospho (S,T)]DEQDQLSVVK[Label:13C(6)15N(2) (C-term K)]	LIDFSDEQDQLSVVK	heavy	97.58	109651776
qExHF01_08319_DS4-2.raw	SMAC_02471	LIDFS[Phospho (S,T)]DEQDQLSVVK[Label:13C(6)15N(2) (C-term K)]	LIDFSDEQDQLSVVK	heavy	97.55	135749840
qExHF01_08320_DS4-3.raw	SMAC_02471	LIDFS[Phospho (S,T)]DEQDQLSVVK[Label:13C(6)15N(2) (C-term K)]	LIDFSDEQDQLSVVK	heavy	97.49	118629824
qExHF01_08321_DS3-1.raw	SMAC_02471	LIDFS[Phospho (S,T)]DEQDQLSVVK[Label:13C(6)15N(2) (C-term K)]	LIDFSDEQDQLSVVK	heavy	97.42	438520032
qExHF01_08322_DS3-2.raw	SMAC_02471	LIDFS[Phospho (S,T)]DEQDQLSVVK[Label:13C(6)15N(2) (C-term K)]	LIDFSDEQDQLSVVK	heavy	97.45	494463424
qExHF01_08323_DS3-3.raw	SMAC_02471	LIDFS[Phospho (S,T)]DEQDQLSVVK[Label:13C(6)15N(2) (C-term K)]	LIDFSDEQDQLSVVK	heavy	97.41	562771776
qExHF01_08324_DS2-1.raw	SMAC_02471	LIDFS[Phospho (S,T)]DEQDQLSVVK[Label:13C(6)15N(2) (C-term K)]	LIDFSDEQDQLSVVK	heavy	97.39	2084218112
qExHF01_08325_DS2-2.raw	SMAC_02471	LIDFS[Phospho (S,T)]DEQDQLSVVK[Label:13C(6)15N(2) (C-term K)]	LIDFSDEQDQLSVVK	heavy	97.37	2325363712
qExHF01_08326_DS2-3.raw	SMAC_02471	LIDFS[Phospho (S,T)]DEQDQLSVVK[Label:13C(6)15N(2) (C-term K)]	LIDFSDEQDQLSVVK	heavy	97.37	2071430912
qExHF01_08327_DS1-1.raw	SMAC_02471	LIDFS[Phospho (S,T)]DEQDQLSVVK[Label:13C(6)15N(2) (C-term K)]	LIDFSDEQDQLSVVK	heavy	97.35	8493295616
qExHF01_08328_DS1-2.raw	SMAC_02471	LIDFS[Phospho (S,T)]DEQDQLSVVK[Label:13C(6)15N(2) (C-term K)]	LIDFSDEQDQLSVVK	heavy	97.33	7975846400
qExHF01_08329_DS1-3.raw	SMAC_02471	LIDFS[Phospho (S,T)]DEQDQLSVVK[Label:13C(6)15N(2) (C-term K)]	LIDFSDEQDQLSVVK	heavy	97.33	6992619520
qExHF01_08330_DS0-1.raw	SMAC_02471	LIDFS[Phospho (S,T)]DEQDQLSVVK[Label:13C(6)15N(2) (C-term K)]	LIDFSDEQDQLSVVK	heavy	97.3	21518610
qExHF01_08331_DS0-2.raw	SMAC_02471	LIDFS[Phospho (S,T)]DEQDQLSVVK[Label:13C(6)15N(2) (C-term K)]	LIDFSDEQDQLSVVK	heavy	97.35	7850149
qExHF01_08332_DS0-3.raw	SMAC_02471	LIDFS[Phospho (S,T)]DEQDQLSVVK[Label:13C(6)15N(2) (C-term K)]	LIDFSDEQDQLSVVK	heavy	97.34	2541427
qExHF01_08303_DS0-1.raw	SMAC_02471	LIDFS[Phospho (S,T)]DEQDQLSVVKK	LIDFSDEQDQLSVVKK	light	77.91	120110
qExHF01_08304_DS0-2.raw	SMAC_02471	LIDFS[Phospho (S,T)]DEQDQLSVVKK	LIDFSDEQDQLSVVKK	light	78	186140
qExHF01_08305_DS0-3.raw	SMAC_02471	LIDFS[Phospho (S,T)]DEQDQLSVVKK	LIDFSDEQDQLSVVKK	light	78	86066
qExHF01_08306_DS8-1.raw	SMAC_02471	LIDFS[Phospho (S,T)]DEQDQLSVVKK	LIDFSDEQDQLSVVKK	light	77.99	298993
qExHF01_08307_DS8-2.raw	SMAC_02471	LIDFS[Phospho (S,T)]DEQDQLSVVKK	LIDFSDEQDQLSVVKK	light	78.11	347176
qExHF01_08308_DS8-3.raw	SMAC_02471	LIDFS[Phospho (S,T)]DEQDQLSVVKK	LIDFSDEQDQLSVVKK	light	77.98	198918
qExHF01_08309_DS7-1.raw	SMAC_02471	LIDFS[Phospho (S,T)]DEQDQLSVVKK	LIDFSDEQDQLSVVKK	light	77.94	202168
qExHF01_08310_DS7-2.raw	SMAC_02471	LIDFS[Phospho (S,T)]DEQDQLSVVKK	LIDFSDEQDQLSVVKK	light	77.94	190918
qExHF01_08311_DS7-3.raw	SMAC_02471	LIDFS[Phospho (S,T)]DEQDQLSVVKK	LIDFSDEQDQLSVVKK	light	77.98	144169
qExHF01_08312_DS6-1.raw	SMAC_02471	LIDFS[Phospho (S,T)]DEQDQLSVVKK	LIDFSDEQDQLSVVKK	light	77.96	181660
qExHF01_08313_DS6-2.raw	SMAC_02471	LIDFS[Phospho (S,T)]DEQDQLSVVKK	LIDFSDEQDQLSVVKK	light	78	125527
qExHF01_08314_DS6-3.raw	SMAC_02471	LIDFS[Phospho (S,T)]DEQDQLSVVKK	LIDFSDEQDQLSVVKK	light	77.9	219281
qExHF01_08315_DS5-1.raw	SMAC_02471	LIDFS[Phospho (S,T)]DEQDQLSVVKK	LIDFSDEQDQLSVVKK	light	77.9	95539
qExHF01_08316_DS5-2.raw	SMAC_02471	LIDFS[Phospho (S,T)]DEQDQLSVVKK	LIDFSDEQDQLSVVKK	light	77.91	209174
qExHF01_08317_DS5-3.raw	SMAC_02471	LIDFS[Phospho (S,T)]DEQDQLSVVKK	LIDFSDEQDQLSVVKK	light	77.91	231172
qExHF01_08318_DS4-1.raw	SMAC_02471	LIDFS[Phospho (S,T)]DEQDQLSVVKK	LIDFSDEQDQLSVVKK	light	77.86	197475
qExHF01_08319_DS4-2.raw	SMAC_02471	LIDFS[Phospho (S,T)]DEQDQLSVVKK	LIDFSDEQDQLSVVKK	light	77.85	433100
qExHF01_08320_DS4-3.raw	SMAC_02471	LIDFS[Phospho (S,T)]DEQDQLSVVKK	LIDFSDEQDQLSVVKK	light	77.79	540630
qExHF01_08321_DS3-1.raw	SMAC_02471	LIDFS[Phospho (S,T)]DEQDQLSVVKK	LIDFSDEQDQLSVVKK	light	77.66	942281
qExHF01_08322_DS3-2.raw	SMAC_02471	LIDFS[Phospho (S,T)]DEQDQLSVVKK	LIDFSDEQDQLSVVKK	light	77.66	977885
qExHF01_08323_DS3-3.raw	SMAC_02471	LIDFS[Phospho (S,T)]DEQDQLSVVKK	LIDFSDEQDQLSVVKK	light	77.62	1054725
qExHF01_08324_DS2-1.raw	SMAC_02471	LIDFS[Phospho (S,T)]DEQDQLSVVKK	LIDFSDEQDQLSVVKK	light	77.55	3503437
qExHF01_08325_DS2-2.raw	SMAC_02471	LIDFS[Phospho (S,T)]DEQDQLSVVKK	LIDFSDEQDQLSVVKK	light	77.6	4520020
qExHF01_08326_DS2-3.raw	SMAC_02471	LIDFS[Phospho (S,T)]DEQDQLSVVKK	LIDFSDEQDQLSVVKK	light	77.57	3891836
qExHF01_08327_DS1-1.raw	SMAC_02471	LIDFS[Phospho (S,T)]DEQDQLSVVKK	LIDFSDEQDQLSVVKK	light	77.55	15164749
qExHF01_08328_DS1-2.raw	SMAC_02471	LIDFS[Phospho (S,T)]DEQDQLSVVKK	LIDFSDEQDQLSVVKK	light	77.54	13240820
qExHF01_08329_DS1-3.raw	SMAC_02471	LIDFS[Phospho (S,T)]DEQDQLSVVKK	LIDFSDEQDQLSVVKK	light	77.57	11696126
qExHF01_08330_DS0-1.raw	SMAC_02471	LIDFS[Phospho (S,T)]DEQDQLSVVKK	LIDFSDEQDQLSVVKK	light	77.53	456823
qExHF01_08331_DS0-2.raw	SMAC_02471	LIDFS[Phospho (S,T)]DEQDQLSVVKK	LIDFSDEQDQLSVVKK	light	77.55	468114
qExHF01_08332_DS0-3.raw	SMAC_02471	LIDFS[Phospho (S,T)]DEQDQLSVVKK	LIDFSDEQDQLSVVKK	light	77.47	324652
qExHF01_08303_DS0-1.raw	SMAC_02471	LIDFS[Phospho (S,T)]DEQDQLSVVKK[Label:13C(6)15N(2) (C-term K)]	LIDFSDEQDQLSVVKK	heavy	77.91	0
qExHF01_08304_DS0-2.raw	SMAC_02471	LIDFS[Phospho (S,T)]DEQDQLSVVKK[Label:13C(6)15N(2) (C-term K)]	LIDFSDEQDQLSVVKK	heavy	78	0
qExHF01_08305_DS0-3.raw	SMAC_02471	LIDFS[Phospho (S,T)]DEQDQLSVVKK[Label:13C(6)15N(2) (C-term K)]	LIDFSDEQDQLSVVKK	heavy	78	434
qExHF01_08306_DS8-1.raw	SMAC_02471	LIDFS[Phospho (S,T)]DEQDQLSVVKK[Label:13C(6)15N(2) (C-term K)]	LIDFSDEQDQLSVVKK	heavy	77.99	458658
qExHF01_08307_DS8-2.raw	SMAC_02471	LIDFS[Phospho (S,T)]DEQDQLSVVKK[Label:13C(6)15N(2) (C-term K)]	LIDFSDEQDQLSVVKK	heavy	78.11	447991
qExHF01_08308_DS8-3.raw	SMAC_02471	LIDFS[Phospho (S,T)]DEQDQLSVVKK[Label:13C(6)15N(2) (C-term K)]	LIDFSDEQDQLSVVKK	heavy	77.98	237613
qExHF01_08309_DS7-1.raw	SMAC_02471	LIDFS[Phospho (S,T)]DEQDQLSVVKK[Label:13C(6)15N(2) (C-term K)]	LIDFSDEQDQLSVVKK	heavy	77.94	2414419
qExHF01_08310_DS7-2.raw	SMAC_02471	LIDFS[Phospho (S,T)]DEQDQLSVVKK[Label:13C(6)15N(2) (C-term K)]	LIDFSDEQDQLSVVKK	heavy	77.94	2264882
qExHF01_08311_DS7-3.raw	SMAC_02471	LIDFS[Phospho (S,T)]DEQDQLSVVKK[Label:13C(6)15N(2) (C-term K)]	LIDFSDEQDQLSVVKK	heavy	77.98	1774602
qExHF01_08312_DS6-1.raw	SMAC_02471	LIDFS[Phospho (S,T)]DEQDQLSVVKK[Label:13C(6)15N(2) (C-term K)]	LIDFSDEQDQLSVVKK	heavy	77.96	3371980
[truncated: 2,840 more rows]

## Sheet: DS_NonPhospho_SIS_MSStats
# Figures of merit as calculated by MSStats
Peptide.Sequence	LOB	LOD	slope	intercept
[truncated: 55 more rows]

## Sheet: DS_Phospho_SIS_MSStats
# Figures of merit as calculated by MSStats
[truncated: 71 more rows]
