# Supplementary material for: Targeted Quantification of Phosphorylation Sites Identifies STRIPAK-Dependent Phosphorylation of the Hippo Pathway-Related Kinase SmKIN3
Source: mBio. 2021 May 4;12(3):e00658-21. doi: 10.1128/mBio.00658-21 (PMC8262875; doi:10.1128/mBio.00658-21)
Supplement: DATA SET S2 [file mbio.00658-21-sd002.xlsx]

## Sheet: Phosphosites_1
# List of phosphorylation sites quantified by detection of both phosphorylated and non-phosphorylated peptide
# greyed-out peptides were included in the assay but not detected in any of the replicates above the LOQ
# measurements belwo the LOQ were replaced by the determined LOD value and are indicated by underscores
				phopshopeptide [fmol / µg]													non-phosphopeptide [fmol / µg]												site occupancy												average phosphopeptide c [amol/ µg]				stdev (phosphopeptide)				average non-phsophopeptide c [amol/ µg]
Peptide		Protein	p-site	WT-1	WT-2	WT-3	pp2Ac1-1	pp2Ac1-2	pp2Ac1-3	pro11-1	pro11-2	pro11-3	pro22-1	pro22-2	pro22-3	unmodified	WT-1.1	WT-2.1	WT-3.1	pp2Ac1-1.1	pp2Ac1-2.1	pp2Ac1-3.1	pro11-1.1	pro11-2.1	pro11-3.1	pro22-1.1	pro22-2.1	pro22-3.1	WT-1.2	WT-2.2	WT-3.2	pp2Ac1-1.2	pp2Ac1-2.2	pp2Ac1-3.2	pro11-1.2	pro11-2.2	pro11-3.2	pro22-1.2	pro22-2.2	pro22-3.2	p.WT.m	p.pp2Ac1.m	p.pro11.m	p.pro22.m	p.WT.sd	p.pp2Ac1.sd	p.pro11.sd	p.pro22.sd	np.WT.m
FALGVSNPsALR	FALGVSNPsALR	SMAC_00109	S582	0.00127857	0.00127857	0.00127857	0.00127857	0.00127857	0.00127857	0.00127857	0.00127857	0.00127857	0.00127857	0.00127857	0.00127857	FALGVSNPSALR	8.61633	13.0881	9.85889	9.63941	9.12004	8.29958	9.43191	10.8013	10.6172	9.41357	8.76604	12.1462	0.0148367	0.00976794	0.012967	0.0132622	0.0140174	0.0154028	0.0135539	0.0118357	0.012041	0.0135803	0.0145833	0.0105253	1.27857	1.27857	1.27857	1.27857	0	0	0	0	10521.1
FGLsPSR	FGLsPSR	SMAC_00109	S530	0.00357374	0.00655805	0.00571695	0.00625961	0.00544268	0.00594212	0.00599373	0.00505365	0.00461564	0.0059277	0.00421751	0.00619843	FGLSPSR	8.75664	10.869	8.37075	8.21239	8.55894	7.45575	8.72203	8.39183	7.18847	7.95722	7.13026	8.15782	0.0407951	0.0603009	0.0682501	0.0761635	0.0635502	0.0796351	0.0686722	0.0601848	0.0641677	0.0744392	0.0591145	0.0759238	5.28291	5.88147	5.22101	5.44788	1.53877	0.411828	0.70412	1.07409	9332.12
SEPQAPVESSsSRPTTSAK	SEPQAPVESSsSRPTTSAK1	SMAC_00192	S731	0.00969897	0.013142	0.0154568	0.0858445	0.0752702	0.0520342	0.100831	0.0757824	0.0772246	0.0899953	0.0637671	0.108122	SEPQAPVESSSSRPTTSAK	0.115119	0.13261	0.0680819	0.224075	0.246028	0.215324	0.347516	0.33608	0.215612	0.287949	0.183182	0.325576	7.01739	8.25774	16.1061	21.6558	19.0176	16.2647	17.2139	15.3445	18.9146	18.0611	18.8652	19.8923	12.7659	71.0496	84.6127	87.2948	2.89728	17.2957	14.0641	22.3004	105.27
SEPQAPVESSSsRPTTSAK	SEPQAPVESSSsRPTTSAK2	SMAC_00192	S732	0.0133957	0.0133957	0.01243	0.0864851	0.0744934	0.0525628	0.137405	0.0820112	0.115444	0.120337	0.0910651	0.109839	SEPQAPVESSSSRPTTSAK	0.115119	0.13261	0.0680819	0.224075	0.246028	0.215324	0.347516	0.33608	0.215612	0.287949	0.183182	0.325576	9.69204	8.41714	12.9521	21.8174	18.8214	16.43	23.4579	16.6057	28.2757	24.1505	26.9412	20.2081	13.0738	71.1805	111.62	107.08	0.55756	17.2021	27.8943	14.8298	105.27
STAsPAIGGLVNK	STAsPAIGGLVNK	SMAC_00192	S656	0.00726964	0.00847943	0.00771586	0.00903634	0.00943588	0.00527668	0.0125284	0.0107417	0.00784388	0.012484	0.00869402	0.0137068	STASPAIGGLVNK	0.0544988	0.04611	0.0315367	0.157166	0.167866	0.167482	0.21515	0.224791	0.207707	0.219419	0.148396	0.20837	11.7692	15.5331	19.657	5.43696	5.32192	3.05437	5.50266	4.5606	3.639	5.38328	5.53441	6.17209	7.82164	7.9163	10.3713	11.6283	0.611792	2.29469	2.36411	2.61365	44.0485
RVGsIQSVR	RVGsIQSVR	SMAC_00609	S17	0.00327764	0.00258884	0.00579541	0.00683413	0.00767974	0.00563659	0.00704468	0.00490891	0.00809275	0.0075288	0.00573084	0.0113368	RVGSIQSVR	0.0720826	0.0720826	0.0720826	0.0720826	0.0720826	0.0720826	0.0720826	0.0720826	0.0720826	0.0720826	0.0720826	0.0720826	4.3493	3.46698	7.44165	8.65992	9.62828	7.2525	8.90297	6.3759	10.0938	9.45693	7.36485	13.5902	3.8873	6.71682	6.68211	8.19883	1.68798	1.02662	1.62259	2.86243	72.0826
KEQRPLtPEPPR	KEQRPLtPEPPR	SMAC_00680	T668	0.00349612	0.00263766	0.00361674	0.00498446	0.00472305	0.00346321	0.00516116	0.00378933	0.00421631	0.00356547	0.0031504	0.00400825	KEQRPLTPEPPR	0.0302518	0.0299959	0.0329556	0.0323754	0.0441271	0.0347421	0.0539875	0.061331	0.0291978	0.0463799	0.0264992	0.0498358	10.3595	8.08265	9.88928	13.3417	9.66845	9.06474	8.72574	5.81897	12.6184	7.13874	10.6254	7.44419	3.25017	4.39024	4.38893	3.57471	0.533871	0.813404	0.702015	0.429	31.0678
RPsDTSSSSERPTSPLSPAR	RPsDTSSSSERPTSPLSPAR1	SMAC_00680	S95	0.0037291	0.00726905	0.00740956	0.00936855	0.00968113	0.00909904	0.0120233	0.0105314	0.0106738	0.0102312	0.00708043	0.0176575	RPSDTSSSSERPTSPLSPAR	0.15492	0.128554	0.0660664	0.143078	0.176833	0.163744	0.212982	0.189292	0.130273	0.184634	0.111906	0.188474	2.10615	4.66339	7.98927	5.10272	4.44607	4.54192	4.61053	4.54943	6.40989	4.4968	4.94583	7.35708	6.1359	9.38291	11.0762	11.6564	2.08554	0.291311	0.823355	5.43063	116.513
RPSDTSsSSERPTSPLSPAR	RPSDTSsSSERPTSPLSPAR2	SMAC_00680	S99	0.00118097	0.00118097	0.00118097	0.00118097	0.00118097	0.00118097	0.00118097	0.00118097	0.00118097	0.00118097	0.00118097	0.00118097	RPSDTSSSSERPTSPLSPAR	0.15492	0.128554	0.0660664	0.143078	0.176833	0.163744	0.212982	0.189292	0.130273	0.184634	0.111906	0.188474	0.666996	0.757639	1.27336	0.643231	0.54236	0.589497	0.45286	0.510162	0.709203	0.519056	0.82493	0.492056	1.18097	1.18097	1.18097	1.18097	0	0	0	0	116.513
RPSDTSSSSERPTsPLSPAR	RPSDTSSSSERPTsPLSPAR3	SMAC_00680	S106	0.017228	0.0188711	0.0180869	0.0299712	0.0300507	0.0263109	0.0345937	0.0304845	0.0243925	0.0314759	0.0229921	0.0326947	RPSDTSSSSERPTSPLSPAR	0.15492	0.128554	0.0660664	0.143078	0.176833	0.163744	0.212982	0.189292	0.130273	0.184634	0.111906	0.188474	9.73019	12.1066	19.502	16.3243	13.8008	13.1335	13.2655	13.1689	14.6484	13.8342	16.0605	13.6224	18.062	28.7776	29.8236	29.0542	0.8218	2.13663	5.13262	5.28519	116.513
VQsEPVLADLYSQPEK	VQsEPVLADLYSQPEK	SMAC_00680	S375	0.00346784	0.00381371	0.00395413	0.00581383	0.00739623	0.00346427	0.00839758	0.00512299	0.00550619	0.00747561	0.0052026	0.00785294	VQSEPVLADLYSQPEK	0.0999456	0.0731292	0.0686301	0.14837	0.164902	0.114682	0.199685	0.186712	0.146291	0.173657	0.119859	0.200749	3.35337	4.95655	5.44765	3.77071	4.29269	2.93218	4.0357	2.67052	3.62734	4.12714	4.16002	3.76456	3.74523	5.55811	6.34225	6.84372	0.250276	1.97842	1.79025	1.43371	80.5683
VSVPSsPVK	VSVPSsPVK	SMAC_01456	S414	0.00129279	0.00170922	0.00114034	0.00134707	0.000871104	0.000897	0.00130265	0.00148017	0.00112123	0.0010918	0.00097927	0.00199933	VSVPSSPVK	0.0147773	0.0249928	0.0297539	0.0242628	0.0337348	0.0369914	0.0489054	0.0427465	0.0360767	0.0449902	0.0212584	0.0490124	8.04466	6.40111	3.69111	5.25997	2.51721	2.36748	2.5945	3.34679	3.01424	2.36925	4.40365	3.91935	1.38078	1.03839	1.30135	1.3568	0.294474	0.267639	0.179474	0.559283	23.1747
APtGENELRQPNK	APtGENELRQPNK	SMAC_02232	T671	0.00793667	0.00652753	0.00658805	0.00711407	0.0108856	0.00363144	0.011152	0.00645155	0.00833591	0.0109593	0.00934026	0.0151206	APTGENELRQPNK	0.0704819	0.0386606	0.0320875	0.151182	0.201795	0.0828058	0.22046	0.166856	0.146485	0.146173	0.0957479	0.164907	10.1209	14.4452	17.0341	4.49415	5.11827	4.20124	4.81495	3.7226	5.38424	6.9746	8.88803	8.39904	7.01742	7.21036	8.64649	11.8067	0.796669	3.62802	2.36556	2.98189	47.0767
GTPTVNAPGtPK	GTPTVNAPGtPK	SMAC_02232	T484	0.0242889	0.0246163	0.0242582	0.0384413	0.0347202	0.0256395	0.0530415	0.035403	0.0432526	0.0401219	0.0288421	0.0582546	GTPTVNAPGTPK	0.227959	0.215725	0.137602	0.315599	0.44924	0.290393	0.39131	0.364992	0.450123	0.344513	0.36359	0.564987	9.62896	10.2422	14.9872	10.8579	7.1742	8.11291	11.9368	8.842	8.76667	10.4312	7.34958	9.34704	24.3878	32.9337	43.899	42.4062	0.198509	6.58525	8.83701	14.8387	193.762
AsPAIPETVATIK	AsPAIPETVATIK1	SMAC_02272 (BUD4)	S742	0.00199138	0.0027399	0.00333506	0.00182976	0.0018241	0.00129864	0.0022064	0.00218485	0.00193256	0.00207056	0.000852299	0.00192291	ASPAIPETVATIK	0.00998102	0.0137945	0.0152708	0.0238359	0.0208212	0.0236407	0.0299847	0.0242292	0.0205592	0.0202239	0.0134114	0.0245888	16.1207	16.1981	17.5656	7.02506	7.92198	5.12893	6.77398	8.15406	8.44936	9.13151	5.82004	7.15041	2.68878	1.65083	2.10794	1.61526	0.673297	0.305024	0.15226	0.664852	13.0154
ASPAIPEtVAtIK	ASPAIPEtVAtIK2	SMAC_02272 (BUD4)	T748 / T751	0.000380512	0.000380512	0.000380512	0.000380512	0.000380512	0.000380512	0.000380512	0.000380512	0.000380512	0.000380512	0.000380512	0.000380512	ASPAIPETVATIK	0.00998102	0.0137945	0.0152708	0.0238359	0.0208212	0.0236407	0.0299847	0.0242292	0.0205592	0.0202239	0.0134114	0.0245888	3.08034	2.24956	2.00413	1.46091	1.65254	1.50282	1.16823	1.4201	1.66364	1.67812	2.59838	1.41495	0.380512	0.380512	0.380512	0.380512	0	0	0	0	13.0154
DTILAsDDDTVSGTPSK	DTILAsDDDTVSGTPSK	SMAC_02272 (BUD4)	S1373	0.00205297	0.00206576	0.00241552	0.00222996	0.0022482	0.00182967	0.00355621	0.0029443	0.00264381	0.00278475	0.00129849	0.0030663	DTILASDDDTVSGTPSK	0.0288887	0.0322359	0.0327923	0.0418154	0.0354365	0.037317	0.0611547	0.0579435	0.0349017	0.0472089	0.0251865	0.0539975	6.63496	6.02233	6.86074	5.06287	5.96583	4.67389	5.49554	4.83561	7.04161	5.57021	4.90276	5.37346	2.17808	2.10261	3.04811	2.38318	0.205728	0.236547	0.464974	0.949855	31.3057
SDsAsPNALSPVR	SDsAsPNALSPVR	SMAC_02272 (BUD4)	S367 / S369	0.0254419	0.0430404	0.0476892	0.0276517	0.0276911	0.0220887	0.0328701	0.026907	0.0255611	0.0274705	0.0187734	0.0294229	SDSASPNALSPVR	0.0133573	0.0133573	0.0133573	0.0133573	0.0145366	0.0133573	0.0180636	0.0133573	0.0133573	0.0133573	0.0133573	0.0133573	65.5733	76.3159	78.1195	67.4283	65.5757	62.3165	64.535	66.8259	65.6787	67.2838	58.4282	68.7769	38.7238	25.8105	28.4461	25.2223	11.735	3.22322	3.88997	5.66959	13.3573
SLPtPPPAPLTK	SLPtPPPAPLTK	SMAC_02272 (BUD4)	T381	0.0211502	0.0327388	0.0360225	0.00904465	0.0113516	0.00616714	0.0104192	0.00693714	0.00946047	0.00960777	0.00553626	0.00980813	SLPTPPPAPLTK	0.061008	0.100857	0.119809	0.0839351	0.0874861	0.0823971	0.120746	0.100381	0.0859644	0.0810585	0.058127	0.0963555	25.7432	24.506	23.1163	9.72754	11.4851	6.96346	7.94357	6.46411	9.91405	10.5968	8.69616	9.23869	29.9705	8.85447	8.93894	8.31739	7.81307	2.59748	1.79867	2.41061	93.8912
GESIAsPISSR	GESIAsPISSR1	SMAC_02471	S1200	0.00145149	0.00324625	0.00227014	0.0177545	0.0207219	0.0120875	0.0220333	0.0141715	0.0170259	0.0202501	0.0144891	0.0233619	GESIASPISSR	0.00396332	0.00396332	0.00396332	0.0474871	0.044884	0.0381416	0.0484598	0.0402117	0.0539525	0.0331206	0.0232465	0.0420279	25.5072	43.3685	34.876	27.0989	31.4533	23.9333	31.1342	25.9271	23.8946	37.7474	38.1178	35.5771	2.32263	16.8546	17.7436	19.367	0.898532	4.38698	3.97974	4.50185	3.96332
GESIASPIsSR	GESIASPIsSR2	SMAC_02471	S1203	0.000275707	0.000275707	0.000275707	0.000275707	0.000275707	0.000275707	0.000275707	0.000275707	0.000275707	0.000275707	0.000275707	0.000275707	GESIASPISSR	0.00396332	0.00396332	0.00396332	0.0474871	0.044884	0.0381416	0.0484598	0.0402117	0.0539525	0.0331206	0.0232465	0.0420279	4.84502	3.68332	4.23567	0.420815	0.418488	0.545901	0.389588	0.504413	0.386934	0.513933	0.725328	0.419865	0.275707	0.275707	0.275707	0.275707	0	0	0	0	3.96332
GPSIGLPAtPK	GPSIGLPAtPK	SMAC_02471	T1355	0.00123623	0.00123623	0.00123623	0.00123623	0.00123623	0.00123623	0.00123623	0.00123623	0.00123623	0.00123623	0.00123623	0.00123623	GPSIGLPATPK	0.00988257	0.0158755	0.00664655	0.0272068	0.0496029	0.0174929	0.0721397	0.0500325	0.0390637	0.0456427	0.0419983	0.0522775	11.1184	7.22446	15.6827	4.34634	2.43165	6.60056	1.68479	2.41128	3.06757	2.63707	2.85936	2.31012	1.23623	1.23623	1.23623	1.23623	0	0	0	0	10.8015
NHYAPSAIsR	NHYAPSAIsR	SMAC_02471	S445	0.0123166	0.0162365	0.0230017	0.0374188	0.0439385	0.0302771	0.0410415	0.0371859	0.0456694	0.0338561	0.0288487	0.0393511	NHYAPSAISR	0.0488892	0.0488892	0.0488892	0.0418433	0.0486245	0.0425896	0.0655456	0.0674841	0.0467182	0.0544786	0.0488892	0.0618745	20.1232	24.931	31.9953	47.209	47.4687	41.5513	38.5051	35.5268	49.4324	38.3271	37.1102	38.8747	17.1849	37.2115	41.2989	34.0186	5.40536	6.83308	4.24761	5.2531	48.8892
RPsAPPILHPDELTPAR	RPsAPPILHPDELTPAR	SMAC_02471	S1286	0.00118609	0.00374044	0.00374469	0.00261282	0.0169511	0.00157597	0.00567679	0.00303219	0.00513266	0.0056053	0.0163989	0.0132037	RPSAPPILHPDELTPAR	0.0396077	0.062634	0.0362405	0.150304	0.155804	0.145346	0.190817	0.170723	0.142806	0.136405	0.107708	0.18192	2.90753	5.63536	9.36518	1.70865	9.81221	1.07266	2.88905	1.7451	3.46945	3.94711	13.2136	6.76686	2.89041	7.04662	4.61388	11.736	1.47598	8.59316	1.39654	5.54448	46.1608
LtNPTSPPGPNFTAER	LtNPTSPPGPNFTAER1	SMAC_03322	T2345	0.00709344	0.00624106	0.00491276	0.00659537	0.00875806	0.00459701	0.00757378	0.00884664	0.00518897	0.0160181	0.00653573	0.00792543	LTNPTSPPGPNFTAER	0.00341342	0.00341342	0.00341342	0.00449892	0.00393525	0.00341342	0.00886615	0.00624624	0.00408734	0.00630967	0.00512537	0.00860804	5.55143	5.2608	4.15866	5.27239	7.10126	4.28665	4.2802	6.08231	4.16306	7.48307	4.71692	4.75611	6.08242	6.65015	7.20313	10.1598	1.09896	2.08106	1.85679	5.12085	3.41342
LTNPTsPPGPNFTAER	LTNPTsPPGPNFTAER2	SMAC_03322	S2349	0.11727	0.108979	0.109807	0.113998	0.110638	0.0992298	0.160509	0.130356	0.115367	0.191731	0.126898	0.150103	LTNPTSPPGPNFTAER	0.00341342	0.00341342	0.00341342	0.00449892	0.00393525	0.00341342	0.00886615	0.00624624	0.00408734	0.00630967	0.00512537	0.00860804	91.7772	91.8619	92.9519	91.1311	89.7079	92.5304	90.7092	89.6232	92.5577	89.5693	91.584	90.0781	112.019	107.955	135.411	156.244	4.56671	7.74103	22.9918	32.8494	3.41342
STSGLVSGSGTVGLPSsPRPGVNR	STSGLVSGSGTVGLPSsPRPGVNR	SMAC_03830	S479	0.00102408	0.00134352	0.00102408	0.00469289	0.00549302	0.00321121	0.00607152	0.00522675	0.00547624	0.00417424	0.00379767	0.00673499	STSGLVSGSGTVGLPSSPRPGVNR	0.0129016	0.0174553	0.00890954	0.0925078	0.122492	0.0857065	0.157385	0.138072	0.115748	0.0845278	0.0767607	0.146409	7.35386	7.14682	10.3092	4.82804	4.29193	3.61145	3.71446	3.64745	4.51746	4.70591	4.71418	4.3978	1.13056	4.46571	5.5915	4.9023	0.184431	1.15774	0.434017	1.59829	13.0888
GVVDSEDLPLNLsR	GVVDSEDLPLNLsR	SMAC_04445	S369	0.00231007	0.00273204	0.00341206	0.0042248	0.00321092	0.00400982	0.00501044	0.00444642	0.00355791	0.00328526	0.00178011	0.00413904	GVVDSEDLPLNLSR	40.0873	50.8658	54.9011	58.2722	54.4736	62.1446	67.8458	61.2038	50.2026	57.5104	40.436	58.2426	0.00576227	0.00537079	0.00621453	0.00724959	0.00589409	0.00645198	0.0073845	0.00726441	0.00708659	0.00571213	0.00440211	0.00710605	2.81806	3.81518	4.33826	3.06814	0.556004	0.534231	0.732282	1.19436	48618.1
LVGsPCAIR	LVGsPCAIR	SMAC_04445	S564	0.00265907	0.005085	0.00653049	0.0103712	0.0107285	0.00789095	0.0115066	0.00730797	0.00941451	0.00978934	0.00751581	0.0098581	LVGSPCAIR	12.4203	16.8402	22.5629	28.7532	20.6792	26.7888	30.8975	28.4612	30.2696	25.7207	15.7664	32.6926	0.0214044	0.0301865	0.0289352	0.0360568	0.0518535	0.0294475	0.0372275	0.0256704	0.0310925	0.0380456	0.0476472	0.0301448	4.75819	9.66355	9.40971	9.05442	1.95629	1.54547	2.09934	1.33291	17274.5
ENPPPLQQQLsHPVLQQEK	ENPPPLQQQLsHPVLQQEK	SMAC_04490 (SmKIN3)	S686	0.00901974	0.00976791	0.00989821	0.0137002	0.0126389	0.0114723	0.0164125	0.013965	0.0108775	0.013803	0.0101275	0.014131	ENPPPLQQQLSHPVLQQEK	0.00365419	0.00365419	0.00365419	0.026921	0.0308865	0.0373055	0.0387499	0.0296544	0.0359542	0.0220265	0.0185305	0.0368685	71.1677	72.7749	73.0366	33.7268	29.038	23.5196	29.753	32.0155	23.2268	38.5241	35.3391	27.7082	9.56195	12.6038	13.7517	12.6872	0.474071	1.11437	2.77365	2.2228	3.65419
EDEYNAQQQQGYGsPQQR	EDEYNAQQQQGYGsPQQR	SMAC_04666	S725	0.011844	0.0158272	0.013438	0.0122357	0.0142389	0.0103697	0.0145154	0.0152036	0.0113319	0.0126744	0.0106053	0.0151266	EDEYNAQQQQGYGSPQQR	1.12128	1.39678	1.08555	1.08389	1.43298	1.026	1.31471	1.45378	1.21209	1.44798	1.22957	1.61593	1.04525	1.12043	1.22277	1.11627	0.98388	1.00058	1.09202	1.03497	0.926243	0.867721	0.855145	0.927412	13.7031	12.2814	13.6836	12.8021	2.00482	1.935	2.06556	2.26336	1201.2
EFIIENDEVEsIR	EFIIENDEVEsIR	SMAC_04666	S865	0.0086266	0.0086266	0.0086266	0.0086266	0.0086266	0.0086266	0.0086266	0.0086266	0.0086266	0.0086266	0.0086266	0.0086266	EFIIENDEVESIR	10.5441	13.1417	13.7212	13.0569	16.5952	12.0613	16.5422	20.8541	14.6644	14.0188	11.4203	18.0819	0.0817474	0.0656001	0.0628313	0.0660258	0.0519555	0.0714717	0.052122	0.0413493	0.0587922	0.0614981	0.0754807	0.0476857	8.6266	8.6266	8.6266	8.6266	0	0	0	0	12469
KPLSGtLSIR	KPLSGtLSIR1	SMAC_04666	T249	0.00279942	0.00279942	0.00279942	0.00279942	0.00279942	0.00279942	0.00279942	0.00279942	0.00279942	0.00279942	0.00279942	0.00279942	KPLSGTLSIR	0.864244	0.985958	0.608	1.25437	1.72945	1.19019	1.42824	1.47642	1.19408	1.28146	1.26072	1.45937	0.320075	0.280974	0.452709	0.220923	0.160903	0.233175	0.194444	0.18814	0.232423	0.216703	0.220238	0.190471	2.79942	2.79942	2.79942	2.79942	0	0	0	0	819.401
KPLSGTLsIR	KPLSGTLsIR2	SMAC_04666	S251	0.00757102	0.00757102	0.00757102	0.00997883	0.00757102	0.00757102	0.00866457	0.00872713	0.00757102	0.00757102	0.00757102	0.00757102	KPLSGTLSIR	0.864244	0.985958	0.608	1.25437	1.72945	1.19019	1.42824	1.47642	1.19408	1.28146	1.26072	1.45937	0.865641	0.759892	1.22435	0.787502	0.435161	0.630621	0.601828	0.586521	0.628586	0.586071	0.595632	0.515126	7.57102	8.37362	8.3209	7.57102	0	1.39015	0.650173	0	819.401
GsPPPPETPIVEPGVIPGGGIEAR	GsPPPPETPIVEPGVIPGGGIEAR	SMAC_04815	S260	0.126798	0.186789	0.147394	0.156797	0.155361	0.131561	0.177009	0.163398	0.126526	0.150899	0.117503	0.172968	GSPPPPETPIVEPGVIPGGGIEAR	0.0226113	0.023326	0.0141893	0.0253473	0.0287187	0.0425407	0.0370393	0.0283503	0.0325192	0.0254053	0.0211772	0.0418791	84.8662	88.8985	91.2186	86.0839	84.3987	75.5656	82.6959	85.2149	79.5534	85.5901	84.7294	80.5075	153.66	147.906	155.644	147.123	30.4826	14.1734	26.1196	27.9247	20.0422
IYsPPPISSTPQLHNDSSPR	IYsPPPISSTPQLHNDSSPR	SMAC_04815	S140	0.103677	0.152056	0.138508	0.116856	0.132842	0.109365	0.130342	0.110064	0.103244	0.111278	0.100957	0.137842	IYSPPPISSTPQLHNDSSPR	0.814251	1.09756	0.895585	0.744576	0.896007	0.835114	0.94012	0.820402	0.701859	0.737199	0.626246	0.862406	11.2947	12.1682	13.3941	13.5653	12.9117	11.5794	12.1762	11.829	12.8237	13.115	13.883	13.7808	131.414	119.687	114.55	116.692	24.9576	11.992	14.095	19.0291	935.799
LNIsPIEK	LNIsPIEK	SMAC_04815	S161	0.0268405	0.0487718	0.0305507	0.0314097	0.0275707	0.0199206	0.0292997	0.0328876	0.0227522	0.0274642	0.0242985	0.034804	LNISPIEK	0.567548	1.03164	0.651101	0.672636	0.773026	0.619237	0.658856	0.619227	0.755216	0.67708	0.565419	0.665351	4.51566	4.51419	4.48186	4.46132	3.44377	3.11669	4.25772	5.04323	2.92457	3.89815	4.12036	4.9709	35.3877	26.3003	28.3132	28.8556	11.7385	5.84898	5.13922	5.3892	750.096
LGRPQsVATPLSPGK	LGRPQsVATPLSPGK1	SMAC_05230 (DBF2)	S98	0.000237606	0.000401692	0.000496729	0.000262544	0.00036672	0.000108912	0.000218528	0.000172134	0.000131475	0.000202178	0.000360711	0.000318033	LGRPQSVATPLSPGK	0.239914	0.290266	0.220904	0.266362	0.243582	0.267499	0.29976	0.2577	0.214474	0.185598	0.132671	0.262773	0.0974415	0.136304	0.221247	0.0977111	0.14913	0.0404707	0.0724077	0.066157	0.0607968	0.107931	0.269093	0.119905	0.378676	0.246059	0.174046	0.293641	0.131086	0.129692	0.0435577	0.082033	250.361
LGRPQSVATPLsPGK	LGRPQSVATPLsPGK2	SMAC_05230 (DBF2)	S104	0.00369282	0.00403616	0.00311261	0.00207059	0.00195767	0.00150565	0.00182378	0.00231836	0.00164877	0.00152091	0.00101518	0.00214649	LGRPQSVATPLSPGK	0.239914	0.290266	0.220904	0.266362	0.243582	0.267499	0.29976	0.2577	0.214474	0.185598	0.132671	0.262773	1.51442	1.36957	1.38638	0.770611	0.796106	0.559486	0.604299	0.891026	0.762422	0.811925	0.757333	0.809271	3.61386	1.84464	1.9303	1.56086	0.46681	0.298951	0.347273	0.566712	250.361
LGTPSALDsPIK	LGTPSALDsPIK	SMAC_05230 (DBF2)	S89	0.00367158	0.00380961	0.00363298	0.00354962	0.00311557	0.00227984	0.00498789	0.00369396	0.00375624	0.00374027	0.00218407	0.00404446	LGTPSALDSPIK	0.226702	0.258471	0.233522	0.203146	0.225693	0.235468	0.291296	0.25827	0.181844	0.187739	0.18434	0.257161	1.59375	1.45249	1.5319	1.71731	1.36165	0.958931	1.68348	1.4101	2.02383	1.95336	1.17093	1.54838	3.70472	2.98167	4.14603	3.32293	0.0928613	0.645392	0.729736	0.997946	239.565
sIVGSPDYmAPEVLR	sIVGSPDYmAPEVLR	SMAC_05230 (DBF2)	S502	0.0391786	0.0740098	0.0404661	0.0596419	0.0668055	0.0537639	0.086652	0.0779048	0.0514053	0.0593863	0.0397243	0.0784582	SIVGSPDYMAPEVLR	0.0485472	0.0524031	0.0524031	0.0509077	0.0524031	0.0524031	0.0524031	0.0699945	0.0442863	0.0524031	0.0524031	0.0524031	44.6603	58.5461	43.5732	53.9504	56.0408	50.6409	62.3149	52.6742	53.7198	53.1234	43.1189	59.9552	51.2182	60.0704	71.9874	59.1896	19.7486	6.53135	18.3533	19.3677	51.1178
DSVASSVLDTLQEEGsPTEPNRR	DSVASSVLDTLQEEGsPTEPNRR	SMAC_05356	S558	0.0683178	0.0683865	0.0627407	0.0664497	0.0640982	0.0522896	0.0862389	0.0862534	0.0662994	0.0752518	0.058636	0.0939374	DSVASSVLDTLQEEGSPTEPNRR	0.399408	0.399408	0.399408	0.399408	0.399408	0.399408	0.199197	0.399408	0.399408	0.169936	0.399408	0.198034	14.6064	14.6189	13.5759	14.2639	13.829	11.5762	30.2131	17.76	14.2363	30.6915	12.8014	32.1735	66.4817	60.9458	79.5972	75.9417	3.23998	7.58816	11.5162	17.6608	399.408
GLQQAPsLK	GLQQAPsLK	SMAC_08843	S414	0.0109764	0.0149952	0.0101265	0.0104871	0.0101312	0.00534339	0.0103726	0.00682306	0.00853896	0.0100143	0.0107246	0.0206233	GLQQAPSLK	0.545911	0.806854	0.372093	0.668503	0.974846	0.55181	0.756572	0.688055	0.797469	0.676033	0.731906	0.978879	1.97102	1.82457	2.64939	1.54451	1.02857	0.959051	1.35246	0.981906	1.05941	1.45971	1.44413	2.06336	12.0327	8.65387	8.57821	13.7874	2.60057	2.87247	1.7751	5.93074	574.953
QIsNNDGTGGLAVIK	QIsNNDGTGGLAVIK	SMAC_08843	S78	0.0337551	0.0430322	0.0362331	0.0490561	0.0620681	0.0465535	0.0580399	0.0629157	0.0495545	0.0534789	0.0581036	0.0687929	QISNNDGTGGLAVIK	0.649738	0.745434	0.5847	0.968508	0.863992	0.839572	1.04357	1.02047	0.791457	0.887533	0.732782	1.01059	4.93862	5.45771	5.83526	4.82094	6.70238	5.2536	5.26863	5.80734	5.89225	5.68313	7.34665	6.37338	37.6735	52.5592	56.8367	60.1251	4.80334	8.32942	6.76134	7.85459	659.957
sDNVLLDAR	sDNVLLDAR	SMAC_08843	S685	0.00020807	0.00020807	0.00020807	0.00020807	0.00020807	0.00020807	0.00020807	0.00020807	0.00020807	0.00020807	0.00020807	0.00020807	SDNVLLDAR	0.592029	0.7156	0.449521	0.782302	0.678211	0.613756	0.690448	0.652307	0.695648	0.595613	0.630037	0.679772	0.0351329	0.0290679	0.0462657	0.0265901	0.0306699	0.0338897	0.0301265	0.0318874	0.0299013	0.0349216	0.0330142	0.0305995	0.20807	0.20807	0.20807	0.20807	0	0	0	0	585.717
[truncated: 24 more columns]

## Sheet: Phosphosites_2
# List of phosphorylation sites quantified by detection of the phosphorylated peptide and at least one corresponding pair of phosphorylated and non-phosphorylated peptide in the same protein
# greyed-out peptides were included in the assay but not detected in any of the replicates above the LOQ
# measurements belwo the LOQ were replaced by the determined LOD value and are indicated by underscores
				phopshopeptide [fmol / µg]												average phosphopeptide c [amol/ µg]				average protein c [amol/ µg]												site occupancy (%)												average protein c [amol/ µg]				stdev (protein c)
Peptide		Protein	p-site	WT-1	WT-2	WT-3	pp2ac1-1	pp2ac1-2	pp2ac1-3	pro11-1	pro11-2	pro11-3	pro22-1	pro22-2	pro22-3	p.WT.m	p.pp2Ac1.m	p.pro11.m	p.pro22.m	WT-1	WT-2	WT-3	pp2ac1-1	pp2ac1-2	pp2ac1-3	pro11-1	pro11-2	pro11-3	pro22-1	pro22-2	pro22-3	WT-1	WT-2	WT-3	pp2ac1-1	pp2ac1-2	pp2ac1-3	pro11-1	pro11-2	pro11-3	pro22-1	pro22-2	pro22-3	np.WT.m	np.pp2Ac1.m	np.pro11.m	np.pro22.m	np.WT.sd	np.pp2Ac1.sd
SGsLFGGR	SGsLFGGR	SMAC_00192	S896	3.14398e-05	3.14398e-05	3.14398e-05	3.14398e-05	9.86081e-05	3.14398e-05	3.14398e-05	3.14398e-05	3.14398e-05	3.14398e-05	3.83274e-05	3.32856e-05	0.0314398	0.0538292	0.0314398	0.0343509	105.034	115.449	67.7677	262.227	273.041	236.001	386.982	355.162	279.815	339.378	226.095	363.73	0.0299331	0.0272326	0.0463935	0.0119895	0.0361148	0.0133219	0.00812435	0.00885224	0.0112359	0.00926396	0.0169519	0.00915117	96.0834	257.09	340.653	309.734	25.069	19.047
VGsIQSVR	VGsIQSVR	SMAC_00609	S17	0.00219538	0.00194704	0.00206609	0.0040844	0.00617865	0.00399388	0.00740149	0.00581002	0.00447593	0.0069809	0.00449065	0.00832768	2.0695	4.75231	5.89581	6.59974	75.3603	74.6715	77.878	78.9168	79.7624	77.7192	79.1273	76.9915	80.1754	79.6114	77.8135	83.4195	2.91317	2.60747	2.65298	5.17558	7.74632	5.13886	9.3539	7.54631	5.58268	8.76872	5.77104	9.9829	75.9699	78.7995	78.7647	80.2815	1.68798	1.02662
LASLAEEPSEENsGDELR	LASLAEEPSEENsGDELR	SMAC_00680	S46	0.0806754	0.085714	0.0731566	0.0887228	0.0922457	0.0764332	0.112052	0.0989904	0.0827369	0.106413	0.0854231	0.11912	79.8487	85.8006	97.9265	103.652	124.812	104.512	66.8067	132.26	158.512	136.835	190.795	173.405	122.456	165.574	104.337	175.88	64.6377	82.0138	109.505	67.0821	58.1947	55.858	58.7292	57.0861	67.5648	64.2694	81.8725	67.7279	98.71	142.536	162.219	148.597	29.4345	14.0238
LASLAEEPSEENsGDELRLVR	LASLAEEPSEENsGDELRLVR	SMAC_00680	S46	0.00221728	0.00221728	0.00221728	0.00221728	0.00221728	0.00221728	0.00221728	0.00221728	0.00221728	0.00221728	0.00221728	0.00221728	2.21728	2.21728	2.21728	2.21728	124.812	104.512	66.8067	132.26	158.512	136.835	190.795	173.405	122.456	165.574	104.337	175.88	1.7765	2.12156	3.31895	1.67646	1.39881	1.62041	1.16213	1.27867	1.81068	1.33915	2.12512	1.26068	98.71	142.536	162.219	148.597	29.4345	14.0238
APtGENELR	APtGENELR	SMAC_02232	T671	0.00263007	0.00239892	0.00225264	0.00288686	0.00411175	0.00164214	0.0036073	0.00212629	0.00333303	0.00270739	0.00216278	0.00481613	2.42721	2.88025	3.02221	3.22877	165.333	142.765	100.268	256.168	348.32	201.235	337.982	286.852	324.098	270.884	248.76	401.635	1.59077	1.68034	2.24662	1.12694	1.18045	0.816029	1.06731	0.741251	1.0284	0.999466	0.869425	1.19913	136.122	268.575	316.31	307.093	33.0375	74.3232
LIDFsDEQDQLSVVK	LIDFsDEQDQLSVVK	SMAC_02471	S1083	0.00205766	0.00395783	0.00361946	0.0122147	0.0117856	0.0100711	0.0166378	0.0148402	0.0128368	0.0126782	0.00942811	0.021174	3.21165	11.3572	14.7716	14.4268	24.5545	32.0121	26.0463	74.7253	85.3845	65.4328	99.137	84.9128	81.1666	72.7981	61.2673	91.5113	8.37997	12.3636	13.8963	16.3461	13.803	15.3916	16.7827	17.477	15.8154	17.4156	15.3885	23.1382	27.5376	75.1809	88.4055	75.1922	3.94615	9.98363
LIDFsDEQDQLSVVKK	LIDFsDEQDQLSVVKK	SMAC_02471	S1083	0.0336785	0.0336785	0.0336785	0.0104389	0.0336785	0.0103876	0.0163665	0.0118491	0.0121292	0.0127948	0.0336785	0.0186648	33.6785	18.1683	13.4483	21.7127	24.5545	32.0121	26.0463	74.7253	85.3845	65.4328	99.137	84.9128	81.1666	72.7981	61.2673	91.5113	137.158	105.205	129.302	13.9697	39.4433	15.8752	16.509	13.9545	14.9436	17.5757	54.9697	20.3962	27.5376	75.1809	88.4055	75.1922	3.94615	9.98363
LPsIGEATQDNR	LPsIGEATQDNR	SMAC_02471	S831	0.000926115	0.00171984	0.00154547	0.00402725	0.00435873	0.00340408	0.00463736	0.00446843	0.00374871	0.00412756	0.00298584	0.00587434	1.39714	3.93002	4.28484	4.32925	24.5545	32.0121	26.0463	74.7253	85.3845	65.4328	99.137	84.9128	81.1666	72.7981	61.2673	91.5113	3.77168	5.37247	5.93356	5.3894	5.10482	5.20241	4.67773	5.26237	4.61854	5.66986	4.87346	6.41926	27.5376	75.1809	88.4055	75.1922	3.94615	9.98363
LVQGQsEPDR	LVQGQsEPDR	SMAC_02471	S405	0.0012051	0.00181502	0.000597709	0.00505332	0.00495839	0.00419728	0.00671748	0.00582153	0.00515082	0.00518469	0.00323048	0.00558651	1.20594	4.73633	5.89661	4.66723	24.5545	32.0121	26.0463	74.7253	85.3845	65.4328	99.137	84.9128	81.1666	72.7981	61.2673	91.5113	4.90789	5.66979	2.2948	6.76253	5.80713	6.41464	6.77595	6.85589	6.34598	7.12202	5.27276	6.10473	27.5376	75.1809	88.4055	75.1922	3.94615	9.98363
SSIDNsIGGR	SSIDNsIGGR	SMAC_02471	S1619	0.000144895	0.000144895	0.000144895	0.000144895	0.000144895	0.000144895	0.000144895	0.000144895	0.000144895	0.000144895	0.000144895	0.000144895	0.144895	0.144895	0.144895	0.144895	24.5545	32.0121	26.0463	74.7253	85.3845	65.4328	99.137	84.9128	81.1666	72.7981	61.2673	91.5113	0.590095	0.452625	0.556296	0.193903	0.169697	0.22144	0.146156	0.170639	0.178515	0.199036	0.236496	0.158335	27.5376	75.1809	88.4055	75.1922	3.94615	9.98363
SVsKNDRGESIASPISSR	SVsKNDRGESIASPISSR	SMAC_02471	S1190	0.000831206	0.000831206	0.000831206	0.00172418	0.00235935	0.00235253	0.00235668	0.00189234	0.00218215	0.00147588	0.00195261	0.00277439	0.831206	2.14535	2.14372	2.06763	24.5545	32.0121	26.0463	74.7253	85.3845	65.4328	99.137	84.9128	81.1666	72.7981	61.2673	91.5113	3.38515	2.59654	3.19127	2.30735	2.7632	3.59533	2.37719	2.22857	2.68848	2.02736	3.18703	3.03175	27.5376	75.1809	88.4055	75.1922	3.94615	9.98363
EPQLLQQHsAPSLQK	EPQLLQQHsAPSLQK	SMAC_04490 (SmKIN3)	S668	0.00385342	0.00340265	0.00371813	0.00578143	0.00435238	0.00479319	0.00603587	0.00485348	0.00413642	0.00535036	0.00279538	0.00465376	3.65807	4.97567	5.00859	4.2665	12.6739	13.4221	13.5524	40.6213	43.5255	48.7778	55.1623	43.6194	46.8317	35.8295	28.658	50.9996	30.4043	25.3511	27.4352	14.2325	9.9996	9.82658	10.942	11.1269	8.83251	14.9328	9.75428	9.12509	13.2161	44.3082	48.5378	38.4957	0.474071	4.13424
SPQKPVLSAsPTK	SPQKPVLSAsPTK	SMAC_04490 (SmKIN3)	S589	0.00311167	0.00307722	0.00363574	0.0140586	0.0126053	0.0121742	0.0153157	0.0136692	0.0121897	0.0117232	0.00828629	0.0149198	3.27488	12.946	13.7248	11.6431	12.6739	13.4221	13.5524	40.6213	43.5255	48.7778	55.1623	43.6194	46.8317	35.8295	28.658	50.9996	24.5518	22.9265	26.8273	34.6091	28.9608	24.9584	27.7647	31.3375	26.0286	32.7194	28.9144	29.2548	13.2161	44.3082	48.5378	38.4957	0.474071	4.13424
VPsGEPGKAELER	VPsGEPGKAELER	SMAC_05356	S350	0.0010155	0.0010155	0.0010155	0.0010155	0.0010155	0.0010155	0.0010155	0.0010155	0.0010155	0.0010155	0.0010155	0.0010155	1.0155	1.0155	1.0155	1.0155	467.726	467.795	462.149	465.858	463.506	451.698	285.436	485.662	465.708	245.188	458.044	291.971	0.217114	0.217082	0.219734	0.217984	0.21909	0.224818	0.355771	0.209096	0.218055	0.414171	0.221703	0.347807	465.89	460.354	412.268	331.734	3.23998	7.58816
[truncated: 23 more columns]

## Sheet: Additional_Phosphopeptides
# List of phosphorylated peptides were no corresponding non-phosphorylated peptide could be detected
# greyed-out peptides were included in the assay but not detected in any of the replicates above the LOQ
# measurements belwo the LOQ were replaced by the determined LOD value and are indicated by underscores
				phopshopeptide [fmol / µg]												average phosphopeptide c [fmol/ µg]				CV (%)				average phosphopeptide c [amol/ µg]				log2(ratio)			p-value
Peptide		Protein	p-site	WT-1	WT-2	WT-3	pp2ac1-1	pp2ac1-2	pp2ac1-3	pro11-1	pro11-2	pro11-3	pro22-1	pro22-2	pro22-3	p.WT.m	p.pp2Ac1.m	p.pro11.m	p.pro22.m	WT	pp2ac1	pro11	pro22	p.WT.m	p.pp2Ac1.m	p.pro11.m	p.pro22.m	pp2Ac1/WT	pro11/WT	pro22/WT	pp2Ac1/WT	pro11/WT	pro22/WT
LPsPPPAPEIQIGPK	LPsPPPAPEIQIGPK	SMAC_00877	S12	0.215562	0.257851	0.242616	0.116847	0.101009	0.107083	0.107952	0.102554	0.0777485	0.0911409	0.0609297	0.114242	0.238676	0.108313	0.0960848	0.0887709	8.97371	7.37685	16.7637	30.1169	238.676	108.313	96.0848	88.7709	-1.13985	-1.31268	-1.4269	0.000589488	0.000770299	0.00162485
TsPEEPPR	TsPEEPPR	SMAC_02124	S274	0.000466616	0.000466616	0.000466616	0.000466616	0.000466616	0.000466616	0.000466616	0.000466616	0.000466616	0.000466616	0.000466616	0.000466616	0.000466616	0.000466616	0.000466616	0.000466616	0	0	0	0	0.466616	0.466616	0.466616	0.466616	0	0	0	1	1	1
YEKtsPEEPPR	YEKtsPEEPPR1	SMAC_02124	T273 / S274	0.000738633	0.000738633	0.000738633	0.000738633	0.000738633	0.000738633	0.000738633	0.000738633	0.000738633	0.000738633	0.000738633	0.000738633	0.000738633	0.000738633	0.000738633	0.000738633	0	0	0	0	0.738633	0.738633	0.738633	0.738633	0	0	0	1	1	1
YEKtSPEEPPR	YEKtSPEEPPR2	SMAC_02124	T273	0.000697763	0.000697763	0.000697763	0.000697763	0.000697763	0.000697763	0.000697763	0.000697763	0.000697763	0.000697763	0.000697763	0.000697763	0.000697763	0.000697763	0.000697763	0.000697763	0	0	0	0	0.697763	0.697763	0.697763	0.697763	0	0	0	#DIV/0!	#DIV/0!	#DIV/0!
YEKTsPEEPPR	YEKTsPEEPPR3	SMAC_02124	S274	0.000610738	0.000610738	0.000610738	0.00203669	0.00200367	0.00166551	0.00303341	0.00271624	0.00211693	0.00244155	0.00130169	0.0034844	0.000610738	0.00190196	0.00262219	0.00240921	0	10.8012	17.7493	45.3141	0.610738	1.90196	2.62219	2.40921	1.63886	2.10215	1.97994	0.000404163	0.0017032	0.0462387
RQsASARPPSAPEQPAAVR	RQsASARPPSAPEQPAAVR	SMAC_04024 (CDC7)	S554	0.0121337	0.0179537	0.0158097	0.0285815	0.0267429	0.0237629	0.0350869	0.0274574	0.0265991	0.031547	0.0187659	0.0363895	0.015299	0.0263624	0.0297145	0.0289008	19.2393	9.2243	15.7244	31.504	15.299	26.3624	29.7145	28.9008	0.785044	0.957726	0.917671	0.00739076	0.010647	0.069538
TSIGsDHGNPSAQNR	TSIGsDHGNPSAQNR	SMAC_04024 (CDC7)	S323	0.00814429	0.010619	0.0086069	0.0175922	0.0163233	0.0147615	0.0207102	0.0187836	0.0156623	0.0186155	0.0138738	0.0193995	0.0091234	0.0162257	0.0183854	0.0172963	14.4214	8.73861	13.8558	17.2855	9.1234	16.2257	18.3854	17.2963	0.830635	1.01092	0.922819	0.00313348	0.00500772	0.0123137
TTVPSASQTKsPVR	TTVPSASQTKsPVR	SMAC_04024 (CDC7)	S475	0.0180638	0.0201309	0.0152039	0.0279357	0.0284855	0.020693	0.0307797	0.0301282	0.0245031	0.0278599	0.0212506	0.0338534	0.0177995	0.0257047	0.0284704	0.0276546	13.8997	16.919	12.1219	22.7951	17.7995	25.7047	28.4704	27.6546	0.530196	0.677622	0.635681	0.0520906	0.0121327	0.0653151
DRsPPPPYRDR	DRsPPPPYRDR	SMAC_04153	S99	0.00954609	0.0133659	0.0156855	0.0601041	0.0440461	0.0436476	0.0716599	0.0428175	0.0519428	0.0591871	0.0379386	0.0687125	0.0128658	0.0492659	0.0554734	0.0552794	24.0957	19.0563	26.5745	28.5002	12.8658	49.2659	55.4734	55.2794	1.93705	2.10825	2.1032	0.0031023	0.00805022	0.0102209
TSsPDRQPPTGPSSSR	TSsPDRQPPTGPSSSR	SMAC_07069	S2019	0.0227557	0.0158848	0.0184873	0.182355	0.127611	0.117378	0.202618	0.122647	0.149485	0.172221	0.0775897	0.198798	0.0190426	0.142448	0.15825	0.149536	18.2166	24.5264	25.7186	42.6043	19.0426	142.448	158.25	149.536	2.90313	3.0549	2.97319	0.00368054	0.00412165	0.0239599
