# Supplementary material for: Targeted Quantification of Phosphorylation Sites Identifies STRIPAK-Dependent Phosphorylation of the Hippo Pathway-Related Kinase SmKIN3
Source: mBio. 2021 May 4;12(3):e00658-21. doi: 10.1128/mBio.00658-21 (PMC8262875; doi:10.1128/mBio.00658-21)
Supplement: DATA SET S3 [file mbio.00658-21-sd003.xlsx]

## Sheet: Tabelle1
%	WT	ΔSmkin3	ΔSmkin3::Smkin3-gfp	S589A	S589E	S668A	S668E	S686A	S686E	S668AS686A	S668ES686E	Δpro11	Δpro22	Δpp2Ac1
0 septa	21.4286	67	24.1379	12.1495	18.1034	31	28.4483	11.2676	12	14.0351	19.0476	66.6667	40.4762	60
	21.1538	77.3333	21.6981	21.2963	12.8205	30.0971	28.1553	26.5152	30.8511	14.2857	33.6134	46.1538	50	71.1111
	15.7407	79.5181	23.8095	21.1538	18.6992	25.4902	23.2323	42.6087	14.9533	23.9316	22.6804	51.3043	/	/
	29.4118	71.0843	30.4762	18.3333	15.6863	18.8119	29.6296	35.1351	32.6087	27.8195	29.7297	57.2727	/	/
	22.0339	88.8889	13.5922	20.3704	9.56522	28.0374	28.5714	15	22.1519	8.73786	17.3077	60.5769	/	/
	31.8584	72.2772	16.8224	20.5607	16.2393	33.6634	26.1261	9	17.4603	14.0496	17.3913	66.6667	/	/
mean	23.6045	76.017	21.7561	18.9774	15.1857	27.85	27.3605	23.2544	21.6709	17.1432	23.295	58.1069	45.2381	65.5556
stabw	5.94806	7.73691	5.94849	3.50988	3.44681	5.21648	2.32361	13.7214	8.49145	7.18488	6.8847	8.27631	6.73435	7.85674
1 septum	73.2143	33	68.1034	70.0935	60.3448	69	70.6897	68.3099	70.4	64.0351	64.7619	33.3333	59.5238	40
	72.1154	22.6667	77.3585	60.1852	75.2137	67.9612	68.932	50	50	69.6429	53.7815	53.8462	50	28.8889
	80.5556	20.4819	70.4762	63.4615	69.9187	71.5686	70.7071	53.913	77.5701	68.3761	60.8247	48.6957	/	/
	67.6471	28.9157	64.7619	69.1667	73.5294	75.2475	66.6667	51.3514	60.1449	66.9173	59.4595	42.7273	/	/
	75.4237	11.1111	82.5243	68.5185	65.2174	69.1589	66.6667	67	62.0253	72.8155	70.1923	39.4231	/	/
	62.8319	27.7228	82.243	73.8318	67.5214	64.3564	72.0721	74	67.4603	71.9008	67.8261	33.3333	/	/
mean	71.9646	23.983	74.2445	67.5429	68.6242	69.5488	69.289	60.7624	64.6001	68.9479	62.8077	41.8931	54.7619	34.4444
stabw	6.15472	7.73691	7.53737	4.9079	5.48687	3.64663	2.26269	10.2217	9.48347	3.248	6.00251	8.27631	6.73435	7.85674
hyper-septation
2 septa	5.35714	0	7.75862	1.94175	0.862069	17.757	21.5517	20.4225	17.6	21.9298	16.1905	0	0	0
	6.73077	0	0.943396	2.94118	2.91262	18.5185	11.9658	23.4848	19.1489	16.0714	12.605	0	0	0
	3.7037	0	5.71429	5.94059	6.06061	15.3846	11.3821	3.47826	7.47664	7.69231	16.4948	0	/	/
	2.94118	0	4.7619	2.80374	3.7037	12.5	10.7843	13.5135	7.24638	5.26316	10.8108	0	/	/
	2.54237	0	3.8835	1.9802	4.7619	11.1111	25.2174	18	15.8228	18.4466	12.5	0	/	/
	5.30973	0	0.934579	0	1.8018	5.60748	16.2393	17	15.0794	14.0496	14.7826	0	/	/
mean	4.43082	0	3.99938	2.60124	3.35045	13.4798	16.1901	15.9832	13.729	13.9088	13.8973	0	0	0
stabw	1.62692	0	2.69814	1.94396	1.91018	4.81364	6.00708	6.97935	5.13194	6.37208	2.27765	0	0	0
